# Supplementary material for: E4F1 coordinates pyruvate metabolism and the activity of the elongator complex to ensure translation fidelity during brain development
Source: Nat Commun. 2025 Jan 2;16:67. doi: 10.1038/s41467-024-55444-y (PMC11696611; doi:10.1038/s41467-024-55444-y)
Supplement: Supplementary file 3 — Supplementary Data 1 [file 41467_2024_55444_MOESM3_ESM.xlsx]

## Sheet: RNAseq
FeatureID	WT #1	WT #2	WT #3	KO #1	KO #2	KO #3	logFC	PValue	FDR	Status
0610009B22Rik	11.868	10.0443	10.6415	10.4679	10.1692	10.979	-0.107577	0.658934	0.927826	Not regulated
0610009E02Rik	1.05313	1.11603	0.84388	1.12932	1.12199	0.717323	-0.0806424	0.871363	0.979261	Not regulated
0610009L18Rik	0.972123	1.0448	1.11564	1.08589	0.819234	0.956431	-0.197841	0.684881	0.932321	Not regulated
0610009O20Rik	45.7168	41.032	41.7792	45.2887	45.5387	41.0468	-0.028207	0.849527	0.971995	Not regulated
0610010F05Rik	139.851	132.523	136.423	121.373	125.752	126.627	-0.195059	0.115798	0.54403	Not regulated
0610010K14Rik	34.3213	31.7001	30.8374	40.9017	36.9902	39.8314	0.216137	0.177486	0.629129	Not regulated
0610012G03Rik	23.439	27.3072	23.9433	23.4117	25.1469	22.3366	-0.141114	0.451779	0.84471	Not regulated
0610030E20Rik	41.0857	34.3596	34.5276	40.4384	37.3108	42.5811	0.0654917	0.688086	0.932365	Not regulated
0610037L13Rik	18.3488	16.0044	15.7906	14.3627	12.8584	13.5295	-0.36405	0.0904653	0.494659	Not regulated
0610040J01Rik	1.76872	1.85214	1.8737	2.41791	2.58237	2.86929	0.450997	0.211189	0.666719	Not regulated
1110002J07Rik	3.80748	2.8257	2.70328	3.28662	2.56456	3.54676	-0.0546161	0.870644	0.979111	Not regulated
1110002L01Rik	24.6676	20.1598	21.8837	23.6144	21.033	22.1175	-0.0643295	0.737651	0.945522	Not regulated
1110004E09Rik	16.6071	17.6666	16.706	21.3558	20.0178	19.3079	0.184995	0.351018	0.787263	Not regulated
1110004F10Rik	109.944	92.1321	98.5337	105.331	102.654	108.854	0.01101	0.934129	0.986759	Not regulated
1110006O24Rik	1.32317	0.878579	0.758062	0.694967	0.854853	0.677472	-0.47041	0.365965	0.796102	Not regulated
1110008F13Rik	36.3871	34.3121	35.6575	33.8796	33.8557	36.7429	-0.091792	0.568275	0.897188	Not regulated
1110008L16Rik	12.5431	11.2553	11.6284	12.3646	10.5788	11.7561	-0.0959695	0.681901	0.931706	Not regulated
1110008P14Rik	11.679	15.3158	9.11104	9.28071	11.5761	9.26542	-0.322917	0.231295	0.690147	Not regulated
1110012L19Rik	8.42507	9.33193	8.22425	9.23727	9.20748	8.6278	-0.00594703	0.981552	0.995153	Not regulated
1110015O18Rik	4.37455	3.58555	3.77601	1.79533	2.67142	1.59405	-1.01654	0.00391728	0.0984242	Not regulated
1110017D15Rik	1.66071	1.73341	1.37309	1.43337	1.81656	1.13576	-0.181081	0.675589	0.931652	Not regulated
1110019D14Rik	1.35017	0.997306	0.872486	0.95558	0.872663	1.43465	-0.045321	0.926282	0.985161	Not regulated
1110032A03Rik	15.4189	12.9175	12.0861	12.4225	12.7694	12.334	-0.170452	0.47199	0.855601	Not regulated
1110032F04Rik	5.15765	4.79657	4.54837	6.10992	5.71683	6.59539	0.279998	0.328788	0.767906	Not regulated
1110034G24Rik	4.90112	4.39289	4.34813	4.15532	3.75779	4.16446	-0.241073	0.42288	0.831783	Not regulated
1110038B12Rik	20.0365	17.809	18.9945	26.0178	21.2645	26.1624	0.303208	0.126069	0.563214	Not regulated
1110038F14Rik	18.7674	15.3158	16.3913	19.3867	16.9368	20.0651	0.0945041	0.654463	0.926328	Not regulated
1110051M20Rik	65.6183	67.7218	58.9143	65.269	69.3856	59.3784	-0.0514313	0.728186	0.942415	Not regulated
1110059E24Rik	22.8854	19.8986	19.0517	21.7322	20.1959	21.4001	-0.0298559	0.878845	0.980315	Not regulated
1110059G10Rik	10.1938	9.11822	11.1421	9.32414	8.40606	10.3613	-0.184909	0.478475	0.858372	Not regulated
1110065P20Rik	13.1507	15.4582	12.0289	12.2343	14.1585	10.6004	-0.199604	0.421591	0.831783	Not regulated
1190002N15Rik	39.371	30.5603	34.5276	29.1597	28.8513	36.0056	-0.216645	0.211985	0.667691	Not regulated
1190005I06Rik	1.37866	2.68062	1.54158	1.588	3.69386	1.62175	0.242625	0.597724	0.908766	Not regulated
1190007I07Rik	3.29442	3.91799	3.37552	3.61962	3.75779	3.44714	-0.0326622	0.916858	0.984479	Not regulated
1300002E11Rik	12.192	9.18946	11.0133	12.2778	10.2404	12.1945	0.0332617	0.892521	0.981609	Not regulated
1500004A13Rik	35.415	35.1906	36.3584	37.9915	38.0766	30.2272	-0.0758926	0.654135	0.926328	Not regulated
1500009C09Rik	28.4211	42.7654	29.9792	28.3199	33.6064	24.0104	-0.301474	0.149394	0.596954	Not regulated
1500009L16Rik	10.1398	12.2051	9.29698	11.5104	13.3215	9.06617	0.0354992	0.89207	0.98159	Not regulated
1500011B03Rik	48.1471	49.0579	40.2345	42.697	46.3402	36.165	-0.198217	0.215848	0.67288	Not regulated
1500011K16Rik	3.75347	3.77551	3.38982	5.48734	4.59484	3.92535	0.294805	0.333092	0.771664	Not regulated
1500015A07Rik	4.67159	8.90452	7.32316	6.61667	5.57436	5.02126	-0.349979	0.282202	0.738016	Not regulated
1500015O10Rik	3.09189	4.44039	4.2337	3.24318	3.4016	3.48699	-0.283797	0.379705	0.807286	Not regulated
1500026H17Rik	1.40418	1.56719	0.886789	1.38993	1.28228	0.896654	-0.167912	0.723518	0.941528	Not regulated
1600002K03Rik	2.82186	2.5645	1.91661	2.2876	2.36866	2.15197	-0.161573	0.653495	0.926328	Not regulated
1600012H06Rik	21.7107	19.8511	19.8526	18.9089	17.3286	22.0378	-0.141101	0.491439	0.865367	Not regulated
1600014C10Rik	15.527	17.904	14.9467	9.93224	12.3954	9.30527	-0.677499	0.00566087	0.123111	Not regulated
1600020E01Rik	4.22603	4.67784	3.51855	4.09741	3.47284	2.88922	-0.310095	0.327773	0.767682	Not regulated
1600023N17Rik	0.796601	0.949815	0.729456	1.27411	1.06857	1.03613	0.387241	0.43223	0.834772	Not regulated
1600029O15Rik	8.91113	9.14197	9.92632	12.0751	9.26091	10.6204	0.123068	0.63331	0.919456	Not regulated
1700001G17Rik	1.12064	0.831088	0.944001	0.463311	0.801425	0.717323	-0.613935	0.250802	0.708278	Not regulated
1700001L05Rik	1.28266	1.42472	0.915395	1.15828	1.42476	1.35494	0.0615797	0.893235	0.981609	Not regulated
1700001L19Rik	1.33667	2.87319	1.27297	1.31754	2.0659	0.856803	-0.42732	0.39128	0.812754	Not regulated
1700001O22Rik	1.32317	0.66487	1.34449	1.86772	1.76313	1.75346	0.614977	0.173886	0.624685	Not regulated
1700003E16Rik	2.82186	4.44039	2.28849	2.53373	2.84951	1.93279	-0.442873	0.239756	0.698314	Not regulated
1700003M07Rik	4.29354	5.50893	3.69019	4.67655	4.77293	4.34379	-0.0298689	0.922966	0.984601	Not regulated
1700007K13Rik	1.14765	0.783597	0.672243	0.738403	1.22885	0.657546	-0.0485367	0.927756	0.985161	Not regulated
1700008J07Rik	6.12978	4.53537	5.12049	3.40244	3.4016	3.66632	-0.6575	0.0315557	0.32312	Not regulated
1700010I14Rik	1.64721	1.13978	1.12994	1.31754	1.38914	1.23539	-0.0545942	0.903294	0.981843	Not regulated
1700016K19Rik	0.891113	1.28225	1.00121	1.24515	1.33571	0.597769	-0.0587463	0.90851	0.982632	Not regulated
1700017B05Rik	12.5026	9.40317	10.8131	20.2554	19.0917	23.4126	0.87414	0.000130746	0.00847908	Not regulated
1700020D05Rik	2.11977	2.94443	2.60316	3.0984	2.58237	2.61026	0.0469221	0.893494	0.981609	Not regulated
1700020I14Rik	48.8627	52.3823	54.795	52.137	45.5744	54.656	-0.102512	0.510569	0.873511	Not regulated
1700021F05Rik	15.1354	14.1048	14.8037	17.3018	15.8148	17.7338	0.140809	0.51504	0.875516	Not regulated
1700025G04Rik	134.166	108.184	113.824	132.855	127.035	121.108	0.0328728	0.80003	0.956667	Not regulated
1700029J07Rik	3.86149	4.44039	4.04776	5.05299	4.84417	3.26781	0.0268221	0.932704	0.986759	Not regulated
1700030J22Rik	8.51958	10.1868	7.23734	7.6012	9.10062	5.75851	-0.270563	0.349318	0.785312	Not regulated
1700030K09Rik	15.0679	14.8409	14.7178	16.7226	15.9929	16.4785	0.0744482	0.728563	0.942415	Not regulated
1700034H15Rik	2.53832	3.44308	1.67346	2.07042	1.92342	1.61398	-0.505089	0.200094	0.651676	Not regulated
1700037C18Rik	1.96963	2.21259	1.71694	1.37299	1.61817	1.17203	-0.563646	0.169822	0.620199	Not regulated
1700037H04Rik	27.1519	22.5344	24.9588	30.0429	28.228	31.0043	0.192408	0.278301	0.734203	Not regulated
1700040D17Rik	0.958621	0.878579	0.901092	1.07141	1.12199	0.478215	-0.0987296	0.853541	0.973026	Not regulated
1700048O20Rik	20.023	11.8964	10.8703	12.1764	11.5227	7.43226	-0.517452	0.0773087	0.465306	Not regulated
1700052K11Rik	11.3549	8.9995	9.88341	7.96317	9.40339	9.02632	-0.260765	0.319673	0.76566	Not regulated
1700066M21Rik	15.2974	16.9067	20.7823	20.3857	16.0997	26.3417	0.174882	0.463458	0.850713	Not regulated
1700086L19Rik	2.10627	5.17649	3.64728	3.89471	3.50846	2.63018	-0.191117	0.617043	0.913536	Not regulated
1700086O06Rik	4.18553	2.8257	3.08946	2.92465	2.51113	3.20803	-0.289708	0.386221	0.810793	Not regulated
1700088E04Rik	3.84799	3.63304	2.98934	2.79435	3.82903	2.65011	-0.23664	0.475613	0.856747	Not regulated
1700094D03Rik	11.1659	8.35837	7.62353	8.5423	7.7293	7.63152	-0.245578	0.365037	0.796037	Not regulated
1700095J03Rik	2.3358	1.80465	1.48752	0.912144	1.46037	0.45829	-1.04735	0.0369711	0.346453	Not regulated
1700096K18Rik	4.02351	2.63574	3.40413	3.98158	3.82903	3.94528	0.156724	0.623268	0.915271	Not regulated
1700102P08Rik	1.79573	1.89963	1.67346	0.85423	0.765806	0.996282	-1.10103	0.0141128	0.215007	Not regulated
1700113A16Rik	1.43118	1.63843	1.23006	1.73742	1.53161	1.45457	0.074519	0.860159	0.976018	Not regulated
1700123M08Rik	0.675085	0.949815	0.829577	1.24515	0.837044	1.13576	0.32559	0.521337	0.878475	Not regulated
1700123O20Rik	27.611	23.1755	25.1448	21.7177	22.4577	24.2694	-0.21497	0.246947	0.704469	Not regulated
1810009A15Rik	18.1463	12.3951	14.4312	18.0112	15.886	19.1485	0.17388	0.446995	0.841284	Not regulated
1810010H24Rik	2.52482	2.27956	1.8737	3.01152	3.29475	2.80952	0.386804	0.262536	0.718035	Not regulated
1810013L24Rik	72.4232	63.0677	74.9051	65.9495	64.9154	65.8542	-0.163902	0.26209	0.717658	Not regulated
1810014B01Rik	3.60496	2.42203	2.44582	3.05496	2.70704	3.00877	-0.0139894	0.967421	0.992343	Not regulated
1810022K09Rik	19.4425	14.7934	17.0349	18.1705	16.2956	18.9891	-0.00523462	0.980703	0.995079	Not regulated
1810026B05Rik	24.7639	21.6525	26.9402	30.6592	25.9679	30.4069	0.178156	0.340407	0.778899	Not regulated
1810030O07Rik	37.2782	33.6235	34.2272	36.312	33.9982	40.2099	0.00673454	0.967033	0.992343	Not regulated
1810032O08Rik	6.00826	6.03133	5.90716	8.49887	7.67587	7.55182	0.336485	0.218046	0.673665	Not regulated
1810037I17Rik	20.2526	19.2338	19.0231	23.7737	21.9234	24.4687	0.196314	0.307181	0.757545	Not regulated
1810041L15Rik	80.8752	92.5595	84.9029	89.173	110.899	73.2865	0.015093	0.927062	0.985161	Not regulated
1810043G02Rik	15.0679	15.7432	12.8584	11.771	13.3927	11.3775	-0.320541	0.17565	0.627346	Not regulated
1810055G02Rik	27.611	27.2359	27.3331	28.8991	28.1033	31.1039	0.0342329	0.839385	0.970151	Not regulated
1810058I24Rik	24.3031	16.2181	18.7799	19.3143	18.7712	26.5808	0.0620487	0.787027	0.955745	Not regulated
2010107E04Rik	30.3653	31.9613	27.4046	33.4598	32.1817	29.4302	0.0185317	0.91208	0.983378	Not regulated
2010111I01Rik	12.8266	13.6298	10.9132	12.5094	11.5761	12.2543	-0.104211	0.656098	0.926826	Not regulated
2010204K13Rik	2.17377	1.5197	1.77358	2.76539	2.70704	2.94899	0.554991	0.123111	0.55769	Not regulated
2010300C02Rik	4.21253	10.3767	5.72122	6.42845	6.6073	5.36	-0.209491	0.554302	0.89143	Not regulated
2010315B03Rik	7.70947	6.36376	6.02158	6.94967	6.6073	7.43226	-0.000897293	0.997423	0.999019	Not regulated
2010320M18Rik	7.95251	6.24503	6.67953	4.51729	4.98664	5.00134	-0.589883	0.0390688	0.354649	Not regulated
2210016F16Rik	17.8358	13.5111	14.2172	11.4814	12.8762	13.3303	-0.337079	0.152903	0.601743	Not regulated
2210016L21Rik	42.3008	54.7331	42.7804	48.0541	49.4034	43.5774	-0.05349	0.739127	0.945595	Not regulated
2210408I21Rik	12.5971	14.3185	15.3043	9.71506	10.0801	10.8794	-0.529431	0.0270195	0.301536	Not regulated
2300009A05Rik	3.55095	4.17919	3.81891	5.12538	4.32769	4.54305	0.211079	0.48715	0.862775	Not regulated
2310002F09Rik	0.270034	0.712361	0.486304	1.46233	2.15494	1.35494	1.70446	0.00176112	0.0580201	Not regulated
2310009A05Rik	5.23866	3.91799	3.91904	4.09741	4.04274	4.04491	-0.16555	0.583477	0.903552	Not regulated
2310009B15Rik	6.46732	3.84675	4.41964	5.87826	5.52093	6.35628	0.20549	0.504523	0.872296	Not regulated
2310011J03Rik	14.3388	12.5613	12.6153	12.3067	12.7159	16.0003	-0.0106214	0.964689	0.992113	Not regulated
2310015A10Rik	11.7195	8.83328	8.62474	8.6147	6.83883	9.68386	-0.27831	0.312595	0.762525	Not regulated
2310022A10Rik	31.891	30.0854	31.9673	36.1093	34.8353	35.1488	0.108818	0.487878	0.863322	Not regulated
2310022B05Rik	118.883	125.352	121.361	137.242	140.107	147.031	0.148743	0.23691	0.694245	Not regulated
2310033P09Rik	13.2722	11.3978	12.1862	12.2633	11.9501	11.5967	-0.107212	0.644471	0.923689	Not regulated
2310035C23Rik	76.7707	82.3964	74.1327	78.3431	79.1452	67.6077	-0.117572	0.400203	0.818487	Not regulated
2310039H08Rik	7.912	6.57747	6.73674	7.25372	7.14159	7.6116	-0.0127613	0.962749	0.991633	Not regulated
2310057M21Rik	15.608	17.9278	17.178	19.488	19.5013	16.339	0.0583985	0.784912	0.955393	Not regulated
2310061I04Rik	21.2112	24.434	19.1518	18.7352	21.5316	15.9604	-0.268805	0.209391	0.665474	Not regulated
2310069G16Rik	1.13414	1.40098	1.14424	1.18724	1.10419	0.976356	-0.233106	0.61163	0.912501	Not regulated
2410002F23Rik	110.282	107.044	98.5051	104.65	107.533	106.184	-0.0531312	0.682326	0.931814	Not regulated
2410004B18Rik	25.0052	26.856	22.7132	22.5285	23.4016	21.4998	-0.209883	0.259688	0.716231	Not regulated
2410004P03Rik	1.80923	1.63843	1.23006	1.28858	2.40427	0.657546	-0.162443	0.748457	0.9478	Not regulated
2410006H16Rik	14.7169	17.3579	15.5331	31.7658	28.0855	28.5335	0.825824	2.40728e-05	0.00225049	Not regulated
2410015M20Rik	20.3201	17.999	17.6929	19.5315	18.3972	19.9655	-0.0171574	0.930385	0.986333	Not regulated
2410018L13Rik	1.45818	0.0949815	1.33018	1.25963	0.106857	0.0797026	-1.06428	0.269924	0.724566	Not regulated
2410022M11Rik	2.80836	3.20563	3.00364	3.61962	3.15227	2.39108	-0.0422971	0.900204	0.981839	Not regulated
2410089E03Rik	141.417	143.802	141.3	142.656	133.126	124.994	-0.156573	0.213461	0.670144	Not regulated
2410131K14Rik	32.7686	34.2408	31.8386	29.4203	32.146	27.3579	-0.218124	0.195252	0.647556	Not regulated
2500002B13Rik	1.84973	0.878579	1.23006	1.83877	1.30009	1.49442	0.159236	0.726963	0.942381	Not regulated
2500004C02Rik	6.89937	5.86511	6.00728	5.76244	5.37845	6.2965	-0.171719	0.541047	0.886274	Not regulated
2510002D24Rik	7.0884	7.09987	6.50789	9.61371	9.813	9.58423	0.422335	0.103857	0.520561	Not regulated
2510009E07Rik	148.573	110.653	111.764	105.215	114.39	105.048	-0.254432	0.0705851	0.447915	Not regulated
2510039O18Rik	33.3897	33.9796	32.0674	22.6009	25.7346	21.0415	-0.58456	0.0010592	0.0420092	Not regulated
2610001J05Rik	14.4063	16.693	15.9193	20.8056	17.7204	21.0016	0.27268	0.20134	0.65286	Not regulated
2610002M06Rik	42.5979	53.997	45.0832	46.2153	52.5557	43.7766	-0.0574543	0.721667	0.94032	Not regulated
2610005L07Rik	26.1393	48.1556	33.4834	39.9751	36.0285	30.5659	-0.0858953	0.698573	0.934543	Not regulated
2610008E11Rik	110.39	93.6755	94.6862	85.1335	87.9608	91.12	-0.241237	0.0740647	0.457447	Not regulated
2610020C07Rik	2.86236	2.25581	2.40291	2.693	2.60018	3.1084	0.0932547	0.78593	0.955573	Not regulated
2610028E06Rik	0.769597	1.06854	0.772365	0.796317	0.605521	0.557918	-0.471542	0.380989	0.808433	Not regulated
2610035D17Rik	14.3118	13.5824	16.4199	15.5499	11.0597	16.8571	-0.0972658	0.693143	0.933556	Not regulated
2610035F20Rik	1.47169	0.403671	1.10133	0.47779	0.783615	0.617695	-0.733135	0.214898	0.67106	Not regulated
2610042L04Rik	1.35017	1.5197	1.21576	1.49128	1.76313	1.19554	0.0617778	0.887377	0.981139	Not regulated
2610044O15Rik8	5.67072	3.68053	3.90473	4.0395	3.75779	5.22052	-0.0897303	0.780994	0.955393	Not regulated
2610301B20Rik	29.4337	24.1965	24.6728	30.8826	30.9884	26.6207	0.112143	0.531796	0.882988	Not regulated
2610306M01Rik	6.2918	6.26878	6.15031	6.15336	7.24844	6.47583	0.0217936	0.93825	0.986759	Not regulated
2610307P16Rik	6.60233	6.1738	9.66886	8.75948	6.94568	8.72743	0.0489676	0.867967	0.978656	Not regulated
2610316D01Rik	3.75347	3.63304	3.64728	5.73348	5.62778	3.74602	0.387393	0.220299	0.676111	Not regulated
2610318N02Rik	9.15416	3.79926	5.27783	10.5548	9.20748	10.0027	0.645855	0.0469885	0.383881	Not regulated
2610507B11Rik	241.465	218.956	230.622	243.832	229.706	244.448	-0.0106015	0.93799	0.986759	Not regulated
2610507I01Rik	23.2364	17.999	19.9098	13.0885	11.3802	20.902	-0.494701	0.0543837	0.400449	Not regulated
2610524H06Rik	18.1463	17.9278	15.1898	18.7931	18.3793	18.6903	0.0601281	0.770271	0.954104	Not regulated
2700038G22Rik	6.64284	4.06046	5.19201	7.41298	5.96616	6.85442	0.282185	0.347126	0.784097	Not regulated
2700046A07Rik	2.24128	1.09229	0.929698	0.651532	0.908282	1.15569	-0.709599	0.169879	0.620199	Not regulated
2700046G09Rik	2.56532	1.40098	1.90231	1.9546	1.70971	1.79331	-0.17174	0.668108	0.929632	Not regulated
2700049A03Rik	36.9407	32.0325	37.2308	41.6401	34.8531	39.8314	0.0639703	0.699544	0.934868	Not regulated
2700054A10Rik	14.0418	12.4188	12.5438	15.5354	15.4764	12.1347	0.0804533	0.732764	0.944204	Not regulated
2700062C07Rik	11.2334	10.4005	9.64026	10.3376	9.91986	7.87063	-0.217307	0.40029	0.818487	Not regulated
2700069I18Rik	5.42769	3.65679	2.41722	1.6795	3.25913	0.976356	-1.01215	0.0258407	0.294896	Not regulated
2700081O15Rik	427.856	411.84	453.435	328.169	310.988	345.232	-0.460619	0.00439712	0.105509	Not regulated
2700097O09Rik	5.61671	5.05776	4.43395	7.22476	6.48264	5.59911	0.290212	0.31716	0.764849	Not regulated
2700099C18Rik	5.30617	2.89694	4.49116	6.71802	4.64826	5.61903	0.351567	0.282523	0.738017	Not regulated
2810001G20Rik	9.70773	8.00219	7.73795	7.42746	7.51558	7.27286	-0.259579	0.327752	0.767682	Not regulated
2810002D19Rik	6.66984	7.97845	9.15395	8.745	8.19234	8.84698	0.044964	0.868875	0.978838	Not regulated
2810004N23Rik	20.8736	16.1231	18.8514	22.3113	20.1425	20.9618	0.117329	0.555068	0.892187	Not regulated
2810006K23Rik	15.3919	11.7302	13.3018	16.5779	12.4132	15.8807	0.0847083	0.72135	0.940228	Not regulated
2810013P06Rik	26.9359	25.7875	25.9028	26.5825	24.7195	25.0864	-0.107745	0.541213	0.886444	Not regulated
2810021J22Rik	23.844	20.0174	19.538	20.1251	19.2698	20.3242	-0.150267	0.447772	0.841644	Not regulated
2810025M15Rik	25.5047	18.3314	21.4117	25.8007	22.0303	26.4015	0.121126	0.544026	0.887436	Not regulated
2810029C07Rik	6.15678	7.88346	8.85359	8.10795	9.08282	6.0574	-0.0480414	0.870825	0.979111	Not regulated
2810032G03Rik	2.82186	4.89155	3.48994	4.01054	4.27427	2.67004	-0.0966907	0.78299	0.955393	Not regulated
2810049E08Rik	1.39068	1.61469	1.25867	1.92564	1.35352	1.71361	0.164846	0.699098	0.934692	Not regulated
2810403A07Rik	123.838	99.5644	112.236	130.524	112.573	117.88	0.0393863	0.76733	0.953891	Not regulated
2810408A11Rik	12.0435	8.50084	9.88341	5.89274	4.55922	4.7423	-1.06626	0.000177013	0.0106185	Down in KO
2810408I11Rik	0.850608	0.451162	0.758062	0.883187	0.96171	1.23539	0.503546	0.34194	0.781405	Not regulated
2810410L24Rik	8.39806	6.38751	6.33625	6.13888	6.26892	4.76223	-0.36167	0.217833	0.673569	Not regulated
2810429I04Rik	1.08014	0.807343	0.629334	0.941101	1.01514	0.836877	0.0897041	0.860679	0.976029	Not regulated
2810454H06Rik	3.53745	2.61199	4.04776	4.50281	3.38379	3.78587	0.122925	0.708183	0.936511	Not regulated
2810459M11Rik	12.6916	13.7486	13.4306	12.8858	12.4844	11.5768	-0.17675	0.454564	0.84671	Not regulated
2810468N07Rik	1.98475	2.68323	1.97382	5.44391	4.59484	4.30394	1.04866	0.0014677	0.0512874	Not regulated
2810474O19Rik	53.8178	43.0741	51.1048	46.114	44.5948	52.2251	-0.116041	0.455021	0.846813	Not regulated
2900009J06Rik	0.958621	1.306	1.51612	0.738403	0.765806	0.996282	-0.667762	0.175792	0.627543	Not regulated
2900011O08Rik	113.603	149.121	114.997	111.861	136.99	90.1436	-0.222372	0.193	0.645815	Not regulated
2900026A02Rik	44.1236	39.7735	44.0105	62.3588	55.138	74.8806	0.522323	0.00143898	0.0507769	Not regulated
2900052L18Rik	23.493	20.0648	20.0243	30.6799	28.7444	27.7963	0.391255	0.0309446	0.320517	Not regulated
2900052N01Rik	0.71559	0.902324	0.858183	0.752881	0.534283	1.07598	-0.13561	0.803069	0.957339	Not regulated
2900076A07Rik	1.72822	1.32974	1.48752	1.44785	1.44256	1.51435	-0.112333	0.789581	0.955745	Not regulated
2900079G21Rik	6.77786	9.59313	7.92389	5.05299	4.96883	4.64267	-0.794912	0.00668957	0.13798	Not regulated
2900092D14Rik	40.1946	37.8976	52.3492	59.1446	38.7533	77.71	0.358362	0.117456	0.546966	Not regulated
2900093K20Rik	1.25566	1.06854	1.28727	1.28858	1.05076	1.19554	-0.0998952	0.827486	0.967068	Not regulated
2900097C17Rik	365.37	398.566	365.243	329.284	328.46	325.605	-0.265975	0.0879707	0.490537	Not regulated
3000002C10Rik	4.80661	3.96548	4.2051	4.40146	4.23865	4.20431	-0.0804667	0.789199	0.955745	Not regulated
3010001F23Rik	1.41768	1.28225	1.07273	0.912144	1.12199	0.91658	-0.415944	0.373011	0.802725	Not regulated
3010003L21Rik	3.1459	2.01836	2.23128	1.46233	1.30009	1.79331	-0.763737	0.0525622	0.396613	Not regulated
3110002H16Rik	17.4847	18.5451	19.1089	20.2699	18.4328	19.3279	0.00607043	0.975583	0.994184	Not regulated
3110009E18Rik	2.26829	1.56719	1.8594	2.33104	2.40427	2.15197	0.20697	0.577356	0.901301	Not regulated
3110021A11Rik	0.904614	1.23476	0.729456	1.20171	1.05076	0.518067	-0.105692	0.844592	0.971396	Not regulated
3110035E14Rik	46.1758	53.4983	47.6006	20.212	19.7685	21.8186	-1.31942	5.03048e-15	2.49737e-12	Down in KO
3110039I08Rik	414.732	324.599	348.193	440.146	363.402	446.892	0.137231	0.423827	0.832334	Not regulated
3110039M20Rik	3.87499	3.41933	5.47807	5.09643	3.47284	5.36	0.0509532	0.879321	0.980315	Not regulated
3110040N11Rik	3.68597	3.63304	2.98934	4.89373	4.55922	3.84565	0.304689	0.322084	0.76658	Not regulated
3110043O21Rik	46.7834	45.5911	47.5004	49.5019	50.472	49.6547	0.0307531	0.831183	0.967594	Not regulated
3110045C21Rik	1.10714	0.688616	0.815274	0.47779	0.32057	0.637621	-0.92921	0.107498	0.529652	Not regulated
3110056K07Rik	9.4917	8.26339	7.52341	7.89077	6.7854	7.53189	-0.250596	0.347916	0.784465	Not regulated
3110062M04Rik	11.1119	9.54564	9.44001	11.4814	10.3651	11.1384	0.0673418	0.783898	0.955393	Not regulated
3110070M22Rik	1.22866	1.21101	1.31588	1.36098	1.58504	1.21546	0.0809496	0.855415	0.973719	Not regulated
3110082I17Rik	8.29005	6.1738	6.96559	10.0625	9.45681	10.3414	0.413151	0.120191	0.552544	Not regulated
3110082J24Rik	1.16115	0.522398	0.629334	0.579139	0.819234	0.797026	-0.14139	0.800904	0.957107	Not regulated
3300002I08Rik	1.18815	1.16352	1.12994	1.07141	0.765806	0.996282	-0.362259	0.446608	0.841284	Not regulated
3632451O06Rik	20.3201	19.7087	16.5343	19.0247	23.2769	18.9094	0.0511687	0.803069	0.957339	Not regulated
3632454L22Rik	0.675085	1.94712	1.05843	0.76736	1.33571	0.358662	-0.638995	0.290312	0.743267	Not regulated
3830406C13Rik	14.7304	15.4345	16.4056	15.796	13.1968	17.674	-0.0652002	0.774614	0.954462	Not regulated
3830408C21Rik	3.46994	3.37184	2.76049	3.04048	2.72484	2.19182	-0.332899	0.322833	0.766762	Not regulated
4430402I18Rik	0.810102	0.949815	1.21576	0.796317	0.676759	0.996282	-0.341817	0.509078	0.873252	Not regulated
4632404H12Rik	10.3288	9.5219	9.58304	11.7855	10.0623	10.5407	0.0719968	0.771138	0.954127	Not regulated
4632415L05Rik	37.0757	33.5047	40.2345	34.1982	33.5886	36.8425	-0.150567	0.36531	0.79605	Not regulated
4632427E13Rik	0.877611	0.97356	1.05843	1.02797	0.854853	1.07598	-0.0445735	0.927679	0.985161	Not regulated
4732471J01Rik	1.10714	1.73341	1.55903	2.07042	2.68923	1.85308	0.522589	0.204637	0.659299	Not regulated
4732491K20Rik	2.72734	3.44308	3.04655	4.0395	3.61532	3.66632	0.231055	0.469637	0.85423	Not regulated
4831440E17Rik	3.25391	4.82031	4.64849	5.08195	2.84951	4.38364	-0.11728	0.728613	0.942415	Not regulated
4833418N02Rik	1.52569	0.807343	1.68776	1.76637	1.37133	1.77338	0.212042	0.640018	0.922161	Not regulated
4833420G17Rik	98.3599	88.6415	90.667	90.0996	79.7329	83.1298	-0.200186	0.132185	0.574543	Not regulated
4833422C13Rik	0.729092	1.94712	0.84388	0.680489	0.747997	0.557918	-0.879778	0.120316	0.552637	Not regulated
4833438C02Rik	1.5797	0.997306	1.73067	1.60711	1.21104	1.99256	0.0846485	0.850558	0.972326	Not regulated
4833439L19Rik	186.135	160.376	167.718	162.318	161.033	161.856	-0.148642	0.235781	0.692919	Not regulated
4921507P07Rik	3.42943	2.96817	1.84509	2.51926	3.54408	1.61398	-0.158773	0.691942	0.933472	Not regulated
4921524J17Rik	15.0409	17.4529	18.9229	22.1376	20.0534	22.0378	0.251549	0.221833	0.678141	Not regulated
4921531C22Rik	3.1594	2.39828	2.71758	2.693	2.84951	2.88922	-0.0395892	0.906764	0.981998	Not regulated
4921536K21Rik	2.4033	1.54345	1.60194	2.56269	2.29742	2.19182	0.281118	0.456853	0.848308	Not regulated
4922502B01Rik	14.1363	14.2947	14.3031	11.7276	10.7213	10.7997	-0.4287	0.0682844	0.44065	Not regulated
4930402H24Rik	231.325	236.409	209.912	216.28	231.469	189.234	-0.154394	0.274181	0.728832	Not regulated
4930412O13Rik	4.05051	1.94712	0.886789	0.405398	1.05076	0.259033	-2.0464	0.00123278	0.0458614	Down in KO
4930429B21Rik	1.44468	1.5197	1.35879	1.49128	1.17542	1.27524	-0.197073	0.649699	0.925953	Not regulated
4930430F08Rik	8.80311	9.78309	9.45432	12.0461	9.84862	10.3813	0.135483	0.593886	0.907662	Not regulated
4930432K21Rik	1.95775	3.20563	2.51734	2.63508	3.13446	2.27152	0.00207478	0.995457	0.998529	Not regulated
4930447C04Rik	0.837106	1.18727	0.829577	0.76736	0.569902	1.15569	-0.258091	0.627794	0.91686	Not regulated
4930447M23Rik	3.52395	3.70428	3.08946	1.08589	0.658949	1.03613	-1.95302	6.40372e-07	0.00010597	Down in KO
4930451G09Rik	5.81924	4.55911	4.03346	3.01152	3.56189	2.15197	-0.784284	0.0178903	0.2442	Not regulated
4930452B06Rik	8.7086	8.4771	8.46741	9.94672	9.15405	9.80342	0.105901	0.680069	0.931656	Not regulated
4930453N24Rik	23.1284	20.421	22.8134	23.0787	21.1576	22.6355	-0.0557299	0.769687	0.954104	Not regulated
4930480K23Rik	6.68335	5.05776	6.0931	6.00857	5.32502	5.08104	-0.186249	0.520506	0.877794	Not regulated
4930503L19Rik	17.4037	12.3001	14.2887	19.7487	15.1024	17.3353	0.181089	0.433499	0.835586	Not regulated
4930513N10Rik	1.84973	1.42472	1.73067	1.3465	0.9439	1.07598	-0.638648	0.146168	0.593452	Not regulated
4930520O04Rik	0.810102	0.474907	0.572122	1.12932	0.747997	0.91658	0.518551	0.339827	0.778084	Not regulated
4930523C07Rik	1.17465	1.42472	2.03103	1.23067	1.30009	2.80952	0.12997	0.784777	0.955393	Not regulated
4930525G20Rik	1.13414	1.5197	1.27297	1.38993	1.01514	1.29517	-0.149961	0.741783	0.946294	Not regulated
4930526I15Rik	3.65896	2.96817	2.57455	2.15729	2.19056	2.27152	-0.537351	0.121427	0.553608	Not regulated
4930539E08Rik	1.22866	3.75177	1.58764	1.27411	1.90561	0.518067	-0.888567	0.108674	0.53243	Not regulated
4930556M19Rik	0.904614	0.712361	1.08703	1.10036	0.783615	1.29517	0.158178	0.754828	0.949364	Not regulated
4930558J18Rik	0.972123	0.61738	1.07273	1.65055	1.24666	1.45457	0.631533	0.183942	0.635825	Not regulated
4930563E22Rik	6.98038	6.29252	5.59249	5.76244	6.2333	3.8855	-0.311143	0.304429	0.75549	Not regulated
4930570G19Rik	5.96775	6.50623	4.96316	2.70748	4.29208	3.14825	-0.842817	0.00857093	0.160967	Not regulated
4930578C19Rik	1.32317	1.63843	1.45891	1.62159	1.78094	2.29145	0.299315	0.468229	0.853402	Not regulated
4930578M01Rik	1.26916	0.902324	1.23006	1.24515	0.801425	0.797026	-0.326539	0.50506	0.872553	Not regulated
4930579G24Rik	4.28004	2.89694	3.46134	4.89373	4.16741	5.26037	0.361906	0.243159	0.701558	Not regulated
4930581F22Rik	1.44468	1.5197	1.05843	1.62159	1.58504	1.43465	0.146707	0.73337	0.944521	Not regulated
4931406C07Rik	31.405	27.9246	27.9911	36.2831	34.4257	36.0654	0.225019	0.16489	0.615981	Not regulated
4931406H21Rik	0.810102	0.641125	1.90231	1.60711	1.22885	2.07227	0.462296	0.374223	0.803783	Not regulated
4931406P16Rik	76.7167	77.1962	71.6583	73.0729	80.9973	78.0687	-0.0235146	0.862532	0.976786	Not regulated
4931414P19Rik	12.7861	9.90182	11.6713	12.2633	12.9118	12.9716	0.0850532	0.719965	0.93923	Not regulated
4931428F04Rik	222.765	262.695	212.386	157.236	183.918	120.809	-0.660997	7.03807e-05	0.00550691	Not regulated
4932416H05Rik	10.4503	8.12092	8.55322	6.64562	6.80321	7.11345	-0.463782	0.0826592	0.478834	Not regulated
4932438A13Rik	178.02	244.364	213.416	225.662	237.079	200.91	-0.00706731	0.964175	0.992025	Not regulated
4933404O12Rik	10.9904	13.8198	11.7571	16.4186	16.919	15.6616	0.356084	0.122866	0.55769	Not regulated
4933407K13Rik	9.4647	7.76474	9.68317	9.94672	8.99377	8.78721	-0.0248213	0.924707	0.98508	Not regulated
4933407L21Rik	1.08014	1.35349	1.04412	0.333005	0.730187	0.597769	-1.12891	0.0388966	0.354649	Not regulated
4933408B17Rik	3.32142	1.89963	1.97382	2.09938	1.56723	2.15197	-0.36914	0.345237	0.782491	Not regulated
4933409K07Rik	0.850608	2.46952	1.21576	1.07141	1.60285	0.816951	-0.436499	0.408253	0.824555	Not regulated
4933412E12Rik	0.742594	0.97356	0.686546	1.33202	1.60285	1.59405	0.854571	0.0691856	0.443287	Not regulated
4933421O10Rik	7.30442	8.26339	7.99541	11.7855	9.40339	9.84327	0.329495	0.212099	0.667888	Not regulated
4933427D14Rik	57.0582	59.4822	50.1465	61.1716	62.5646	45.6297	-0.0418574	0.800323	0.956817	Not regulated
4933430I17Rik	1.36367	1.42472	0.915395	1.28858	1.37133	1.21546	0.00716975	0.987459	0.996134	Not regulated
4933431E20Rik	46.7699	54.6619	42.5516	64.5016	72.057	52.1454	0.325402	0.0571626	0.408624	Not regulated
4933434E20Rik	46.1083	40.0584	39.7196	47.5763	49.8842	47.0843	0.135071	0.357179	0.791105	Not regulated
4933439C10Rik	22.1968	30.1091	24.0005	29.3479	25.7881	22.6156	-0.0402185	0.840704	0.970557	Not regulated
5031425E22Rik	19.2399	17.6428	18.5225	17.6348	16.7587	15.6018	-0.21439	0.302725	0.753742	Not regulated
5031426D15Rik	2.21428	3.91799	2.54594	3.35901	1.70971	4.88178	0.131383	0.752391	0.948609	Not regulated
5031434O11Rik	0.567072	0.736107	0.557819	1.02797	0.979519	0.737249	0.500545	0.34968	0.785635	Not regulated
5031439G07Rik	203.457	234.272	218.179	201.034	215.156	201.149	-0.154509	0.262157	0.717679	Not regulated
5033417F24Rik	1.84973	1.87588	1.01552	1.25963	1.67409	0.956431	-0.340073	0.463593	0.850713	Not regulated
5330416C01Rik	1.53919	1.54345	1.33018	2.12834	1.40695	1.77338	0.202576	0.626916	0.916409	Not regulated
5330417C22Rik	17.8763	24.339	17.65	17.6493	21.6741	15.5021	-0.191637	0.39745	0.816275	Not regulated
5330434G04Rik	9.27567	6.71994	5.92146	5.84931	6.55387	5.59911	-0.34435	0.24081	0.69874	Not regulated
5430405H02Rik	4.84711	5.03402	4.10498	5.21225	4.43455	3.56669	-0.145153	0.638224	0.921873	Not regulated
5430416N02Rik	6.66984	6.435	5.76413	8.2093	8.08549	7.45219	0.267465	0.32708	0.767471	Not regulated
5530601H04Rik	15.0949	9.85433	9.3828	11.0905	7.56901	10.979	-0.273485	0.328665	0.767906	Not regulated
5730408K05Rik	0.904614	0.902324	0.958304	1.52024	0.872663	1.21546	0.315591	0.515012	0.875516	Not regulated
5730409E04Rik	17.5522	35.0482	18.88	14.6522	22.3508	11.0189	-0.639687	0.0403758	0.357871	Not regulated
5730455P16Rik	52.2381	53.4983	48.1727	56.1476	53.3215	50.4119	-0.0104924	0.943469	0.987538	Not regulated
5730480H06Rik	2.14677	1.59094	1.63055	1.33202	1.5138	1.79331	-0.276014	0.502825	0.872189	Not regulated
5730522E02Rik	2.57883	3.18188	3.2897	2.76539	3.11665	2.94899	-0.103414	0.756494	0.949848	Not regulated
5730559C18Rik	14.0013	8.38212	12.415	13.132	12.1995	13.2705	0.0834044	0.744713	0.947298	Not regulated
5830417I10Rik	45.5818	34.6445	37.331	39.7145	41.1042	41.3258	-0.00848082	0.958908	0.990478	Not regulated
5930403L14Rik	40.8697	30.869	41.2929	50.805	40.8727	48.8975	0.246914	0.149074	0.596833	Not regulated
5930412G12Rik	2.24128	1.49596	0.986911	0.941101	1.08638	1.49442	-0.481747	0.31319	0.763015	Not regulated
5930430L01Rik	3.41593	2.51701	2.15976	3.53275	3.08103	3.78587	0.299366	0.375977	0.805014	Not regulated
6030419C18Rik	45.0552	56.4902	44.7399	49.5309	54.1229	47.0444	-0.0227712	0.888555	0.981182	Not regulated
6030443J06Rik	1.03963	0.997306	1.44461	1.43337	1.42476	1.5542	0.267554	0.55427	0.89143	Not regulated
6030458C11Rik	49.6593	44.0239	45.4837	42.7405	40.3384	42.7804	-0.21046	0.14959	0.597072	Not regulated
6330403K07Rik	215.528	225.249	197.654	137.517	158.575	127.644	-0.656231	1.85703e-06	0.000270057	Not regulated
6330409D20Rik	1.09364	1.40098	1.04412	0.970058	0.783615	0.757174	-0.554774	0.258196	0.71474	Not regulated
6330415B21Rik	2.22778	1.306	1.416	1.53472	1.24666	3.00877	0.160842	0.725402	0.941923	Not regulated
6330418K02Rik	1.70122	1.40098	1.01552	1.27411	1.33571	1.19554	-0.173046	0.702014	0.93562	Not regulated
6430411K18Rik	1.35017	3.46682	1.97482	1.44785	1.74533	1.29915	-0.658372	0.141549	0.587963	Not regulated
6430548M08Rik	74.4079	97.0236	78.1519	62.8945	75.9217	60.4942	-0.390802	0.0151349	0.223255	Not regulated
6430550D23Rik	0.729092	0.593634	0.572122	1.10036	1.03295	0.816951	0.572833	0.27528	0.729873	Not regulated
6430571L13Rik	5.48169	6.31627	5.03467	5.34256	6.67854	3.76595	-0.155665	0.622551	0.915092	Not regulated
6430573F11Rik	2.20078	4.51162	3.66158	7.23924	4.27427	5.45963	0.640244	0.0754758	0.460865	Not regulated
6430706D22Rik	98.3687	85.9993	136.235	112.759	92.6397	106.467	-0.111479	0.530111	0.882653	Not regulated
6530402F18Rik	38.6301	42.1559	43.9211	45.3827	37.9806	52.5168	0.0555018	0.740495	0.945929	Not regulated
6720489N17Rik	7.43944	6.07882	7.88098	7.65912	7.23063	10.0027	0.149649	0.596115	0.908527	Not regulated
6820408C15Rik	0.918116	0.854833	0.70085	1.1438	1.49599	0.557918	0.309876	0.565061	0.896372	Not regulated
6820431F20Rik	7.68247	8.83328	8.59613	10.8009	8.45949	9.46468	0.125969	0.631456	0.918395	Not regulated
8030462N17Rik	23.1959	20.1123	22.7419	26.1192	22.244	24.6879	0.0783441	0.67885	0.931656	Not regulated
8430408G22Rik	0.958621	1.28225	1.51612	0.709446	0.9439	1.43465	-0.355884	0.474829	0.856709	Not regulated
8430429K09Rik	8.20904	6.67245	6.5651	5.79139	6.01959	5.49948	-0.372714	0.186998	0.638416	Not regulated
9030025P20Rik	2.80836	1.73341	1.91661	2.07042	1.6919	1.75346	-0.291706	0.453381	0.845837	Not regulated
9030612E09Rik	2.25479	1.47221	1.54473	2.04147	1.83437	1.87301	0.0602221	0.879067	0.980315	Not regulated
9030624J02Rik	96.3752	96.5249	90.5669	82.759	82.3687	81.3365	-0.26729	0.0407539	0.359519	Not regulated
9130011E15Rik	28.7721	26.5473	25.1591	27.4367	27.0704	25.2657	-0.0773509	0.660892	0.928069	Not regulated
9130019O22Rik	6.26479	5.93634	6.29334	4.99508	5.80588	5.16074	-0.278702	0.327033	0.767471	Not regulated
9130023H24Rik	12.7321	8.88077	10.0121	8.93322	9.27872	11.3576	-0.160647	0.542992	0.88712	Not regulated
9130024F11Rik	9.32968	31.9375	34.5705	48.2278	21.0508	47.702	0.542629	0.171923	0.622374	Not regulated
9130221H12Rik	9.23517	8.00219	8.32438	9.51236	8.8691	9.12594	0.0402101	0.875267	0.97971	Not regulated
9130401M01Rik	20.8196	22.1544	18.5654	24.7872	24.8442	21.7987	0.15053	0.436435	0.836004	Not regulated
9230110C19Rik	12.6241	9.97306	10.384	12.3791	12.5557	11.2779	0.0705657	0.768186	0.954104	Not regulated
9230114K14Rik	1.21515	0.831088	1.25867	1.47681	1.26447	1.43465	0.264136	0.56355	0.896372	Not regulated
9330020H09Rik	2.47081	1.59094	1.8594	2.27312	2.10151	1.95271	0.0296292	0.937742	0.986759	Not regulated
9330102E08Rik	3.65896	4.8678	4.34813	8.0066	7.07035	6.87435	0.702901	0.016487	0.233605	Not regulated
9330104G04Rik	6.10277	8.33463	7.9668	7.83286	7.42654	7.91048	-0.0202128	0.942646	0.987538	Not regulated
9330133O14Rik	19.9285	14.5322	14.4032	15.0287	16.0641	13.0911	-0.207355	0.372345	0.802346	Not regulated
9330151L19Rik	13.0156	12.2764	12.1719	14.797	13.1434	11.4174	0.00518894	0.982724	0.995314	Not regulated
9330159F19Rik	191.144	248.994	230.765	149.823	148.887	126.787	-0.726203	1.254e-06	0.000192063	Not regulated
9330159M07Rik	2.57883	1.80465	1.888	5.55974	4.57703	4.80208	1.18515	0.000293916	0.0161508	Up in KO
9330162012Rik	0.486061	1.40098	0.557819	0.608096	0.676759	0.418438	-0.571708	0.354794	0.789854	Not regulated
9330182L06Rik	22.7774	32.5312	20.8109	20.4147	27.2306	15.1036	-0.342872	0.173708	0.624437	Not regulated
9430015G10Rik	42.4359	36.5679	35.8005	47.7935	41.2467	40.2697	0.106823	0.496046	0.868593	Not regulated
9430021M05Rik	3.05139	6.12631	3.46134	3.57619	5.04007	1.73353	-0.3515	0.398665	0.817371	Not regulated
9430037G07Rik	1.84973	1.87588	1.90231	2.30208	1.99466	2.15197	0.129618	0.728546	0.942415	Not regulated
9430038I01Rik	2.48431	2.44577	1.75928	2.79435	2.97418	3.06855	0.341049	0.327429	0.767627	Not regulated
9430041J12Rik	3.25391	1.49596	1.93091	1.17276	1.49599	1.39479	-0.779759	0.0697859	0.445546	Not regulated
9430083A17Rik	4.25304	4.53537	4.7057	5.3136	5.14693	4.76223	0.106546	0.716732	0.93901	Not regulated
9430091E24Rik	2.70034	2.20832	2.13115	1.60711	1.10419	1.4745	-0.813538	0.0397176	0.35597	Not regulated
9530051G07Rik	2.14677	2.16083	1.75928	2.4903	2.88513	3.26781	0.447565	0.20876	0.664202	Not regulated
9530068E07Rik	110.403	98.0209	94.5146	104.202	108.192	117.242	0.0579723	0.665983	0.929525	Not regulated
9530077C05Rik	6.56183	8.14466	5.67831	7.81838	8.60196	6.35628	0.0974294	0.737535	0.945522	Not regulated
9530091C08Rik	0.810102	0.546144	0.815274	0.941101	0.409617	1.41472	0.273295	0.639436	0.922072	Not regulated
9630028B13Rik	10.5988	4.70158	9.3685	6.48636	3.31256	8.04996	-0.533611	0.161307	0.612208	Not regulated
9930012K11Rik	2.21428	2.42203	2.03103	2.50478	2.35085	3.34751	0.234515	0.512298	0.873913	Not regulated
9930014A18Rik	4.7391	7.40856	8.13844	5.67557	3.88246	5.45963	-0.506888	0.119584	0.552086	Not regulated
9930021J03Rik	115.494	117.492	126.339	118.42	120.463	114.154	-0.0929745	0.466485	0.853402	Not regulated
9930104L06Rik	15.8645	15.6957	15.5474	13.9283	13.7311	14.0874	-0.240327	0.263785	0.719399	Not regulated
A030001D20Rik	3.78048	3.44308	4.06207	5.50182	5.00445	5.10096	0.398889	0.184525	0.636363	Not regulated
A130010J15Rik	10.8284	8.02594	8.73916	9.49788	8.8691	9.82334	-0.0335972	0.897961	0.981798	Not regulated
A230050P20Rik	0.769597	4.41664	1.51612	3.08392	3.18789	2.68996	0.356154	0.488485	0.863545	Not regulated
A230056J06Rik	0.985625	1.66218	1.27297	1.21619	1.03295	0.976356	-0.343987	0.46765	0.853402	Not regulated
A230056P14Rik	2.11977	3.68053	3.80461	5.34256	4.82636	4.70245	0.559734	0.0945383	0.500739	Not regulated
A230057D06Rik	14.2578	10.8516	9.76898	10.9892	11.5405	8.18944	-0.244596	0.353277	0.78867	Not regulated
A230070E04Rik	4.7256	6.34001	4.90595	4.92268	5.87712	3.12833	-0.261611	0.428694	0.834696	Not regulated
A230072C01Rik	6.91287	6.57747	6.05019	5.96513	5.44969	5.73858	-0.252585	0.36546	0.79605	Not regulated
A230077H06Rik	3.25391	8.26339	4.44825	5.93618	5.59216	4.34379	-0.0745616	0.839423	0.970151	Not regulated
A230103J11Rik	1.06663	1.94712	0.858183	1.23067	1.03295	0.697397	-0.440288	0.390221	0.812183	Not regulated
A230107N01Rik	2.14677	2.20832	2.01673	2.33104	2.0837	2.11212	-0.0298918	0.934151	0.986759	Not regulated
A2m	11.2334	13.5111	9.19686	6.35605	6.35797	6.27658	-0.900512	0.000869173	0.0358553	Not regulated
A330009N23Rik	0.999126	0.997306	0.715153	0.912144	1.03295	0.956431	0.0376959	0.939985	0.987232	Not regulated
A330023F24Rik	7.04789	11.5877	5.6211	7.64464	9.91986	5.30022	-0.146757	0.667663	0.929632	Not regulated
A330035P11Rik	2.48431	1.47221	1.57334	1.52024	1.26447	1.61398	-0.393979	0.351525	0.787567	Not regulated
A330074K22Rik	1.39068	1.42472	1.17285	4.32907	5.32502	4.40357	1.75498	3.59753e-07	6.4742e-05	Up in KO
A330076H08Rik	2.88937	3.39559	3.2611	3.57619	3.59751	4.7423	0.252768	0.43197	0.834772	Not regulated
A330102I10Rik	2.14677	3.51432	2.10255	1.70846	1.60285	1.13576	-0.862958	0.0339735	0.334177	Not regulated
A3galt2	3.36193	4.63035	4.44825	5.32808	4.95102	5.71866	0.294521	0.33727	0.775475	Not regulated
A430005L14Rik	13.4207	11.8964	10.8703	12.8569	12.146	13.6889	0.032748	0.890163	0.981314	Not regulated
A430033K04Rik	31.0269	31.985	33.1974	35.7474	35.7614	30.1873	0.0127369	0.938186	0.986759	Not regulated
A430035B10Rik	0.972123	0.878579	1.00121	0.970058	0.694568	1.07598	-0.126702	0.8018	0.957339	Not regulated
A430046D13Rik	8.20904	10.4242	8.82498	9.91776	10.3117	9.02632	0.0254659	0.922988	0.984601	Not regulated
A430105I19Rik	7.64197	5.10526	5.96437	5.19778	4.64826	6.47583	-0.261922	0.385124	0.810381	Not regulated
A4galt	1.68771	2.58825	1.18715	1.82429	1.33571	3.94528	0.320194	0.50105	0.871526	Not regulated
A530058N18Rik	1.33667	2.51701	1.25867	1.1438	1.83437	1.11584	-0.377515	0.424444	0.832749	Not regulated
A630066F11Rik	1.40418	0.712361	1.02982	1.10036	1.06857	1.23539	0.0436319	0.928151	0.985369	Not regulated
A630072M18Rik	6.22429	7.50354	6.47928	6.16783	4.70169	5.69873	-0.352753	0.22151	0.67774	Not regulated
A630089N07Rik	6.91287	4.8678	7.08001	7.74599	6.09083	7.6116	0.116169	0.693245	0.933556	Not regulated
A730008H23Rik	20.6383	18.1773	27.9842	30.4118	25.4032	24.77	0.198593	0.355572	0.79024	Not regulated
A730017C20Rik	71.0325	61.4293	40.2059	46.9392	63.9715	31.2633	-0.338865	0.165639	0.616781	Not regulated
A730017L22Rik	8.87062	8.9995	9.13965	5.63213	5.71683	6.85442	-0.635991	0.0204068	0.261227	Not regulated
A730018C14Rik	0.0270034	0.522398	0.32897	0.637053	1.03295	0.856803	1.46649	0.0653836	0.432095	Not regulated
A730020E08Rik	4.33405	3.39559	4.79152	4.0395	3.68655	4.60282	-0.092818	0.764671	0.952809	Not regulated
A730046J19Rik	0.877611	0.997306	1.21576	1.04245	1.08638	1.11584	-0.00083524	0.998603	0.999542	Not regulated
A730056A06Rik	5.58971	6.45874	5.77843	4.79238	5.80588	3.84565	-0.368495	0.223759	0.679776	Not regulated
A730063M14Rik	0.756096	0.736107	0.743759	0.85423	1.05076	1.01621	0.318258	0.531222	0.882835	Not regulated
A830010M20Rik	41.0722	56.5852	51.348	58.551	50.3829	48.5588	0.0102523	0.952784	0.98934	Not regulated
A830011K09Rik	1.97125	2.61199	2.56025	2.70748	2.60018	2.15197	-0.0044626	0.990104	0.996504	Not regulated
A830018L16Rik	3.53745	9.9968	4.79152	4.67655	5.89493	2.67004	-0.534878	0.198904	0.65038	Not regulated
A830036E02Rik	0.297038	1.61469	1.02982	0.839752	0.373998	0.876728	-0.560586	0.392754	0.813244	Not regulated
A830082K12Rik	9.68072	8.80953	10.1981	8.06451	7.40873	7.91048	-0.362635	0.164824	0.615981	Not regulated
A830082N09Rik	35.1449	42.8841	34.4561	30.2311	33.1256	26.3815	-0.391333	0.0231238	0.278822	Not regulated
A930004D18Rik	14.5548	6.71994	12.9586	10.6996	8.60196	11.8558	-0.202058	0.507364	0.873053	Not regulated
A930005H10Rik	2.41681	1.87588	1.90231	0.260613	0.178094	0.398513	-2.95088	3.31199e-08	7.45041e-06	Down in KO
A930006K02Rik	0.972123	0.902324	0.872486	1.96907	0.890472	1.01621	0.430556	0.390939	0.812407	Not regulated
A930007A09Rik	6.02176	7.57477	7.59492	7.28268	6.51826	6.87435	-0.104321	0.710443	0.93705	Not regulated
A930013F10Rik	42.2738	40.9608	36.1152	30.2456	30.8816	24.7676	-0.538677	0.00104285	0.0414749	Not regulated
A930015D03Rik	2.61933	1.85214	1.97382	1.83877	2.24399	2.27152	-0.0858404	0.81815	0.964504	Not regulated
A930017M01Rik	6.21079	8.59583	4.87734	5.47287	8.63758	4.6626	-0.128674	0.705383	0.936083	Not regulated
A930024E05Rik	7.30442	6.10256	11.3852	14.5798	8.74444	16.4984	0.60843	0.0587626	0.413498	Not regulated
A930033H14Rik	2.52482	3.6093	2.27419	3.69201	3.15227	3.74602	0.272028	0.422712	0.831783	Not regulated
A930037H05Rik	3.02438	2.16083	2.23128	3.31557	3.31256	3.28773	0.353891	0.294064	0.74671	Not regulated
AA388235	23.79	26.7848	25.202	21.0517	20.4987	21.6791	-0.327966	0.0806938	0.475656	Not regulated
AA414768	3.61846	4.20293	3.08946	1.96907	2.70704	1.81323	-0.810571	0.0206217	0.262039	Not regulated
AA986860	0.972123	0.807343	1.3874	2.43239	3.11665	2.63018	1.29015	0.00186531	0.0604838	Not regulated
Aaas	25.6937	19.5899	22.7275	28.1606	23.6509	31.3032	0.223724	0.252557	0.710169	Not regulated
Aacs	53.7638	72.6134	60.5019	72.9426	76.9368	63.8617	0.126124	0.443822	0.839585	Not regulated
Aaed1	2.29529	2.37454	2.28849	4.09741	2.86732	4.48327	0.651136	0.0560467	0.405683	Not regulated
Aagab	56.3156	55.9441	49.2883	45.781	52.342	40.8077	-0.281726	0.0760161	0.462184	Not regulated
Aak1	238.184	266.613	250.632	262.003	254.052	234.027	-0.0776905	0.588525	0.906452	Not regulated
Aamdc	7.20991	7.59852	6.62231	9.13592	8.47729	10.0027	0.30094	0.254199	0.71165	Not regulated
Aamp	100.844	98.852	95.9878	101.176	103.028	103.573	-0.00770382	0.952828	0.98934	Not regulated
Aar2	43.192	40.5571	39.8912	36.4568	39.9288	35.3082	-0.21159	0.182931	0.634865	Not regulated
Aard	1.74172	1.37723	1.416	0.825274	1.3179	1.73353	-0.2927	0.526387	0.881232	Not regulated
Aars	182.894	172.296	162.611	246.496	252.342	229.105	0.426644	0.00127475	0.0468178	Not regulated
Aars2	21.3192	23.2705	20.0243	22.514	22.0481	21.0016	-0.0441218	0.81865	0.964809	Not regulated
Aarsd1	34.9559	34.3596	33.6694	38.9037	38.3259	37.8986	0.0949556	0.547569	0.889067	Not regulated
Aasdh	18.2003	18.8301	17.1208	26.7852	23.1879	21.3005	0.330457	0.0985152	0.510565	Not regulated
Aasdhppt	18.4163	17.0729	20.3389	20.1106	19.3589	21.6392	0.0622222	0.756586	0.949848	Not regulated
Aass	0.918116	0.641125	1.10133	0.897666	1.54942	0.737249	0.186013	0.725537	0.941923	Not regulated
Aatf	27.962	26.0012	25.7598	27.7697	27.6224	29.9682	0.0332938	0.848918	0.971995	Not regulated
Aatk	85.3848	140.573	98.4622	98.7867	127.284	72.4696	-0.188	0.384472	0.810237	Not regulated
Abat	125.701	130.267	99.4777	122.358	151.487	103.295	0.0225553	0.888375	0.981182	Not regulated
Abca1	95.9431	125.827	103.84	98.9749	103.045	133.223	-0.0246269	0.880441	0.980315	Not regulated
Abca2	130.048	155.437	128.799	141.02	147.266	115.21	-0.104557	0.466727	0.853402	Not regulated
Abca3	120.354	152.896	122.62	120.331	134.782	100.884	-0.219749	0.148615	0.59622	Not regulated
Abca4	3.49694	3.8705	2.7891	3.026	2.97418	3.28773	-0.190625	0.557403	0.893246	Not regulated
Abca5	25.9908	34.9057	28.649	36.0514	33.0721	35.4676	0.156962	0.377132	0.805852	Not regulated
Abca7	28.5831	23.9591	25.3164	28.7253	33.2858	25.7439	0.108093	0.559679	0.895069	Not regulated
Abca8a	1.51219	4.93904	4.34813	5.50182	2.36866	5.08104	0.185428	0.678774	0.931656	Not regulated
Abca8b	7.60146	9.90182	6.17892	6.8628	9.22529	5.73858	-0.179149	0.560157	0.895069	Not regulated
Abca9	11.652	18.5926	9.74038	10.3087	7.76492	26.003	0.0774836	0.844616	0.971396	Not regulated
Abcb10	33.2682	27.6159	22.3557	28.7108	32.0214	23.7514	-0.0394891	0.842928	0.971093	Not regulated
Abcb1a	6.60233	8.45335	6.43637	9.38206	7.56901	10.8993	0.308797	0.271621	0.726593	Not regulated
Abcb4	0.94512	0.831088	0.829577	1.3465	1.5138	1.15569	0.5578	0.234731	0.691908	Not regulated
Abcb6	21.6702	24.9564	21.4546	13.1465	14.6037	11.5569	-0.857843	6.3805e-05	0.00504726	Not regulated
Abcb7	45.8113	35.2619	44.4253	43.5658	39.5726	49.4953	0.0133882	0.935797	0.986759	Not regulated
Abcb8	32.2556	30.869	28.649	24.6713	28.1033	22.8746	-0.343031	0.0548607	0.402154	Not regulated
Abcb9	7.72298	14.8409	8.66765	11.1774	13.7311	7.43226	-0.0154528	0.961762	0.991134	Not regulated
Abcc1	30.1628	31.7951	32.0531	44.5069	43.455	38.7753	0.363718	0.0254363	0.291645	Not regulated
Abcc10	24.1276	22.2494	20.954	21.9494	20.9439	18.0726	-0.207942	0.289484	0.74312	Not regulated
Abcc3	1.03963	1.16352	0.944001	1.52024	2.01247	2.37115	0.844111	0.0537313	0.399281	Not regulated
Abcc4	6.00826	6.24503	4.61989	6.67458	6.55387	6.15702	0.138285	0.629277	0.917438	Not regulated
Abcc5	146.939	154.986	135.464	150.33	144.346	125.691	-0.123012	0.348045	0.784465	Not regulated
Abcc6	0.864109	0.759852	0.529213	0.723924	0.694568	1.05606	0.139155	0.799256	0.956667	Not regulated
Abcc8	12.8536	25.455	37.2451	46.0126	28.0677	48.5389	0.617912	0.0510408	0.392048	Not regulated
Abcc9	25.1402	32.3887	31.7385	35.313	30.0267	36.1053	0.115106	0.529515	0.882545	Not regulated
Abcd1	24.6541	24.2203	20.8395	19.7631	22.244	22.0776	-0.184987	0.337628	0.775699	Not regulated
Abcd2	43.9211	20.0174	41.865	40.5977	30.7569	43.6969	0.054773	0.829486	0.967129	Not regulated
Abcd3	73.7463	75.4391	72.8884	72.4793	73.4996	73.0673	-0.0858511	0.53779	0.885168	Not regulated
Abcd4	10.7609	8.52459	8.46741	12.4515	11.5049	11.4971	0.289239	0.244692	0.702743	Not regulated
Abce1	140.58	131.027	140.384	147.521	141.46	157.492	0.0496798	0.694861	0.934183	Not regulated
Abcf1	138.244	127.37	121.304	128.757	132.734	128.122	-0.0544259	0.660905	0.928069	Not regulated
Abcf2	90.7315	69.0515	79.9684	80.3411	76.8299	88.4499	-0.0296834	0.838681	0.969998	Not regulated
Abcf3	48.8627	45.7811	45.169	45.5783	48.2636	45.3906	-0.0711181	0.620531	0.914107	Not regulated
Abcg1	30.5544	32.27	27.5191	30.984	33.3215	29.3505	-0.0124771	0.941142	0.987438	Not regulated
Abcg2	18.0248	17.0492	15.9479	17.8809	17.7738	21.9182	0.109682	0.601419	0.908766	Not regulated
Abcg3	0.594075	0.736107	0.529213	0.941101	0.997329	1.29517	0.736845	0.158761	0.608555	Not regulated
Abcg4	34.9964	47.9182	35.0854	40.7714	46.0908	31.5423	-0.0610062	0.756685	0.949864	Not regulated
Abcg5	1.63371	0.641125	1.44461	1.1438	0.979519	1.13576	-0.263434	0.598918	0.908766	Not regulated
Abhd1	0.877611	0.854833	0.743759	1.17276	0.997329	1.27524	0.411644	0.400691	0.818813	Not regulated
Abhd10	24.7216	22.5344	20.2817	20.7187	21.3535	19.6666	-0.193116	0.320865	0.766207	Not regulated
Abhd11	19.375	22.2019	20.5964	26.7418	27.7827	25.5048	0.297693	0.112112	0.537508	Not regulated
Abhd12	47.9581	61.5005	48.7734	55.4092	61.87	55.9911	0.0651485	0.686482	0.932321	Not regulated
Abhd13	41.0587	38.7287	42.3513	45.8389	43.3126	48.0208	0.100441	0.504997	0.872553	Not regulated
Abhd14a	17.3362	20.1598	17.2495	21.8915	22.4221	22.5758	0.22351	0.265106	0.720881	Not regulated
Abhd14b	3.956	5.93634	5.1777	9.67163	8.38825	8.04996	0.725049	0.0140937	0.215007	Not regulated
Abhd15	1.45818	1.06854	1.17285	1.44785	1.38914	1.41472	0.133817	0.762396	0.952049	Not regulated
Abhd16a	27.4625	30.5128	26.6752	25.5111	24.6661	25.9033	-0.219651	0.217521	0.673421	Not regulated
Abhd17a	46.3649	52.7385	47.0141	44.8254	48.0499	46.9847	-0.129091	0.385631	0.810487	Not regulated
Abhd17b	26.9224	23.2942	26.1174	27.1472	26.5895	30.4464	0.0749488	0.677967	0.931656	Not regulated
Abhd17c	69.6823	73.8956	76.9218	73.9706	72.2707	73.9441	-0.0697267	0.625716	0.915833	Not regulated
Abhd18	8.57358	8.00219	7.18013	9.7585	9.93767	8.28907	0.172499	0.514426	0.87523	Not regulated
Abhd2	66.8199	72.2809	77.3938	81.398	77.756	75.5979	0.0483109	0.73208	0.943899	Not regulated
Abhd4	44.7987	45.2112	39.1904	44.2897	44.577	51.1093	0.0513319	0.734977	0.944979	Not regulated
Abhd5	17.2687	20.611	17.4926	17.2873	19.2342	19.8061	-0.0407562	0.842606	0.971093	Not regulated
Abhd6	15.446	17.2391	15.9193	17.0267	16.4025	16.0003	-0.0421319	0.843885	0.971093	Not regulated
Abhd8	81.5098	89.8762	74.6619	74.5787	86.1621	67.7671	-0.171439	0.245905	0.703582	Not regulated
Abi1	71.6401	73.4682	76.4784	77.6771	75.7436	81.6951	0.0183232	0.893211	0.981609	Not regulated
Abi2	215.298	236.243	228.148	242.544	241.3	230.54	0.00456142	0.973631	0.994184	Not regulated
Abi3	0.877611	0.949815	1.08703	1.43337	1.30009	2.07227	0.650024	0.163101	0.615494	Not regulated
Abi3bp	0.445556	0.783597	0.84388	0.419876	0.480855	1.59405	0.192819	0.765307	0.952878	Not regulated
Abl1	205.604	159.118	182.478	206.796	198.878	207.306	0.0992151	0.466504	0.853402	Not regulated
Abl2	129.711	130.979	137.209	131.508	138.148	125.97	-0.0752146	0.553701	0.89135	Not regulated
Ablim1	110.592	155.627	127.111	106.677	107.64	91.7974	-0.430087	0.00506788	0.115007	Not regulated
Ablim2	7.62846	18.8538	8.52462	7.49985	11.0775	5.10096	-0.629647	0.0998937	0.513432	Not regulated
Ablim3	113.36	190.438	106.958	84.6557	129.332	52.7631	-0.688487	0.0123201	0.196209	Not regulated
Abr	350.491	414.855	360.78	388.776	413.82	347.184	-0.0369804	0.825532	0.966914	Not regulated
Abracl	34.3888	20.0648	38.8471	39.671	27.2128	49.0769	0.244776	0.338519	0.776678	Not regulated
Abraxas1	6.64284	4.74907	4.94886	9.32414	7.03473	8.40862	0.535198	0.0644475	0.428568	Not regulated
Abraxas2	39.5465	33.9084	37.3167	42.1613	40.0356	42.4018	0.103735	0.514284	0.875092	Not regulated
Abt1	15.1084	12.8462	13.8454	15.1155	14.3366	16.0003	0.0551171	0.805428	0.958412	Not regulated
Abtb1	15.7025	15.1258	13.8024	14.9997	14.675	14.0675	-0.0935926	0.670405	0.930694	Not regulated
Abtb2	17.1337	14.6509	13.4163	13.7256	16.3847	13.3103	-0.120595	0.594606	0.908095	Not regulated
Acaa1a	32.4851	32.0563	30.5227	34.8497	33.8201	35.2285	0.0627035	0.688609	0.932565	Not regulated
Acaa2	15.5945	17.5478	17.7644	20.0817	19.2164	25.5247	0.280936	0.184556	0.636363	Not regulated
Acaca	219.214	239.995	221.511	246.988	247.32	221.513	0.00577864	0.966955	0.992343	Not regulated
Acacb	4.03701	3.6093	3.23249	4.2422	4.27427	4.36372	0.179908	0.551375	0.890426	Not regulated
Acad10	2.32229	2.11334	1.33018	2.18625	1.97685	2.27152	0.0997612	0.798235	0.956667	Not regulated
Acad11	10.8689	9.42691	9.09674	12.6976	11.8255	12.8321	0.281327	0.239443	0.697916	Not regulated
Acad12	0.742594	0.66487	0.400485	0.796317	0.908282	1.03613	0.541361	0.322765	0.766762	Not regulated
Acad8	17.7412	15.3395	16.8204	18.6917	16.0285	19.5072	0.0535196	0.802705	0.957339	Not regulated
Acad9	46.4594	42.1955	44.411	47.5763	48.7801	46.4865	0.0364866	0.800283	0.956817	Not regulated
Acadl	17.7817	18.0465	16.2912	21.2689	19.4301	25.3853	0.277388	0.173368	0.624308	Not regulated
Acadm	29.1637	24.7427	20.2674	31.5052	28.0677	29.1711	0.196717	0.295243	0.748291	Not regulated
Acads	15.716	8.54833	11.7857	15.9408	13.0365	18.3316	0.328375	0.224363	0.680319	Not regulated
Acadsb	54.9384	58.6273	59.4292	69.3519	62.5824	65.5753	0.123497	0.392504	0.8131	Not regulated
Acadvl	28.4076	22.8193	24.7729	33.7493	28.4061	35.9259	0.302593	0.0894863	0.492859	Not regulated
Acan	0.283536	2.3033	0.51491	0.405398	0.338379	2.2516	-0.1117	0.891166	0.981352	Not regulated
Acap2	68.6022	61.2868	66.2517	74.5497	69.724	81.7151	0.138377	0.343032	0.781913	Not regulated
Acap3	111.362	130.077	116.613	104.071	105.699	96.2408	-0.293553	0.030799	0.319692	Not regulated
Acat1	116.803	142.876	131.846	165.185	154.55	153.726	0.20589	0.126224	0.563661	Not regulated
Acat2	117.1	102.604	94.6433	109.211	116.207	105.606	0.0113085	0.933194	0.986759	Not regulated
Acbd3	56.9637	56.324	59.9584	61.6349	62.7249	64.6986	0.0590976	0.680459	0.931706	Not regulated
Acbd4	2.3763	3.94173	3.38982	6.41397	4.41674	6.1371	0.737311	0.0279029	0.306889	Not regulated
Acbd5	64.6327	59.7909	63.1194	61.8376	59.0383	60.295	-0.116106	0.410033	0.825238	Not regulated
Acbd6	37.1837	46.2085	43.1094	50.9353	52.7159	44.215	0.157239	0.325967	0.767471	Not regulated
Accs	14.0418	11.374	11.5283	17.6348	14.9421	18.1523	0.392761	0.085757	0.487424	Not regulated
Acd	43.0974	41.6494	41.7077	42.9721	42.7249	42.1826	-0.0497566	0.736389	0.94507	Not regulated
Ace	10.4368	26.2149	12.8441	17.2584	19.6616	14.0077	-0.0264388	0.933535	0.986759	Not regulated
Acer2	8.7356	6.62496	6.16462	7.15237	7.78273	5.5194	-0.13544	0.641564	0.922829	Not regulated
Acer3	6.83186	7.14736	5.54958	6.74697	7.65806	8.06988	0.140165	0.616667	0.913536	Not regulated
Ache	11.1389	23.8641	10.8274	9.1504	17.0971	4.16446	-0.656226	0.13277	0.575576	Not regulated
Acin1	359.996	303.395	323.75	312.735	311.63	316.08	-0.134523	0.371543	0.801605	Not regulated
Ackr1	21.9403	25.5975	17.7358	14.2034	16.0463	11.4572	-0.709043	0.00215149	0.0667208	Not regulated
Ackr2	2.29529	2.3033	2.70328	2.40343	1.95904	1.37487	-0.415266	0.278229	0.734175	Not regulated
Ackr3	28.3131	21.4421	25.9028	36.6016	35.0134	37.6993	0.464943	0.00761109	0.149287	Not regulated
Acly	482.551	372.85	419.766	460.314	457.453	428.003	0.0135857	0.937319	0.986759	Not regulated
Aco1	88.9898	81.4229	82.4428	105.056	101.674	101.7	0.221167	0.0909945	0.495105	Not regulated
Aco2	263.715	268.584	247.128	245.222	247.231	235.581	-0.163965	0.238649	0.696966	Not regulated
Acot1	24.4246	24.6714	25.1877	24.6858	25.8415	25.8834	-0.0257983	0.885477	0.981092	Not regulated
Acot11	4.87412	6.71994	3.86182	4.21324	6.19769	5.45963	-0.0218348	0.946469	0.98832	Not regulated
Acot13	8.10102	7.81223	7.63783	12.3501	10.8638	12.2343	0.523874	0.0390015	0.354649	Not regulated
Acot2	4.38805	4.55911	3.66158	5.54526	5.23598	6.49576	0.391092	0.189082	0.639946	Not regulated
Acot6	2.11977	1.94712	2.20267	2.02699	1.90561	2.07227	-0.13038	0.723766	0.941543	Not regulated
Acot7	100.669	132.357	90.5097	84.7715	107.836	64.9177	-0.394108	0.0416932	0.363572	Not regulated
Acot8	3.983	3.72802	3.47564	4.48833	4.48798	4.18438	0.169931	0.56814	0.897188	Not regulated
Acot9	14.0283	18.0702	12.6296	14.6812	15.3874	13.5694	-0.0995015	0.673058	0.931195	Not regulated
Acox1	132.789	134.731	120.374	128.106	133.25	118.777	-0.0941567	0.459425	0.849108	Not regulated
Acox3	37.1702	32.4599	33.4119	32.7358	33.3215	33.3754	-0.116476	0.456316	0.848017	Not regulated
Acp1	31.837	17.1679	25.7884	28.6095	21.959	21.161	-0.125216	0.593977	0.907705	Not regulated
Acp2	89.9619	85.6496	79.6108	74.0864	79.1808	72.3699	-0.24221	0.0714796	0.449459	Not regulated
Acp5	0.256532	1.82839	0.300364	0.275091	0.213713	3.32758	0.620146	0.508916	0.873252	Not regulated
Acp6	7.33143	7.33732	8.31007	12.5818	9.68834	11.4373	0.483561	0.0678789	0.439412	Not regulated
Acr	4.59058	5.22398	3.69019	2.63508	3.72217	1.59405	-0.824217	0.0252086	0.290575	Not regulated
Acrbp	12.2731	11.6827	12.2148	13.3057	11.2199	12.3937	-0.0373705	0.872625	0.979461	Not regulated
Acsbg1	12.9346	18.3789	12.9443	17.6058	15.797	17.5346	0.13733	0.561128	0.895628	Not regulated
Acsf2	15.5135	10.3767	11.5283	15.5065	16.9012	22.3167	0.486011	0.0519383	0.395011	Not regulated
Acsf3	16.3776	12.1339	11.4424	14.8694	15.9038	13.6092	0.0898785	0.705962	0.936083	Not regulated
Acsl1	16.8906	24.7427	17.3353	19.9803	25.0579	16.5981	-0.00143334	0.995245	0.998529	Not regulated
Acsl3	80.2991	86.1473	72.7516	82.2834	88.8673	71.3976	-0.0448248	0.756233	0.949803	Not regulated
Acsl4	30.4328	33.8372	28.9065	36.1528	38.2903	32.5585	0.134498	0.411818	0.826679	Not regulated
Acsl5	12.6916	17.2154	11.8715	12.6397	13.4461	14.9442	-0.0902228	0.714876	0.938286	Not regulated
Acsl6	47.6475	55.113	45.5695	57.0307	61.0864	48.1403	0.099127	0.539743	0.885951	Not regulated
Acss1	46.7024	29.8242	36.3154	47.3736	43.4016	47.9012	0.233988	0.182961	0.634865	Not regulated
Acss2	26.7199	21.8932	19.6095	26.0757	29.3856	24.0901	0.159621	0.411212	0.826154	Not regulated
Acss3	1.48519	1.11603	0.815274	1.11484	0.908282	1.13576	-0.173012	0.719185	0.93907	Not regulated
Acta1	0.567072	2.3033	0.886789	1.27411	5.25379	8.84698	1.97609	0.00144392	0.0508222	Not regulated
Acta2	3.1999	5.27147	3.33261	3.67753	4.66607	10.2019	0.588651	0.145134	0.59308	Not regulated
Actb	2615.47	2247.48	2242.16	2186.51	2148.46	2544.56	-0.110201	0.688963	0.932565	Not regulated
Actc1	0.148519	0.688616	0.600728	0.492268	4.43455	7.57174	3.05309	6.81224e-05	0.00535933	Up in KO
Actg1	1494.04	1409.88	1365.25	1451.4	1515.99	1441.76	-0.0183592	0.939366	0.986941	Not regulated
Actl6a	62.5939	33.481	48.6447	59.1301	51.0062	61.0522	0.179398	0.369381	0.799922	Not regulated
Actl6b	86.654	105.121	86.9912	82.1364	87.943	63.244	-0.323267	0.0434182	0.367866	Not regulated
Actn1	47.1345	44.1427	47.9009	71.8712	66.2689	83.5482	0.604939	8.07463e-05	0.00601701	Not regulated
Actn2	1.87674	4.74907	3.06085	4.15532	5.32502	5.39985	0.554392	0.134611	0.577987	Not regulated
Actn3	1.5527	2.01836	1.12994	0.434354	1.01514	1.03613	-0.979011	0.0602815	0.417842	Not regulated
Actn4	138.811	136.014	136.809	155.948	156.474	175.286	0.178796	0.157474	0.607278	Not regulated
Actr10	103.032	101.345	95.3298	95.3119	98.2903	87.613	-0.157143	0.237134	0.694611	Not regulated
Actr1a	348.992	348.155	333.862	320.307	338.255	291.552	-0.183626	0.229984	0.687946	Not regulated
Actr1b	78.2019	79.1433	69.7417	70.684	73.6777	71.9515	-0.134705	0.34013	0.778514	Not regulated
Actr2	245.596	261.128	250.461	265.593	278.522	254.47	0.0102548	0.942827	0.987538	Not regulated
Actr3	265.066	254.93	254.008	273.354	274.176	277.026	0.0256223	0.856059	0.974268	Not regulated
Actr3b	13.0426	21.6558	17.7358	22.3693	20.0891	20.4437	0.193267	0.401805	0.819503	Not regulated
Actr5	14.4468	12.0152	11.9717	16.3317	16.6874	15.2431	0.264335	0.241369	0.698853	Not regulated
Actr6	13.7852	13.986	15.1898	16.5634	14.8531	15.7014	0.0651954	0.76434	0.95258	Not regulated
Actr8	40.1271	32.4599	36.9591	38.5852	36.4381	35.9259	-0.0474219	0.771402	0.954127	Not regulated
Acvr1	30.2303	43.1216	42.9235	43.421	35.1558	45.5899	0.0236425	0.903235	0.981843	Not regulated
Acvr1b	96.6317	99.9443	101.194	106.055	106.768	91.3391	-0.0364778	0.790809	0.955862	Not regulated
Acvr1c	2.17377	4.01297	3.17528	3.12735	1.8878	3.52684	-0.200605	0.599404	0.908766	Not regulated
Acvr2a	122.474	137.652	133.619	121.098	127.444	113.935	-0.186732	0.151613	0.599496	Not regulated
Acvr2b	303.788	200.102	231.223	235.84	250.704	211.132	-0.137304	0.402295	0.819794	Not regulated
Acvrl1	10.0858	12.0627	8.93941	14.4785	14.1585	19.029	0.552967	0.0296495	0.315728	Not regulated
Acy1	9.82924	8.50084	9.41141	15.9987	13.2858	16.0601	0.641787	0.00701112	0.141371	Not regulated
Acyp1	8.16853	5.17649	6.32195	8.23826	7.58682	7.73115	0.195483	0.495792	0.86836	Not regulated
Acyp2	0.999126	1.61469	0.886789	0.839752	0.694568	0.757174	-0.667499	0.194189	0.646861	Not regulated
Ada	2.65984	2.06585	1.90231	3.21422	2.99199	2.94899	0.402181	0.24435	0.702743	Not regulated
Adal	25.9503	21.2521	22.4558	18.3732	17.0258	16.5781	-0.487268	0.0150364	0.222491	Not regulated
Adam10	148.249	130.505	147.965	133.883	125.574	150.538	-0.123881	0.353363	0.788681	Not regulated
Adam11	56.1671	70.7137	53.522	60.4332	65.7703	42.1029	-0.166069	0.377241	0.805852	Not regulated
Adam12	12.6106	24.339	12.887	12.2778	10.1336	25.6642	-0.117465	0.740078	0.945887	Not regulated
Adam15	24.1276	37.4465	26.2604	36.3989	37.1149	39.9509	0.303129	0.114674	0.541677	Not regulated
Adam17	36.5221	28.3282	31.3094	38.7155	34.5325	36.5038	0.125633	0.439575	0.838553	Not regulated
Adam19	61.6488	73.7056	61.8893	55.9449	54.2832	53.9786	-0.330779	0.0267939	0.299962	Not regulated
Adam1a	14.3523	11.8015	10.4555	8.44096	8.99377	6.61531	-0.667982	0.0114319	0.189833	Not regulated
Adam22	113.239	148.432	122.591	123.197	124.613	106.263	-0.18566	0.200138	0.651676	Not regulated
Adam23	55.195	66.2496	47.4289	48.7346	60.3384	39.5125	-0.248561	0.187371	0.638951	Not regulated
Adam8	8.38456	7.93096	7.83807	9.58476	7.74711	8.60788	0.036795	0.888062	0.981182	Not regulated
Adam9	39.5735	34.2171	37.2022	43.2617	38.6821	45.7692	0.136431	0.399523	0.818314	Not regulated
Adamts1	16.3371	13.8436	17.6214	21.7901	15.6189	23.851	0.289026	0.210387	0.666393	Not regulated
Adamts10	62.8504	67.0094	57.5126	74.2167	73.7667	71.7722	0.164912	0.249361	0.708114	Not regulated
Adamts12	23.79	21.6558	14.489	14.6812	10.9706	37.8189	0.0241317	0.948054	0.988566	Not regulated
Adamts14	1.49869	2.96817	2.47443	2.11386	2.17275	5.26037	0.390977	0.378617	0.806288	Not regulated
Adamts15	12.3811	20.1598	10.9275	10.2652	13.6064	13.4697	-0.282044	0.319674	0.76566	Not regulated
Adamts16	3.1999	5.93634	3.36122	3.57619	5.37845	3.58662	-0.0563722	0.873259	0.979461	Not regulated
Adamts17	15.527	16.788	24.9445	17.1425	14.2654	20.2245	-0.222673	0.371165	0.801389	Not regulated
Adamts18	20.4821	26.856	35.8578	34.9945	25.8771	41.545	0.225573	0.344016	0.781937	Not regulated
Adamts19	5.42769	3.82301	3.53285	3.85128	3.97151	4.90171	-0.0688589	0.82873	0.967068	Not regulated
Adamts2	4.92812	15.5057	8.79638	7.78942	6.71416	17.6342	0.0666983	0.875927	0.979871	Not regulated
Adamts20	11.1659	11.3978	11.0277	14.0876	11.1487	13.8682	0.152537	0.520811	0.878102	Not regulated
Adamts3	38.7229	67.2469	87.0913	79.096	48.4061	92.455	0.110581	0.689341	0.932573	Not regulated
Adamts4	18.2003	18.5451	19.8097	12.3067	14.7818	13.4697	-0.546518	0.0127067	0.200151	Not regulated
Adamts5	10.9229	10.1393	9.52583	8.16586	9.34996	8.88684	-0.276398	0.282365	0.738016	Not regulated
Adamts6	15.8105	12.3001	12.9586	16.0422	12.6447	17.0763	0.0913291	0.69944	0.934849	Not regulated
Adamts7	46.7564	38.7287	45.1547	49.2703	45.5744	50.0931	0.0834149	0.578457	0.901391	Not regulated
Adamts8	2.20078	3.46682	2.74619	1.92564	2.81389	3.22795	-0.144111	0.699431	0.934849	Not regulated
Adamts9	11.9625	15.3633	12.7297	13.3202	9.56367	21.4998	0.0811648	0.784667	0.955393	Not regulated
Adamtsl1	8.35756	11.6827	8.20995	8.412	11.2378	8.94661	-0.0461649	0.869162	0.978838	Not regulated
Adamtsl2	6.83186	6.26878	5.67831	8.33961	7.97863	8.06988	0.312947	0.250093	0.708114	Not regulated
Adamtsl3	4.7121	2.70697	2.46012	2.05594	1.85218	2.23167	-0.745883	0.0459573	0.380024	Not regulated
Adamtsl4	0.499563	1.2585	0.600728	0.637053	0.409617	1.15569	-0.158323	0.79789	0.956667	Not regulated
Adamtsl5	0.337543	1.06854	0.643637	0.564661	0.391808	1.5542	0.227576	0.733797	0.944623	Not regulated
Adap1	34.5374	74.1331	41.0068	36.5437	58.4506	21.8983	-0.424444	0.182773	0.634865	Not regulated
Adap2	1.47169	2.20832	1.416	2.63508	2.27961	2.68996	0.517643	0.176809	0.62826	Not regulated
Adar	159.671	187.517	160.151	165.142	178.985	151.036	-0.101377	0.455654	0.847223	Not regulated
Adarb1	40.1946	60.5982	43.939	47.6197	49.3322	44.0755	-0.104415	0.557196	0.893043	Not regulated
Adarb2	32.7011	43.6677	31.6956	26.4811	43.366	16.4187	-0.389709	0.164645	0.615686	Not regulated
Adat1	15.4865	14.3185	14.8752	21.6019	17.0258	19.2083	0.305487	0.154964	0.605175	Not regulated
Adat2	3.24041	3.06315	3.38982	4.70551	4.02493	4.7423	0.406615	0.183813	0.635655	Not regulated
Adat3	4.7526	5.05776	4.10498	3.60514	4.38112	3.78587	-0.304158	0.320997	0.766207	Not regulated
Adck1	18.3623	22.9855	19.2233	21.6743	23.7934	18.75	0.0183205	0.930233	0.986333	Not regulated
Adck2	23.9925	26.4286	22.513	26.7418	25.8593	22.3566	-0.0258077	0.889972	0.981314	Not regulated
Adck5	13.6367	12.7275	13.0587	14.4495	13.8736	13.7288	0.0270898	0.905342	0.981848	Not regulated
Adcy1	118.329	318.805	222.813	200.86	187.765	129.596	-0.424048	0.124272	0.560295	Not regulated
Adcy2	15.3784	29.2306	16.3913	18.6917	25.7168	13.5096	-0.140633	0.629427	0.91747	Not regulated
Adcy3	21.5892	37.8026	27.3903	22.572	23.081	22.0178	-0.427292	0.0544057	0.400449	Not regulated
Adcy4	4.10452	4.17919	4.06207	6.05201	5.39626	7.53189	0.553949	0.0633306	0.425862	Not regulated
Adcy5	60.0151	93.7705	65.1647	70.9735	81.7275	62.6064	-0.09133	0.628025	0.91686	Not regulated
Adcy6	87.356	96.3112	89.7373	102.334	93.9092	91.12	0.00475965	0.97195	0.993762	Not regulated
Adcy7	3.9425	8.95201	4.84873	6.09544	7.64025	7.45219	0.191557	0.581501	0.903095	Not regulated
Adcy8	10.1533	16.0281	8.20995	7.22476	10.5966	5.73858	-0.607485	0.0653069	0.431889	Not regulated
Adcy9	25.2212	34.3833	25.4165	24.541	29.2609	21.4599	-0.241269	0.242213	0.70023	Not regulated
Adcyap1	10.5448	11.5165	4.84873	4.3725	5.53874	4.06483	-1.00113	0.00404647	0.100047	Not regulated
Adcyap1r1	166.449	182.388	149.209	155.991	176.812	146.214	-0.120865	0.370919	0.801099	Not regulated
Add1	382.584	388.546	363.112	383.593	401.247	368.465	-0.0415549	0.793524	0.956491	Not regulated
Add2	501.494	572.074	516.111	470.334	472.948	404.63	-0.305245	0.0897054	0.492977	Not regulated
Add3	48.7142	49.7941	43.6243	62.3878	53.8558	80.0015	0.400627	0.0196751	0.255421	Not regulated
Adgra1	19.3479	17.8328	11.2708	9.45445	16.7765	4.78215	-0.701391	0.0619165	0.423037	Not regulated
Adgra2	23.844	35.3806	25.0876	30.3035	27.4265	55.9512	0.365365	0.156456	0.60639	Not regulated
Adgra3	121.313	93.7705	114.753	150.982	127.907	153.328	0.32401	0.0218134	0.271667	Not regulated
Adgrb1	192.426	233.631	181.463	198.124	222.832	167.395	-0.112001	0.468402	0.853402	Not regulated
Adgrb2	184.852	242.298	190.331	250.174	277.382	212.467	0.194209	0.229254	0.68719	Not regulated
Adgrb3	76.6087	98.2346	78.4236	63.4302	70.5254	51.8864	-0.51313	0.00240112	0.0720185	Not regulated
Adgrd1	0.418553	1.99461	0.84388	0.651532	0.872663	3.38736	0.529671	0.43692	0.83637	Not regulated
Adgre1	3.38893	5.27147	3.67588	5.70452	6.83883	9.96282	0.803913	0.0156214	0.226625	Not regulated
Adgre5	13.2722	13.1787	11.3995	17.823	16.0107	21.4998	0.483572	0.0347334	0.338939	Not regulated
Adgrf5	27.1654	28.4232	26.5179	34.6904	31.9501	36.723	0.266179	0.110998	0.537348	Not regulated
Adgrg1	362.939	233.203	272.158	280.883	310.027	259.153	-0.0920032	0.597108	0.908527	Not regulated
Adgrg2	4.45556	5.08151	2.63176	2.53373	2.95637	1.99256	-0.758171	0.0352629	0.340725	Not regulated
Adgrg3	0.729092	0.593634	0.615031	1.11484	0.96171	1.5542	0.835592	0.104798	0.52225	Not regulated
Adgrg6	3.99651	4.53537	3.10376	2.54821	3.75779	5.47955	-0.0429145	0.904074	0.981843	Not regulated
Adgrl1	712.202	883.827	770.934	679.084	753.393	601.396	-0.286377	0.175464	0.627055	Not regulated
Adgrl2	329.739	363.85	339.04	357.242	306.696	328.654	-0.124599	0.424946	0.833197	Not regulated
Adgrl3	156.566	202.738	159.536	113.062	144.809	90.1237	-0.64254	0.000286527	0.0158051	Not regulated
Adgrl4	10.2208	10.6617	9.68317	13.6677	12.3598	15.9804	0.393245	0.100567	0.514575	Not regulated
Adgrv1	90.3669	47.657	70.6571	85.1045	98.7177	70.6962	0.224478	0.267236	0.722454	Not regulated
Adh5	107.73	91.9183	99.6637	120.258	110.045	120.69	0.16424	0.215986	0.67288	Not regulated
Adhfe1	1.39068	2.84944	1.3874	1.8822	1.85218	1.37487	-0.196849	0.655183	0.926436	Not regulated
Adi1	16.1615	15.8619	15.7334	20.2988	16.5272	21.5994	0.224343	0.295058	0.748213	Not regulated
Adipor1	75.137	73.4444	65.0074	79.6172	84.8086	84.2855	0.155585	0.252108	0.7096	Not regulated
Adipor2	91.9736	86.9081	87.9638	99.1486	91.6118	95.8822	0.0372158	0.776148	0.954978	Not regulated
Adk	20.3336	14.8883	18.8371	26.3364	21.3357	29.0317	0.438155	0.0395995	0.355876	Not regulated
Adm	1.10714	0.831088	0.800971	0.448833	0.302761	0.816951	-0.870934	0.136439	0.5791	Not regulated
Adnp	276.221	239.455	279.165	274.278	264.922	254.72	-0.0682147	0.641347	0.922621	Not regulated
Adnp2	46.5944	42.148	44.8544	53.5704	53.6777	53.6598	0.202398	0.172243	0.62275	Not regulated
Ado	61.2302	61.6192	59.8583	50.9643	49.1006	58.7209	-0.268377	0.0721821	0.451469	Not regulated
Adora1	19.807	51.1	34.2558	30.622	33.2858	25.8635	-0.300397	0.273068	0.728636	Not regulated
Adora2a	6.04876	10.2817	6.92268	8.32513	8.13892	9.84327	0.112436	0.701987	0.93562	Not regulated
Adora2b	1.05313	1.306	0.686546	0.66601	0.694568	1.19554	-0.311125	0.561333	0.89574	Not regulated
Adpgk	22.5614	20.6822	19.6238	23.7302	22.9564	25.8635	0.142083	0.455649	0.847223	Not regulated
Adprh	94.89	83.9636	78.867	83.0341	89.5815	80.5394	-0.0893906	0.51105	0.873512	Not regulated
Adprhl2	20.6846	19.8036	19.4665	20.5739	23.5263	19.826	0.0274308	0.890084	0.981314	Not regulated
Adprm	11.0714	9.71186	10.6415	10.2797	10.4007	10.72	-0.0673474	0.783425	0.955393	Not regulated
Adra1a	6.26479	5.69889	3.40413	2.76539	4.61265	2.47078	-0.69813	0.052275	0.395965	Not regulated
Adra1b	3.60496	6.93365	2.54594	1.79533	3.08103	1.35494	-1.12759	0.0101335	0.177701	Not regulated
Adra2a	17.4577	22.0595	12.0861	12.6397	13.4461	22.8746	-0.136594	0.637693	0.921873	Not regulated
Adra2c	2.65984	5.74638	5.23492	5.13986	4.54141	4.94156	0.0286788	0.934621	0.986759	Not regulated
Adrb1	1.30967	4.65409	3.57576	4.96612	3.68655	4.08476	0.344436	0.413933	0.827492	Not regulated
Adrb2	0.796601	0.783597	0.529213	0.694967	0.356189	1.03613	-0.0773505	0.896089	0.981798	Not regulated
Adrm1	64.8082	59.9333	56.683	54.0192	60.5521	56.6486	-0.147608	0.309405	0.760026	Not regulated
Adsl	39.8435	33.9559	34.499	41.3361	38.2191	41.7442	0.0987477	0.539339	0.885951	Not regulated
Adss	86.654	88.0241	84.8457	90.3313	91.1665	85.9991	-0.0223692	0.864456	0.977375	Not regulated
Adssl1	0.999126	2.44577	1.67346	4.96612	5.0935	3.56669	1.35026	0.000616325	0.0280799	Up in KO
Aebp1	23.7765	35.4518	15.9193	12.7266	13.8379	40.987	-0.213652	0.587194	0.905287	Not regulated
Aebp2	67.522	52.3111	58.0418	68.6135	63.5619	69.4807	0.116417	0.434089	0.835586	Not regulated
Aen	36.4681	40.4146	41.4216	45.9547	41.5672	55.8316	0.209152	0.208129	0.663663	Not regulated
Aes	222.643	254.954	218.708	245.642	264.737	240.124	0.0421111	0.769037	0.954104	Not regulated
AF529169	3.78048	8.59583	4.87734	7.03654	5.98397	4.50319	-0.0440636	0.901355	0.981843	Not regulated
Afap1	196.382	189.203	178.817	149.954	169.208	148.346	-0.336368	0.00917028	0.167313	Not regulated
Afap1l1	13.5017	12.6563	10.0837	13.1754	14.6928	16.0003	0.213632	0.376446	0.805077	Not regulated
Afap1l2	9.93726	15.0071	9.11104	11.1195	12.0036	13.9081	0.0575024	0.828787	0.967068	Not regulated
Afdn	312.916	296.39	315.94	375.253	377.079	350.412	0.186707	0.221128	0.677212	Not regulated
Aff1	20.6711	15.8144	19.3949	22.905	22.7427	28.952	0.35088	0.0925701	0.496732	Not regulated
Aff2	55.0465	65.0386	62.8476	54.83	53.5708	48.9174	-0.285719	0.0618624	0.423028	Not regulated
Aff3	153.811	173.08	200.929	178.433	142.565	174.389	-0.162188	0.284491	0.738938	Not regulated
Aff4	456.628	434.897	490.495	513.812	505.45	487.102	0.0569586	0.745192	0.947298	Not regulated
Afg1l	4.14502	5.31896	3.81891	7.07998	6.09083	5.16074	0.401553	0.187003	0.638416	Not regulated
Afg3l1	68.6697	63.4951	59.8297	75.4908	76.3313	72.071	0.157248	0.266249	0.721585	Not regulated
Afg3l2	48.9977	52.9047	48.473	57.4796	58.6287	52.7033	0.100819	0.499409	0.870502	Not regulated
Afmid	4.22603	3.51432	3.304	4.31459	5.2894	4.32386	0.271228	0.372546	0.802346	Not regulated
Aftph	69.5203	66.2496	69.5557	69.2216	67.7115	65.2565	-0.0886989	0.528596	0.88241	Not regulated
Aga	3.80748	3.46682	3.46134	4.43042	4.48798	4.86186	0.294334	0.322768	0.766762	Not regulated
Agap1	375.834	405.547	352.856	291.379	348.94	239.745	-0.431421	0.0134053	0.206856	Not regulated
Agap2	327.052	507.937	341.442	263.204	363.989	177.438	-0.615117	0.0124139	0.197094	Not regulated
Agap3	172.133	183.742	180.361	183.153	194.907	163.131	-0.0536759	0.689008	0.932565	Not regulated
Agbl2	1.14765	0.688616	1.02982	1.02797	1.22885	0.7771	0.0123036	0.980588	0.995079	Not regulated
Agbl3	4.87412	4.93904	4.54837	5.5163	4.68388	3.78587	-0.103152	0.733633	0.944623	Not regulated
Agbl4	1.35017	1.37723	1.37309	1.96907	2.0659	1.67375	0.411257	0.314116	0.763471	Not regulated
Agbl5	78.5124	73.207	68.0682	69.5546	73.927	61.5304	-0.164735	0.261011	0.716702	Not regulated
Ager	3.72647	2.20832	2.41722	4.64759	3.66875	3.68624	0.458451	0.176866	0.62826	Not regulated
Agfg1	126.322	133.402	145.29	139.24	132.698	139.499	-0.045632	0.726216	0.941923	Not regulated
Agfg2	19.8745	17.8803	17.3925	27.1906	24.6661	23.2731	0.380939	0.0502033	0.390226	Not regulated
Aggf1	68.8992	57.6063	63.7344	69.8587	66.7676	68.4446	0.0427534	0.767367	0.953891	Not regulated
Agk	22.2238	28.9931	23.0136	31.0998	30.7747	26.8797	0.191649	0.313128	0.763015	Not regulated
Agl	76.4332	66.1071	65.3506	64.1397	61.1398	63.2241	-0.205638	0.150879	0.599157	Not regulated
Ago1	513.254	344.878	450.503	459.518	405.699	466.38	-0.0390644	0.835081	0.968471	Not regulated
Ago2	150.706	155.342	161.624	184.007	215.031	158.688	0.187122	0.192266	0.645234	Not regulated
Ago3	24.7081	34.3596	34.6849	29.9994	30.4898	29.4899	-0.12945	0.495437	0.868192	Not regulated
Ago4	61.9728	57.1314	53.7938	48.4305	55.8504	40.0306	-0.324832	0.0487107	0.385561	Not regulated
Agpat1	124.229	130.861	111.764	118.13	131.149	115.11	-0.0743283	0.569148	0.898074	Not regulated
Agpat2	1.74172	2.16083	1.31588	2.05594	1.92342	3.12833	0.385862	0.33822	0.776364	Not regulated
Agpat3	84.2777	105.857	90.8816	94.7472	100.107	86.9356	-0.0632017	0.666129	0.929525	Not regulated
Agpat4	29.4472	35.6656	28.2628	30.6365	35.0312	28.2346	-0.0567806	0.752592	0.948695	Not regulated
Agpat5	44.2991	48.3218	45.3121	47.8079	48.1567	46.626	-0.0184689	0.898864	0.981798	Not regulated
Agps	82.5494	73.4682	69.0122	81.6152	78.878	87.7326	0.0776103	0.569962	0.89862	Not regulated
Agrn	725.015	713.762	639.032	650.171	693.001	576.369	-0.179051	0.362386	0.793989	Not regulated
Agtpbp1	111.173	158.572	124.122	120.533	131.042	94.9457	-0.252809	0.130962	0.573784	Not regulated
Agtr1a	0.742594	1.0448	0.772365	1.07141	1.03295	1.87301	0.572404	0.253683	0.711251	Not regulated
Agtr2	1.02613	2.44577	4.34813	1.3465	6.12645	4.54305	0.541134	0.324952	0.767205	Not regulated
Agtrap	10.6663	8.2159	7.46619	12.6687	12.8584	14.7848	0.551357	0.0282619	0.309891	Not regulated
Ahctf1	130.818	109.063	122.749	135.215	131.167	138.025	0.091834	0.475292	0.856709	Not regulated
Ahcy	40.2351	34.2171	37.617	39.9461	37.9341	43.8563	0.0536487	0.741717	0.946294	Not regulated
Ahcyl1	223.737	209.862	202.002	263.32	252.591	254.251	0.21192	0.116241	0.54403	Not regulated
Ahcyl2	45.8518	52.2398	41.8221	44.3042	47.48	38.9148	-0.163001	0.300189	0.752312	Not regulated
Ahdc1	127.105	151.377	150.368	145.48	153.321	139.499	-0.0369636	0.785925	0.955573	Not regulated
Ahi1	205.59	266.233	182.693	179.75	248.05	124.256	-0.31044	0.152166	0.600459	Not regulated
Ahnak	57.4633	72.5896	67.1957	58.522	62.618	108.415	0.151965	0.486708	0.862313	Not regulated
Ahr	4.83361	8.42961	6.83686	5.67557	8.03206	6.89427	-0.0317548	0.9199	0.984601	Not regulated
Ahrr	2.82186	3.22937	3.43273	4.38698	3.61532	4.16446	0.290614	0.35847	0.791667	Not regulated
Ahsa1	78.85	79.1908	73.7465	71.8278	69.9733	67.3287	-0.213951	0.125331	0.562027	Not regulated
Ahsa2	106.056	98.1159	105.971	94.1246	79.8575	93.0926	-0.282542	0.0389986	0.354649	Not regulated
AI314180	138.555	165.078	150.439	172.135	169.154	163.47	0.0851002	0.51773	0.876323	Not regulated
AI413582	3.11889	5.03402	3.41843	3.35901	5.0935	3.62647	-0.000583523	0.998633	0.999542	Not regulated
AI429214	3.9155	4.91529	3.86182	3.6341	3.88246	4.76223	-0.112092	0.716934	0.93907	Not regulated
AI450353	2.59233	1.94712	2.54823	3.12735	2.31523	2.91413	0.1676	0.633375	0.919456	Not regulated
AI464131	15.5	14.366	9.92632	11.9303	13.0721	13.0911	-0.122994	0.626397	0.915894	Not regulated
AI467606	1.08014	1.18727	0.743759	1.41889	1.1398	2.05234	0.554628	0.245657	0.703245	Not regulated
AI504432	49.2542	47.6807	49.932	46.8524	42.707	58.2427	-0.0573494	0.727299	0.942393	Not regulated
AI593442	28.2456	48.678	31.3094	27.5091	35.5476	22.9942	-0.397502	0.0886511	0.491267	Not regulated
AI597479	50.7529	42.4567	45.4837	42.0166	42.4755	42.7206	-0.189663	0.198836	0.650365	Not regulated
AI606473	4.52307	5.69889	5.50667	8.42648	12.0214	3.98513	0.567981	0.127977	0.566569	Not regulated
AI661453	1.39068	1.85214	1.83079	1.3465	1.49599	1.51435	-0.287196	0.49682	0.868997	Not regulated
AI837181	36.3736	35.8555	32.2248	32.9096	32.2529	32.7378	-0.158122	0.309679	0.760175	Not regulated
AI854703	9.34318	21.1096	10.4412	11.3656	16.0463	7.49204	-0.294541	0.404892	0.822176	Not regulated
AI987944	5.77873	5.36645	4.79152	6.84832	6.55387	6.75479	0.274926	0.327632	0.767682	Not regulated
Aida	62.2969	59.4347	56.4541	63.7053	63.4372	65.4757	0.0473994	0.735804	0.945029	Not regulated
Aif1	0.742594	0.783597	0.600728	1.18724	1.63847	1.45457	0.946944	0.0508254	0.391511	Not regulated
Aif1l	50.4964	33.8372	41.6076	46.2588	42.3509	50.9698	0.0842697	0.621071	0.914278	Not regulated
Aifm1	31.513	27.5446	32.2963	32.4897	30.8103	34.2721	0.0278441	0.869318	0.97884	Not regulated
Aifm2	4.50957	6.71994	4.03346	8.38304	11.3802	6.69502	0.732326	0.0239419	0.283697	Not regulated
Aifm3	5.87324	5.81762	5.36364	8.0066	7.39092	6.07732	0.267412	0.348663	0.784818	Not regulated
Aig1	16.8906	23.1042	17.9789	22.7602	23.9181	19.9256	0.134082	0.530322	0.882739	Not regulated
Aim2	9.73473	8.04968	9.42571	6.84832	5.59216	6.41606	-0.596025	0.0279005	0.306889	Not regulated
Aimp1	35.28	32.9348	32.8398	43.3486	37.3108	39.652	0.185633	0.246505	0.703954	Not regulated
Aimp2	20.3876	21.0859	20.5964	19.2419	20.0891	20.364	-0.122433	0.534724	0.883456	Not regulated
Aip	25.8828	28.0908	24.0577	28.9425	28.7979	29.1711	0.0905179	0.607245	0.910109	Not regulated
Airn	1.33667	1.7809	1.31588	1.5492	1.54942	2.53056	0.281036	0.513462	0.874708	Not regulated
Ajap1	19.4695	25.645	16.4199	17.7941	28.8157	14.4062	-0.0746414	0.785704	0.955573	Not regulated
Ajuba	30.5004	15.2445	22.5988	26.9734	26.2867	31.622	0.250422	0.286586	0.74075	Not regulated
Ak1	38.1693	50.3402	41.3215	44.7675	51.1487	43.7966	0.0394092	0.810928	0.9609	Not regulated
Ak2	53.0077	41.4594	46.5993	60.549	54.1407	61.371	0.254552	0.101493	0.51523	Not regulated
Ak3	61.9053	61.6192	57.8845	62.938	63.4016	73.8843	0.0772427	0.598927	0.908766	Not regulated
Ak4	13.8122	12.3713	12.6296	12.3501	11.8789	12.1945	-0.157132	0.500801	0.871198	Not regulated
Ak5	7.39894	19.6374	9.51153	9.41101	13.7845	5.4397	-0.419337	0.284005	0.738938	Not regulated
Ak6	16.0045	13.5453	14.4002	15.5099	14.2965	15.3951	-0.0250702	0.908112	0.98235	Not regulated
Ak7	3.57795	2.89694	2.44582	2.76539	2.8317	1.21546	-0.44877	0.259312	0.716117	Not regulated
Akap1	71.9101	83.5837	76.364	71.7843	75.6189	69.1021	-0.165674	0.241101	0.698826	Not regulated
Akap10	33.4167	32.6261	33.6408	33.5177	32.0392	33.6544	-0.0734413	0.640195	0.922161	Not regulated
Akap11	253.333	277.393	269.298	244.773	262.992	226.096	-0.191632	0.191092	0.64286	Not regulated
Akap12	129.724	160.376	107.402	111.875	128.353	149.482	-0.0918318	0.578045	0.901391	Not regulated
Akap13	76.8247	56.7514	61.8321	62.6194	67.0169	68.3649	-0.0439809	0.77678	0.955184	Not regulated
Akap17b	30.7974	29.4205	22.8277	29.0004	31.4159	23.2731	-0.0510465	0.792697	0.956491	Not regulated
Akap2	34.7057	33.9701	22.273	31.4884	33.4383	41.0574	0.160679	0.422903	0.831783	Not regulated
Akap5	33.4842	44.665	35.8721	32.3305	33.3571	25.186	-0.394198	0.0306976	0.319692	Not regulated
Akap6	199.191	208.389	188.285	172.033	222.761	141.412	-0.217225	0.187652	0.639135	Not regulated
Akap7	17.3632	29.2543	19.352	17.2584	18.2725	16.1398	-0.419005	0.0745814	0.458638	Not regulated
Akap8	176.67	156.743	159.536	159.48	146.394	156.635	-0.157147	0.209052	0.66484	Not regulated
Akap8l	66.4284	69.0041	61.8464	74.6366	64.0784	60.3348	-0.0532324	0.720456	0.939606	Not regulated
Akap9	531.022	567.704	596.909	560.086	573.927	510.993	-0.111761	0.54898	0.889958	Not regulated
Akip1	3.79398	3.20563	2.88922	5.03851	4.06055	5.22052	0.469882	0.127561	0.566121	Not regulated
Akirin1	67.1575	53.9732	57.7843	63.1986	71.7008	62.1879	0.075612	0.614825	0.913345	Not regulated
Akirin2	81.9959	76.0564	84.7313	112.425	94.5147	92.0764	0.232801	0.0974466	0.507759	Not regulated
Akna	59.097	34.6445	49.6173	61.6059	59.0205	66.0535	0.317042	0.0875443	0.490537	Not regulated
Akr1a1	256.303	256.593	246.985	269.242	261.977	276.09	0.0214832	0.878572	0.980315	Not regulated
Akr1b10	2.4033	2.25581	2.04534	2.54821	2.67142	2.80952	0.195691	0.573688	0.899849	Not regulated
Akr1b3	9.50831	14.0387	12.7041	10.5959	12.9165	6.06357	-0.362455	0.239353	0.697916	Not regulated
Akr1b8	3.59145	1.49596	1.27297	1.18724	1.46037	2.27152	-0.426667	0.37286	0.802641	Not regulated
Akr1c14	0.486061	0.593634	0.357576	0.521225	0.62333	1.01621	0.528509	0.383444	0.809472	Not regulated
Akr1e1	24.6001	19.1388	20.3389	25.8875	24.6661	27.059	0.212096	0.263867	0.719427	Not regulated
Akr7a5	18.5243	15.1021	14.5605	15.0142	16.9546	16.4785	-0.0551953	0.80111	0.957223	Not regulated
Akt1	339.946	331.96	335.521	353.029	351.576	355.792	0.00783883	0.958931	0.990478	Not regulated
Akt1s1	71.5455	65.5847	66.6236	60.6504	59.4123	65.5554	-0.199837	0.163789	0.615494	Not regulated
Akt2	103.869	90.8735	103.239	111.817	96.3491	120.53	0.0749713	0.597272	0.908527	Not regulated
Akt3	303.248	331.224	379.131	379.163	332.787	368.804	0.0227223	0.891732	0.981444	Not regulated
Aktip	62.7559	59.2685	59.8726	65.8771	69.724	64.3997	0.0713435	0.614571	0.913326	Not regulated
Alad	28.4481	37.209	36.673	36.2831	38.2725	38.7155	0.0776035	0.661518	0.928069	Not regulated
Alas1	34.6454	30.7503	31.4953	34.3574	34.9421	35.3082	0.0453759	0.772563	0.954127	Not regulated
Alas2	26.9899	58.5798	20.4677	50.6457	54.9243	65.2366	0.624121	0.0330117	0.328779	Not regulated
Alcam	81.8744	108.706	87.9924	95.9634	83.1523	133.94	0.101308	0.585338	0.904778	Not regulated
Aldh16a1	18.1598	12.8225	14.4032	17.3163	16.6696	20.0651	0.188215	0.406619	0.823941	Not regulated
Aldh18a1	109.364	88.2853	107.173	182.863	164.559	184.711	0.737427	5.312e-08	1.14145e-05	Not regulated
Aldh1a1	1.64721	7.09987	2.96073	0.347484	1.60285	0.617695	-2.25262	0.000205552	0.0118881	Down in KO
Aldh1a2	6.92638	12.5613	4.31952	7.13789	4.16741	17.3951	0.208838	0.6586	0.927826	Not regulated
Aldh1a3	2.99738	3.96548	4.37673	6.03753	4.7195	6.9142	0.568993	0.0750935	0.460052	Not regulated
Aldh1b1	11.9085	19.3525	14.6034	22.9194	25.1826	18.3714	0.468037	0.0503266	0.390226	Not regulated
Aldh1l1	40.6266	54.1157	30.4369	30.7813	38.1478	28.6929	-0.420955	0.048232	0.385228	Not regulated
Aldh1l2	60.6497	73.9668	67.8966	97.8456	93.4461	86.278	0.386898	0.00718978	0.144381	Not regulated
Aldh2	66.2529	77.5999	59.4006	76.9676	89.724	83.0102	0.232786	0.122331	0.555934	Not regulated
Aldh3a2	29.7443	31.7713	29.3213	34.4877	31.8789	34.8499	0.0899965	0.584701	0.904332	Not regulated
Aldh3b1	0.675085	1.42472	0.615031	0.883187	1.06857	1.81323	0.416591	0.442869	0.839056	Not regulated
Aldh4a1	31.648	34.407	30.537	35.3275	32.3598	40.2697	0.0947907	0.563539	0.896372	Not regulated
Aldh5a1	60.1906	72.8271	53.9082	60.2739	69.4746	47.702	-0.139769	0.430119	0.834772	Not regulated
Aldh6a1	31.891	27.0935	25.1877	40.4384	39.6082	43.5774	0.491156	0.00225234	0.0682671	Not regulated
Aldh7a1	39.0334	35.5943	32.3678	41.5243	44.4346	50.2923	0.285289	0.0743995	0.458139	Not regulated
Aldh9a1	26.7874	27.9008	22.4272	32.4897	33.1078	34.0928	0.306929	0.0722113	0.451469	Not regulated
Aldoa	180.221	207.416	158.149	180.923	200.552	174.05	-0.0390427	0.783812	0.955393	Not regulated
Aldoc	79.9166	74.3943	84.1592	71.4368	60.5877	90.3827	-0.167673	0.306649	0.757077	Not regulated
Alg1	10.2748	11.7065	9.58304	9.07801	8.95815	9.9429	-0.238664	0.349814	0.785691	Not regulated
Alg10b	109.769	100.847	105.671	93.502	99.2164	96.739	-0.193415	0.142944	0.589616	Not regulated
Alg11	43.57	42.9791	40.7065	35.4144	38.4506	33.8736	-0.305294	0.0545768	0.401093	Not regulated
Alg12	9.12715	8.78579	8.4245	9.45445	9.75957	9.90304	0.0795896	0.755072	0.949469	Not regulated
Alg13	18.1328	12.87	20.1387	22.6878	18.3615	21.3204	0.216706	0.336618	0.774663	Not regulated
Alg14	8.15503	6.98114	6.32195	7.16685	7.64025	7.31271	-0.0192115	0.94418	0.987538	Not regulated
Alg2	250.781	258.848	212.429	194.258	235.761	171.699	-0.326838	0.0357497	0.342427	Not regulated
Alg3	14.8654	12.6088	12.601	14.8984	15.8326	15.283	0.1351	0.547732	0.889152	Not regulated
Alg5	16.4721	13.9623	13.545	16.2304	15.5833	17.0563	0.0880314	0.688941	0.932565	Not regulated
Alg6	7.83099	6.05507	5.89286	8.0066	7.28406	8.56803	0.206896	0.45817	0.848613	Not regulated
Alg8	10.4773	8.50084	10.2553	14.6233	11.4871	13.5494	0.37223	0.129219	0.569466	Not regulated
Alg9	36.6841	42.338	36.5586	31.9251	36.1354	28.0155	-0.332306	0.0566919	0.407893	Not regulated
Alk	10.5448	15.6957	8.16704	7.97764	11.683	4.78215	-0.555025	0.114679	0.541677	Not regulated
Alkbh1	16.7626	15.1384	15.2449	20.2819	19.9338	18.8068	0.258752	0.210615	0.66653	Not regulated
Alkbh2	3.02438	2.65948	2.73188	4.2422	3.36598	3.54676	0.340096	0.289276	0.74312	Not regulated
Alkbh3	10.8284	7.76474	7.90959	11.7855	11.2912	13.2107	0.390197	0.131915	0.574463	Not regulated
Alkbh4	8.77611	7.66976	7.55201	8.58574	9.68834	8.26914	0.0811425	0.75773	0.950347	Not regulated
Alkbh5	98.0629	77.8136	88.779	92.6912	90.4363	96.7589	0.0157445	0.909521	0.982766	Not regulated
Alkbh6	17.2552	16.3606	14.7035	15.7381	15.049	15.3029	-0.132402	0.539047	0.885951	Not regulated
Alkbh7	6.52132	6.9099	5.70692	6.90624	8.15672	5.63896	0.0500489	0.862854	0.976919	Not regulated
Alkbh8	37.1972	37.5177	35.729	31.6355	34.9065	29.6693	-0.264407	0.0945689	0.500739	Not regulated
Alms1	54.7899	46.0898	52.2061	66.3549	59.9466	53.859	0.168471	0.274455	0.729163	Not regulated
Alox12	0.688587	0.451162	0.357576	1.10036	0.427427	1.15569	0.775427	0.201329	0.65286	Not regulated
Alox5ap	1.01263	1.54345	1.18715	1.50576	1.12199	2.21175	0.305553	0.509646	0.873252	Not regulated
Aloxe3	0.742594	3.70428	1.47321	1.62159	2.38647	0.856803	-0.345844	0.543824	0.887436	Not regulated
Alpk1	6.61584	6.07882	8.9108	11.8724	6.67854	12.5133	0.450849	0.151725	0.599642	Not regulated
Alpk3	0.688587	0.427417	0.457698	0.85423	1.06857	1.19554	0.915225	0.0935337	0.499742	Not regulated
Alpl	11.4224	18.7114	9.03953	14.8839	13.8557	42.8999	0.809277	0.0398325	0.35597	Not regulated
Als2	90.6136	99.33	92.2072	93.7325	100.006	81.2346	-0.103658	0.463198	0.850713	Not regulated
Als2cl	2.83536	4.27417	3.2611	3.88023	3.65094	3.44714	0.0179267	0.956073	0.990013	Not regulated
Alx1	0.432055	1.32974	0.300364	0.492268	0.338379	2.59033	0.676363	0.383155	0.809472	Not regulated
Alx3	1.64721	2.37454	1.44461	2.11386	1.28228	6.01754	0.721618	0.156557	0.60639	Not regulated
Alx4	7.33143	12.4901	6.62231	6.89176	3.27694	20.5433	0.151818	0.761664	0.951717	Not regulated
Alyref	59.8666	42.3143	52.7783	61.6059	50.8816	57.625	0.0691372	0.677535	0.931656	Not regulated
Alyref2	10.0453	10.7092	9.58304	10.5982	10.65	9.08609	-0.0653456	0.794058	0.956491	Not regulated
Amacr	4.95513	4.39289	4.2337	4.09741	3.7756	4.24416	-0.22945	0.446403	0.841284	Not regulated
Ambra1	119.531	118.204	106.772	121.084	130.027	109.95	0.00300361	0.981541	0.995153	Not regulated
Amd1	0	0	0.000143031	4.80859	0	0	9.50979	3.55796e-05	0.00307747	Up in KO
Amd2	51.347	46.1373	47.4431	50.2531	53.2324	55.5527	0.0689907	0.644833	0.924008	Not regulated
Amdhd2	9.15416	8.45335	7.19444	7.93421	8.8691	8.52817	-0.0322521	0.902472	0.981843	Not regulated
Amer1	68.1701	73.3732	68.9979	62.1416	68.2458	55.4132	-0.246556	0.100572	0.514575	Not regulated
Amer2	68.8317	69.9301	77.6513	73.1019	70.3829	70.0785	-0.0872598	0.546926	0.888606	Not regulated
Amer3	66.4554	82.0165	68.8692	54.8734	65.4141	45.9485	-0.453069	0.00865273	0.16134	Not regulated
Amfr	141.579	138.649	127.869	141.889	144.47	143.186	0.00903133	0.941844	0.987504	Not regulated
Amigo1	41.9633	50.5302	43.9962	51.167	52.4844	42.063	0.027633	0.862289	0.976771	Not regulated
Amigo2	14.5413	15.5057	10.1266	9.43997	14.2297	6.11717	-0.491792	0.115848	0.54403	Not regulated
Amigo3	3.29442	2.73072	2.832	1.69398	2.04809	2.49071	-0.573084	0.107069	0.528443	Not regulated
Ammecr1	9.12715	6.00758	8.05262	7.18133	7.17721	8.92669	-0.0600738	0.832632	0.967975	Not regulated
Ammecr1l	111.727	95.9313	100.622	101.089	97.382	98.871	-0.117157	0.376543	0.805151	Not regulated
Amn	0.729092	1.92338	0.715153	0.680489	1.08638	0.537992	-0.599645	0.305336	0.756189	Not regulated
Amn1	17.3092	16.503	15.0897	14.6088	14.6928	15.7811	-0.181711	0.400681	0.818813	Not regulated
Amot	52.0221	41.6731	47.3145	51.3117	48.6198	66.5317	0.174515	0.309535	0.760175	Not regulated
Amotl1	117.775	106.925	112.78	130.625	123.17	137.268	0.146766	0.244729	0.702743	Not regulated
Amotl2	138.095	120.08	121.075	123.632	142.333	118.617	-0.0439026	0.741101	0.946225	Not regulated
Ampd2	65.4698	68.6479	59.0573	64.8781	71.0241	63.2838	-0.0203724	0.889607	0.981314	Not regulated
Ampd3	8.39806	14.6984	8.98232	7.87629	9.42119	6.71494	-0.482817	0.111049	0.537348	Not regulated
Amph	61.7973	98.6858	63.62	68.4832	79.8041	54.0782	-0.213995	0.294937	0.748098	Not regulated
Amt	16.9716	14.6034	13.6594	18.6049	18.6287	14.9243	0.141744	0.522849	0.879379	Not regulated
Amy1	11.49	15.9806	10.4269	9.33862	10.472	6.25665	-0.603736	0.0361075	0.343561	Not regulated
Amz1	2.4033	4.3454	2.91782	2.44686	3.0098	2.411	-0.36009	0.319068	0.76566	Not regulated
Amz2	152.245	182.602	151.813	156.295	167.569	138.463	-0.140367	0.312584	0.762525	Not regulated
Anapc1	280.511	252.698	260.001	281.158	269.297	260.129	-0.0342338	0.810369	0.960632	Not regulated
Anapc10	16.5936	14.5322	15.1612	14.8549	13.8914	14.4461	-0.165437	0.442685	0.838971	Not regulated
Anapc11	44.2586	43.3116	37.5455	39.5697	41.3713	39.8314	-0.114845	0.452375	0.845122	Not regulated
Anapc13	17.5657	15.1495	14.6177	13.5229	13.9982	12.9716	-0.289091	0.19602	0.648228	Not regulated
Anapc15	12.4486	8.85702	8.72486	9.41101	10.0445	9.22557	-0.128268	0.628057	0.91686	Not regulated
Anapc16	38.5204	35.6181	34.6706	35.7474	34.1051	36.5237	-0.0977151	0.538845	0.885951	Not regulated
Anapc2	129.697	119.582	120.031	126.281	128.584	121.347	-0.0385373	0.754451	0.949338	Not regulated
Anapc4	91.15	71.5448	76.3497	76.2726	77.2752	75.5381	-0.125281	0.369337	0.799922	Not regulated
Anapc5	379.317	359.6	336.122	364.394	360.997	353.242	-0.0599634	0.698386	0.934543	Not regulated
Anapc7	63.6876	53.0234	56.4112	57.3493	57.2574	56.9674	-0.0777643	0.59382	0.907662	Not regulated
Ang	0.574633	0.959788	0.434956	0.797909	0.831701	1.08017	0.407547	0.468292	0.853402	Not regulated
Angel1	19.0779	15.1495	14.5033	18.822	17.7382	18.3316	0.108558	0.613576	0.913264	Not regulated
Angel2	77.6078	63.2102	68.197	57.2479	52.6803	57.067	-0.388679	0.00769302	0.150484	Not regulated
Angpt1	11.1794	11.0653	11.4281	9.64267	8.26358	13.5694	-0.16429	0.53764	0.885124	Not regulated
Angpt2	2.92987	6.29252	3.13237	3.44588	3.02761	6.31643	-0.013598	0.972714	0.99412	Not regulated
Angptl2	19.753	19.0438	12.0289	13.2333	10.65	25.1063	-0.112633	0.719547	0.939123	Not regulated
Angptl4	6.88587	7.1711	5.19201	7.18133	6.14426	12.7524	0.375911	0.254712	0.711781	Not regulated
Angptl6	4.02351	4.8678	4.83443	5.37152	5.07569	4.42349	0.0480167	0.872802	0.979461	Not regulated
Ank	34.8479	47.1346	42.0081	52.47	44.8264	49.5152	0.174937	0.289785	0.74312	Not regulated
Ank1	34.9829	61.1681	45.4837	39.2222	40.7658	37.2211	-0.342172	0.0847962	0.484449	Not regulated
Ank2	750.978	974.296	781.161	708.693	802.725	571.029	-0.334668	0.135978	0.57885	Not regulated
Ank3	441.209	493.833	465.178	436.266	466.233	378.328	-0.195812	0.266474	0.721812	Not regulated
Ankef1	0.823604	0.878579	0.800971	1.05693	0.872663	0.657546	-0.0150471	0.976796	0.99419	Not regulated
Ankfn1	9.00564	12.2764	8.83929	10.0481	12.0036	7.27286	-0.103124	0.719184	0.93907	Not regulated
Ankfy1	151.152	154.464	153.858	155.079	160.552	151.913	-0.0413266	0.739027	0.945589	Not regulated
Ankhd1	142.605	121.125	137.309	150.649	132.68	143.883	0.0249476	0.847443	0.97193	Not regulated
Ankib1	91.9061	97.5935	96.7029	89.2454	90.9884	88.9879	-0.155122	0.243638	0.701953	Not regulated
Ankle1	10.1263	6.24503	7.45189	9.00562	6.94568	9.28535	0.0189839	0.947124	0.988354	Not regulated
Ankle2	69.7228	59.7909	65.1075	71.1473	67.6581	70.0984	0.0364989	0.798432	0.956667	Not regulated
Ankmy2	43.2865	52.5485	44.9259	53.9323	54.5147	44.9124	0.0569939	0.725672	0.941923	Not regulated
Ankra2	47.1885	53.9257	44.0677	40.8872	44.9867	34.3917	-0.336644	0.0382309	0.352375	Not regulated
Ankrd10	93.1213	84.2248	90.7958	88.0437	76.6875	84.7238	-0.170726	0.205207	0.659299	Not regulated
Ankrd11	354.082	324.623	354.086	413.245	392.965	399.669	0.157114	0.318655	0.765621	Not regulated
Ankrd12	166.044	197.989	179.203	138.168	151.06	129.816	-0.441658	0.00115612	0.0441001	Not regulated
Ankrd13a	85.1958	68.6954	71.9873	77.3875	82.5111	81.9542	0.0348074	0.802297	0.957339	Not regulated
Ankrd13b	199.744	219.051	215.132	200.208	185.272	180.745	-0.230759	0.0841816	0.483046	Not regulated
Ankrd13c	51.347	56.3478	55.5817	52.0067	53.8201	56.6885	-0.0737663	0.622772	0.91514	Not regulated
Ankrd13d	21.9403	33.4335	21.1971	23.7158	28.8691	17.8733	-0.185103	0.44187	0.838622	Not regulated
Ankrd16	19.2264	16.3368	15.4044	15.3038	14.8709	14.1871	-0.263873	0.225658	0.681824	Not regulated
Ankrd17	255.331	247.284	270.113	267.794	265.735	256.323	-0.0354994	0.803699	0.957773	Not regulated
Ankrd23	8.38456	6.48249	5.73552	7.90525	9.63491	7.25293	0.205909	0.472105	0.855601	Not regulated
Ankrd24	16.5126	24.2678	15.29	19.1406	18.9492	14.4062	-0.159843	0.508275	0.873053	Not regulated
Ankrd26	38.2098	34.4545	40.2059	41.8428	35.6901	38.0779	-0.0332493	0.840375	0.970483	Not regulated
Ankrd27	39.2225	44.665	48.7019	66.5286	49.6171	60.6736	0.345071	0.0428354	0.367188	Not regulated
Ankrd28	72.0316	65.9884	67.9967	82.4115	76.545	82.8707	0.165389	0.221176	0.677216	Not regulated
Ankrd29	7.18291	9.61688	6.85116	7.09446	8.92253	6.23673	-0.151295	0.603599	0.909436	Not regulated
Ankrd33b	1.28266	1.32974	0.743759	1.57815	1.35352	1.57413	0.367959	0.4264	0.83352	Not regulated
Ankrd34a	9.96426	19.6612	15.3186	16.7661	17.8273	14.8048	0.0662797	0.806857	0.958917	Not regulated
Ankrd34b	3.68597	6.48249	3.46134	3.37349	6.30454	1.49442	-0.348255	0.44117	0.838622	Not regulated
Ankrd35	1.83623	4.55911	2.98934	2.92465	2.88513	1.77338	-0.373211	0.361753	0.793989	Not regulated
Ankrd37	3.1459	2.68323	1.98812	2.11386	1.94123	0.956431	-0.698958	0.0912381	0.495702	Not regulated
Ankrd39	8.30355	8.35837	6.13601	8.13691	8.60196	6.89427	-0.00965264	0.972179	0.993855	Not regulated
Ankrd40	61.6218	51.195	53.8796	62.5326	60.9795	66.711	0.125843	0.389358	0.811843	Not regulated
Ankrd42	16.3506	18.9013	15.0754	13.6532	13.3037	10.1023	-0.506343	0.0324792	0.32705	Not regulated
Ankrd44	47.5935	51.5512	50.69	46.4325	46.4292	50.3322	-0.13234	0.383527	0.809472	Not regulated
Ankrd45	22.2103	31.3914	28.7634	28.9425	26.7676	30.2272	-0.00793034	0.967579	0.992343	Not regulated
Ankrd46	103.329	116.637	99.2489	104.65	105.254	100.306	-0.107086	0.426375	0.83352	Not regulated
Ankrd49	24.1816	17.9752	21.9838	24.541	21.3001	27.8959	0.135225	0.507255	0.873053	Not regulated
Ankrd50	77.2298	69.0753	72.7596	73.4493	74.9065	74.1234	-0.0431564	0.758192	0.950595	Not regulated
Ankrd52	170.378	176.286	169.606	176.16	168.549	160.9	-0.096686	0.440732	0.838622	Not regulated
Ankrd54	23.2364	21.6558	21.4403	23.7881	23.6153	23.1337	0.0233006	0.899638	0.981798	Not regulated
Ankrd55	4.30704	7.26608	3.83322	3.28662	6.26892	2.17189	-0.454272	0.268642	0.724007	Not regulated
Ankrd6	85.9384	77.4574	85.3892	72.9426	72.431	69.3014	-0.279107	0.0385885	0.353859	Not regulated
Ankrd63	0.769597	2.18457	2.53164	1.73742	1.12199	2.63018	-0.0767407	0.880137	0.980315	Not regulated
Ankrd9	2.21428	1.92338	1.77358	2.50478	2.76046	2.05234	0.24439	0.504364	0.872296	Not regulated
Anks1	138.811	114.263	119.43	100.394	112.769	94.4276	-0.340102	0.0117444	0.192097	Not regulated
Anks1b	63.3095	95.5514	72.3162	56.9728	63.2591	43.7169	-0.56383	0.00337709	0.0895431	Not regulated
Anks3	27.0574	26.0249	23.5428	26.2495	25.4497	23.1536	-0.0982998	0.585584	0.904814	Not regulated
Anks6	16.094	18.8776	17.464	17.3018	16.4203	17.415	-0.103212	0.627706	0.91686	Not regulated
Ankzf1	17.5792	17.6191	15.7334	20.3423	15.9216	17.5744	0.0145592	0.945754	0.988242	Not regulated
Anln	28.9207	17.809	27.1758	40.7569	32.6625	44.0157	0.601338	0.00399307	0.0996774	Not regulated
Ano1	19.1049	15.3158	12.0718	20.5015	17.7382	25.4052	0.392427	0.0919986	0.496446	Not regulated
Ano10	32.5661	29.1831	26.9899	36.0369	40.3206	36.8226	0.287463	0.0748761	0.459698	Not regulated
Ano3	1.95775	3.06315	2.3314	2.60613	2.49332	2.92907	0.0628126	0.860764	0.976029	Not regulated
Ano4	10.0183	13.2024	8.95371	6.77593	8.63758	6.2965	-0.630543	0.0261174	0.296966	Not regulated
Ano5	1.82273	2.61199	1.73067	1.20171	1.97685	0.996282	-0.621881	0.157369	0.607248	Not regulated
Ano6	73.9894	75.6053	63.8631	69.1203	66.6251	78.3875	-0.0597017	0.687328	0.932321	Not regulated
Ano8	108.864	115.26	114.968	109.53	103.063	100.824	-0.180947	0.167525	0.617966	Not regulated
Anp32a	249.39	202.809	235.757	287.963	246.554	291.811	0.198622	0.184533	0.636363	Not regulated
Anp32b	116.628	81.2329	101.194	163.94	145.45	172.935	0.625119	2.62448e-05	0.00240666	Not regulated
Anp32e	220.78	142.947	179.074	231.323	198.379	241.3	0.242671	0.133905	0.576851	Not regulated
Anpep	8.46557	13.7011	7.29456	8.83187	7.87177	18.9692	0.213006	0.553043	0.890965	Not regulated
Antxr1	33.0387	26.6661	28.3916	26.6115	25.8415	41.8638	0.0346172	0.869052	0.978838	Not regulated
Antxr2	8.46557	7.64601	8.15274	10.2797	8.31701	15.0239	0.404034	0.162238	0.61382	Not regulated
Anxa1	1.98475	3.32435	6.25043	2.47582	3.81122	4.78215	-0.142688	0.739676	0.945887	Not regulated
Anxa11	2.51132	2.32705	2.28849	3.35901	2.95637	4.60282	0.548676	0.108236	0.531472	Not regulated
Anxa2	34.8749	38.5387	38.1748	31.1287	36.2956	63.3635	0.163309	0.481071	0.859089	Not regulated
Anxa3	7.37193	8.42961	5.53528	9.13592	7.99644	11.6964	0.372339	0.194862	0.647159	Not regulated
Anxa4	1.99825	3.98922	2.8034	4.79238	4.29208	7.47212	0.848005	0.01983	0.256351	Not regulated
Anxa5	20.1986	24.1253	18.122	24.2949	24.1852	42.7006	0.48242	0.0478788	0.385228	Not regulated
Anxa6	32.8632	43.644	31.9959	39.8593	38.3259	68.1058	0.36617	0.102692	0.518393	Not regulated
Anxa7	11.3549	17.7378	13.6737	18.0836	15.3874	24.3093	0.366475	0.156666	0.606487	Not regulated
Anxa9	0.850608	1.32974	1.28727	1.85325	1.49599	1.33502	0.36665	0.421482	0.831783	Not regulated
Aoc2	10.8554	9.40317	9.8262	9.77298	9.01158	7.63152	-0.253098	0.332282	0.770721	Not regulated
Aoc3	0.513065	1.16352	0.600728	0.579139	0.96171	1.45457	0.33762	0.560471	0.895073	Not regulated
Aox1	0.621079	0.759852	0.457698	0.593618	0.373998	1.03613	0.063175	0.91754	0.984479	Not regulated
Aox4	0.71559	2.73072	3.48994	2.18625	1.22885	2.3313	-0.353032	0.499554	0.870502	Not regulated
Ap1ar	84.0886	81.0667	80.8408	87.1315	87.6581	80.1609	-0.0142884	0.914173	0.984143	Not regulated
Ap1b1	125.768	130.457	117.871	121.836	131.273	115.19	-0.0877985	0.490795	0.864974	Not regulated
Ap1g1	223.143	219.122	224.2	224.402	228.264	219.082	-0.0549393	0.680342	0.931706	Not regulated
Ap1g2	6.15678	6.79118	6.82256	7.49985	6.19769	7.51197	0.033554	0.904483	0.981843	Not regulated
Ap1m1	144.306	132.808	121.776	113.584	123.224	101.382	-0.302067	0.0223558	0.274264	Not regulated
Ap1m2	0.135017	0.641125	0.715153	1.40441	1.95904	0.657546	1.35694	0.0422898	0.365915	Not regulated
Ap1s1	77.5538	77.2437	68.0968	72.653	78.8958	66.7708	-0.0942949	0.517455	0.876323	Not regulated
Ap1s2	58.4624	60.7169	66.452	49.9073	53.0721	56.6287	-0.285588	0.0596815	0.41529	Not regulated
Ap1s3	0.877611	1.13978	0.944001	1.43337	2.0837	2.15197	0.873211	0.0505639	0.390688	Not regulated
Ap2a1	175.104	181.106	160.509	167.096	178.878	158.01	-0.101059	0.431894	0.834772	Not regulated
Ap2a2	219.511	240.232	213.473	233.799	236.474	229.802	-0.00960538	0.943981	0.987538	Not regulated
Ap2b1	511.647	558.23	501.88	515.608	559.003	466.898	-0.094199	0.605654	0.909963	Not regulated
Ap2m1	248.904	258.278	237.631	237.476	255.245	227.81	-0.113404	0.417819	0.82975	Not regulated
Ap2s1	79.255	83.6787	71.3436	75.8672	80.3206	74.2828	-0.0883098	0.517628	0.876323	Not regulated
Ap3b1	56.2886	56.2765	57.6127	67.5856	63.5619	72.4297	0.191814	0.183443	0.635322	Not regulated
Ap3b2	139.824	160.661	133.433	124.356	138.041	99.8075	-0.326438	0.0287732	0.311464	Not regulated
Ap3d1	204.605	212.212	193.835	176.319	191.22	172.158	-0.243597	0.0619705	0.423037	Not regulated
Ap3m1	82.86	66.8907	76.0922	79.5158	75.7079	84.3851	0.0200551	0.886218	0.981128	Not regulated
Ap3m2	60.3256	70.4288	55.5244	51.9778	62.992	44.9522	-0.284774	0.0951038	0.501726	Not regulated
Ap3s1	59.5425	53.5221	62.2898	62.4891	58.2547	73.426	0.0800286	0.605635	0.909963	Not regulated
Ap3s2	150.22	140.24	136.966	126.064	132.467	116.824	-0.252409	0.0456191	0.378972	Not regulated
Ap4b1	22.7504	21.0621	21.9552	23.2959	22.1906	22.9743	-0.00827221	0.964903	0.992113	Not regulated
Ap4e1	39.0874	39.3223	37.474	38.8313	38.6109	38.576	-0.0640129	0.684062	0.932191	Not regulated
Ap4m1	23.466	20.9909	21.6548	22.9918	22.1549	21.3204	-0.0578568	0.759259	0.95108	Not regulated
Ap4s1	18.0788	13.7723	12.3721	12.437	12.8584	12.5332	-0.286705	0.231799	0.690199	Not regulated
Ap5b1	4.52307	6.22129	4.64849	3.76441	4.73731	4.40357	-0.318172	0.304167	0.755146	Not regulated
Ap5m1	28.5561	23.5554	25.8027	31.2011	28.4239	28.3741	0.109882	0.536028	0.884189	Not regulated
Ap5s1	10.6663	9.40317	10.5986	10.2218	9.90205	10.2219	-0.0820938	0.740445	0.945929	Not regulated
Ap5z1	20.7521	20.2548	19.7668	18.4601	16.9724	18.1523	-0.247507	0.204433	0.659159	Not regulated
Apaf1	72.6797	69.5977	69.427	74.7814	71.968	72.7087	-0.01397	0.919858	0.984601	Not regulated
Apba1	151.489	249.754	159.508	140.557	179.216	110.787	-0.448338	0.0304107	0.31888	Not regulated
Apba2	214.191	231.494	205.521	183.529	193.785	158.768	-0.346606	0.0120372	0.194071	Not regulated
Apba3	12.5296	13.3924	13.216	16.8095	15.3695	17.5943	0.279767	0.20304	0.656597	Not regulated
Apbb1	168.204	198.013	169.82	185.382	204.63	163.41	-0.0203999	0.886091	0.981128	Not regulated
Apbb1ip	1.76872	2.3033	1.63055	3.79336	3.9537	4.40357	1.03068	0.00256054	0.0755588	Not regulated
Apbb2	107.339	106.023	104.841	107.126	117.453	101.76	-0.0293045	0.825335	0.966914	Not regulated
Apbb3	18.8349	19.2575	17.6357	20.8925	20.748	17.7537	0.026616	0.893723	0.981609	Not regulated
Apc	786.853	949.862	911.634	878.062	914.319	784.931	-0.107801	0.621077	0.914278	Not regulated
Apc2	1020.59	1090.2	992.575	800.646	965.699	756.875	-0.364093	0.102966	0.519229	Not regulated
Apcdd1	138.744	91.5147	102.753	128.366	132.698	149.143	0.239393	0.121779	0.553775	Not regulated
Apeh	32.5661	26.8085	25.6311	29.2321	30.6857	29.4102	0.00837769	0.961033	0.991134	Not regulated
Apex1	75.2045	57.3451	68.2399	70.9156	63.8112	74.1433	-0.00839425	0.956522	0.990013	Not regulated
Apex2	12.3946	10.6379	12.4294	11.2063	11.3802	11.7561	-0.113202	0.630775	0.91826	Not regulated
Aph1a	35.1854	30.0616	31.5811	32.1857	35.423	37.2809	0.0506338	0.754836	0.949364	Not regulated
Aph1b	42.2468	48.678	55.8391	50.9063	43.6866	52.524	-0.0669637	0.694011	0.934064	Not regulated
Aph1c	3.01088	3.13439	3.43273	5.60317	4.57703	4.64267	0.561286	0.0652176	0.431876	Not regulated
Api5	148.465	114.12	132.732	137.98	134.212	150.737	0.0328573	0.808749	0.959657	Not regulated
Apip	9.57271	8.2159	7.32316	11.9303	11.5761	11.9155	0.433108	0.0870997	0.489813	Not regulated
Aplf	11.3009	12.7038	12.6868	14.1744	12.3598	13.6491	0.0632078	0.791291	0.956082	Not regulated
Apln	9.99126	8.16841	7.76656	5.5163	6.09083	8.64773	-0.419281	0.148283	0.595944	Not regulated
Aplnr	30.6894	34.2883	23.4713	38.4548	36.7765	62.3274	0.575096	0.0100764	0.176915	Not regulated
Aplp1	431.879	555.642	435.013	410.233	478.184	335.349	-0.283867	0.146097	0.593452	Not regulated
Aplp2	212.827	236.575	196.624	229.064	239.323	219.74	0.0257104	0.853555	0.973026	Not regulated
Apmap	24.8026	22.3681	22.6131	24.7727	24.6305	24.7476	0.0222924	0.902442	0.981843	Not regulated
Apobec1	2.20078	1.92338	2.43152	5.12538	3.2057	5.14082	0.967239	0.00487496	0.112476	Not regulated
Apobec3	3.67246	4.22668	3.77601	6.02305	4.68388	7.771	0.595998	0.0579296	0.410748	Not regulated
Apobr	0.526567	0.427417	0.32897	0.709446	0.676759	1.31509	1.00725	0.0890973	0.492068	Not regulated
Apod	22.5749	35.5943	17.1351	19.7631	16.171	45.3707	0.0482464	0.890055	0.981314	Not regulated
Apoe	68.1026	129.555	58.6997	105.505	102.066	143.983	0.39042	0.115925	0.54403	Not regulated
Apold1	6.44031	6.00758	7.0085	8.02108	7.78273	11.3576	0.413143	0.146508	0.5936	Not regulated
Apoo	15.0937	12.2312	12.7126	14.703	15.0467	17.055	0.160927	0.480325	0.858811	Not regulated
Apoo-ps	2.229	2.41965	1.56189	2.19335	2.29973	0.738644	-0.305571	0.512873	0.87424	Not regulated
Apool	9.97776	5.48518	7.90959	9.71506	8.47729	11.6565	0.287703	0.326335	0.767471	Not regulated
Apopt1	15.2029	13.3924	12.1576	14.3047	14.675	13.1509	-0.0154149	0.946582	0.98832	Not regulated
App	481.592	633.978	489.765	495.034	544.595	472.696	-0.152904	0.428804	0.834696	Not regulated
Appbp2	61.5948	56.324	61.6605	66.6445	68.2458	61.6898	0.0640552	0.655224	0.926436	Not regulated
Appl1	123.797	133.117	130.544	142.019	135.637	139.44	0.0391592	0.755686	0.94977	Not regulated
Appl2	35.5365	31.2014	29.593	32.0264	31.9145	29.6494	-0.105664	0.523995	0.879992	Not regulated
Aprt	25.5857	23.5792	23.6286	32.6635	30.3117	34.8699	0.361101	0.0376253	0.349678	Not regulated
Aptx	47.2425	41.222	41.25	42.5088	41.7988	38.6159	-0.14232	0.346084	0.783059	Not regulated
Aqp1	8.51958	10.258	9.15395	10.2073	9.34996	16.2792	0.293043	0.300362	0.752312	Not regulated
Aqp11	3.9155	5.27147	4.2337	3.67753	5.30721	3.28773	-0.193	0.558435	0.894403	Not regulated
Aqp4	1.66071	6.98114	1.25867	1.01349	1.10419	1.07598	-1.69113	0.00297097	0.0825377	Not regulated
Aqp6	2.13327	0.237454	0.100121	0.0868709	0.195904	0.0199256	-3.03259	0.00416091	0.102226	Not regulated
Aqr	118.234	95.2427	110.806	120.823	116.794	118.159	0.0681484	0.603331	0.909436	Not regulated
Araf	84.3992	92.5832	71.6297	79.9357	81.033	65.7546	-0.197388	0.187994	0.639695	Not regulated
Arap1	12.2731	17.4529	14.7894	17.3307	18.0766	25.5447	0.386155	0.115623	0.543464	Not regulated
Arap2	6.08927	13.2024	8.33868	13.3057	12.894	11.4971	0.380414	0.208289	0.663826	Not regulated
Arap3	17.2552	18.3314	14.5605	20.7042	20.0891	25.724	0.343998	0.101056	0.514711	Not regulated
Arc	5.40068	4.32166	4.2337	5.48734	6.62511	5.79836	0.296305	0.314036	0.763454	Not regulated
Arcn1	194.884	180.702	182.135	201.251	200.855	204.875	0.0567942	0.655909	0.926826	Not regulated
Arel1	130.156	139.243	130.315	141.759	144.63	128.341	-0.0132118	0.917441	0.984479	Not regulated
Arf1	305.679	301.495	289.823	317.947	320.819	328.474	0.0432808	0.768584	0.954104	Not regulated
Arf2	122.069	116.234	97.7185	93.531	113.464	85.7998	-0.261489	0.0827778	0.478834	Not regulated
Arf3	237.009	305.223	249.059	253.663	269.528	229.105	-0.140169	0.374523	0.804058	Not regulated
Arf4	233.782	196.944	226.961	209.576	195.138	240.363	-0.0935524	0.518745	0.876678	Not regulated
Arf5	90.718	98.4008	90.6527	94.6603	98.5931	92.714	-0.0345261	0.795995	0.956667	Not regulated
Arf6	77.5268	66.5108	70.085	76.4753	74.9956	85.6803	0.0824664	0.555357	0.892418	Not regulated
Arfgap1	62.5804	69.3602	61.6032	68.1213	62.8495	63.4831	-0.0595574	0.681905	0.931706	Not regulated
Arfgap2	71.289	57.2026	58.9143	59.6369	61.3891	61.0721	-0.105125	0.47356	0.856663	Not regulated
Arfgap3	29.5552	29.658	27.9625	34.5167	33.4461	33.4751	0.153022	0.349144	0.785117	Not regulated
Arfgef1	129.697	133.283	131.86	140.094	145.094	135.116	0.0237112	0.849381	0.971995	Not regulated
Arfgef2	43.6105	52.2873	37.7028	54.2364	56.9902	52.8627	0.232565	0.155139	0.605458	Not regulated
Arfgef3	28.6371	55.8491	40.0056	49.444	56.6875	40.3893	0.165254	0.460361	0.849357	Not regulated
Arfip1	24.7891	21.3708	23.457	26.7273	24.7017	30.825	0.174595	0.351449	0.787519	Not regulated
Arfip2	62.8639	64.0413	60.0442	63.5895	67.7649	66.1531	0.0138905	0.922805	0.984601	Not regulated
Arfrp1	32.2691	31.0352	29.4786	34.0389	32.9653	32.7777	0.0397127	0.805412	0.958412	Not regulated
Arg2	8.39806	7.4323	5.06328	4.76342	6.89225	3.56669	-0.515009	0.123358	0.558311	Not regulated
Arglu1	86.3299	76.4601	79.6394	98.8156	81.8344	93.511	0.111488	0.416446	0.829044	Not regulated
Arhgap1	91.6091	96.1688	86.4333	81.6007	88.0499	80.9579	-0.195091	0.145144	0.59308	Not regulated
Arhgap10	6.50782	6.07882	6.36486	8.10795	7.14159	10.6801	0.385538	0.176094	0.627996	Not regulated
Arhgap11a	83.13	53.712	83.8016	97.0493	78.041	113.955	0.323013	0.088551	0.491267	Not regulated
Arhgap12	84.6827	73.7531	76.0493	80.4714	83.4372	73.5256	-0.0468569	0.73113	0.943536	Not regulated
Arhgap17	30.9459	21.5845	23.7574	29.623	27.1416	31.881	0.15323	0.423955	0.832384	Not regulated
Arhgap18	27.2734	20.9672	21.6262	25.4097	27.8896	30.3667	0.196889	0.300359	0.752312	Not regulated
Arhgap19	34.2133	20.9434	28.2771	35.8198	30.0623	38.4366	0.257692	0.199274	0.650703	Not regulated
Arhgap20	32.7011	60.242	42.9521	52.7741	55.6367	46.4267	0.11899	0.564128	0.896372	Not regulated
Arhgap21	353.286	340.556	339.926	392.381	375.85	342.163	0.0369346	0.813198	0.962114	Not regulated
Arhgap22	0.904614	1.2585	1.17285	0.984537	1.38914	0.896654	-0.0935063	0.846548	0.971911	Not regulated
Arhgap23	69.9523	110.416	86.5907	89.8245	99.7863	82.3726	-0.0418727	0.811492	0.961252	Not regulated
Arhgap24	5.92725	8.88077	4.77722	5.64661	7.62244	5.97769	-0.0857803	0.789458	0.955745	Not regulated
Arhgap25	1.79573	2.11334	1.47321	2.34551	2.65361	3.28773	0.561681	0.131258	0.574385	Not regulated
Arhgap26	19.564	34.502	29.1067	27.567	32.146	20.4636	-0.123398	0.612316	0.912862	Not regulated
Arhgap27	6.96688	8.31088	6.30765	8.45543	8.76225	10.9392	0.319782	0.243595	0.701953	Not regulated
Arhgap28	16.9851	18.3552	13.1731	13.3781	13.4105	21.9979	-0.0541562	0.835248	0.968471	Not regulated
Arhgap29	38.3719	44.9737	34.2272	39.3815	29.5459	68.5841	0.161536	0.518188	0.876554	Not regulated
Arhgap30	1.29616	1.70967	1.416	1.99803	2.22618	3.38736	0.718722	0.0763362	0.462723	Not regulated
Arhgap31	32.5796	38.5625	27.705	28.8991	31.309	52.5041	0.126428	0.583146	0.903525	Not regulated
Arhgap32	184.987	217.626	213.459	208.794	210.08	184.711	-0.0980357	0.488212	0.863382	Not regulated
Arhgap33	445.408	508.412	451.004	439.842	454.693	381.596	-0.205518	0.240824	0.69874	Not regulated
Arhgap35	525.783	546.524	532.088	505.777	520.748	463.809	-0.173015	0.331609	0.769795	Not regulated
Arhgap36	2.14677	3.58555	1.888	1.70846	3.25913	1.4745	-0.300325	0.483349	0.861022	Not regulated
Arhgap39	93.5533	103.957	95.6445	92.2279	99.0205	80.938	-0.173575	0.219162	0.674611	Not regulated
Arhgap4	3.75347	4.27417	3.14667	4.01054	4.27427	4.86186	0.172312	0.575375	0.900595	Not regulated
Arhgap42	26.5039	28.4944	29.0924	25.7862	24.6839	30.0279	-0.130446	0.475349	0.856709	Not regulated
Arhgap44	21.6432	33.386	24.7872	25.1926	29.6883	22.1772	-0.117591	0.586666	0.904814	Not regulated
Arhgap45	2.92987	4.01297	2.50303	4.19876	4.38112	6.07732	0.573143	0.0843976	0.48348	Not regulated
Arhgap5	87.6936	76.1277	90.0949	96.4701	95.3339	116.784	0.214931	0.14393	0.59154	Not regulated
Arhgap6	1.75522	2.16083	1.55903	1.49128	1.54942	1.85308	-0.223918	0.580002	0.902463	Not regulated
Arhgap9	0.567072	0.261199	0.357576	0.608096	0.783615	1.11584	1.00161	0.10089	0.514683	Not regulated
Arhgdia	345.819	310.589	291.325	301.167	321.995	324.808	-0.0631546	0.67683	0.931656	Not regulated
Arhgdib	4.10452	8.52459	7.4805	10.1205	11.5583	16.08	0.83852	0.0113858	0.189286	Not regulated
Arhgdig	5.68422	15.5057	5.56389	6.58771	9.33215	3.8058	-0.504047	0.236112	0.692919	Not regulated
Arhgef1	79.8086	91.8471	89.7946	116.856	93.8558	106.522	0.21029	0.14558	0.593239	Not regulated
Arhgef10	23.736	20.1123	19.3234	27.8711	28.8335	28.6331	0.370182	0.0433037	0.367759	Not regulated
Arhgef10l	71.8966	64.7536	70.4139	79.038	76.3135	75.8171	0.0925853	0.509805	0.873252	Not regulated
Arhgef11	119.949	128.035	122.777	132.811	126.839	122.164	-0.0245114	0.844341	0.971312	Not regulated
Arhgef12	356.648	408.112	383.179	355.693	356.563	317.894	-0.223851	0.165968	0.616781	Not regulated
Arhgef15	17.4712	20.6347	14.2744	14.16	18.5396	13.7288	-0.236341	0.321411	0.766278	Not regulated
Arhgef16	0.418553	0.736107	0.600728	1.6795	3.02761	0.996282	1.63822	0.00274011	0.0779633	Not regulated
Arhgef17	78.958	99.4931	86.5478	113.28	115.601	108.256	0.279948	0.0522013	0.395965	Not regulated
Arhgef18	64.8082	67.2232	66.6808	56.7122	66.6429	55.7918	-0.21564	0.146309	0.5936	Not regulated
Arhgef19	2.59233	2.46952	2.7891	2.67852	3.52627	3.84565	0.287952	0.394711	0.814211	Not regulated
Arhgef2	220.82	189.179	217.778	265.463	228.602	259.253	0.196486	0.166741	0.617273	Not regulated
Arhgef25	61.5813	61.8092	66.0658	81.5718	66.6073	82.5121	0.216191	0.153668	0.602745	Not regulated
Arhgef26	26.9629	31.4389	32.425	32.3015	27.6403	32.1998	-0.0482536	0.784096	0.955393	Not regulated
Arhgef28	16.9986	25.6213	18.3222	19.8066	20.5521	16.877	-0.156755	0.481775	0.859707	Not regulated
Arhgef3	4.83361	10.5667	7.38037	8.58574	10.0801	7.57174	0.13563	0.674765	0.931614	Not regulated
Arhgef37	2.83536	3.79926	2.51734	2.20073	1.99466	2.27152	-0.56235	0.111623	0.537463	Not regulated
Arhgef39	6.10277	3.68053	5.26352	9.13592	7.81835	8.82706	0.708956	0.0171256	0.23753	Not regulated
Arhgef4	22.1968	30.5366	19.5094	23.5565	27.2663	18.9493	-0.114094	0.612672	0.912917	Not regulated
Arhgef40	88.5847	78.1935	76.5928	82.2812	94.7462	79.7424	0.0134143	0.923481	0.984601	Not regulated
Arhgef5	9.4512	8.88077	7.9668	10.7286	10.9706	13.7487	0.366794	0.151399	0.599496	Not regulated
Arhgef6	10.7069	8.38212	6.26474	8.9477	11.4871	10.5008	0.228359	0.419272	0.830754	Not regulated
Arhgef7	297.213	311.706	322.691	296.823	283.9	286.053	-0.171728	0.248696	0.707284	Not regulated
Arhgef9	95.4976	113.123	92.8554	99.8002	105.022	83.9467	-0.128193	0.388865	0.811634	Not regulated
Arid1a	563.953	500.6	563.326	551.138	584.559	558.755	-0.00799355	0.965266	0.992113	Not regulated
Arid1b	210.141	220.974	219.251	206.651	210.579	192.561	-0.159905	0.233068	0.690612	Not regulated
Arid2	243.611	193.121	237.974	210.199	196.509	210.853	-0.193615	0.174684	0.625604	Not regulated
Arid3a	20.7521	16.8355	16.4342	23.7881	25.2004	24.0901	0.372513	0.0594979	0.414753	Not regulated
Arid3b	18.3623	13.3212	14.7321	16.853	16.5984	16.2992	0.0360625	0.871384	0.979261	Not regulated
Arid4a	57.8413	61.5243	61.7177	64.1542	60.8192	63.5229	-0.00939777	0.947597	0.98852	Not regulated
Arid4b	120.935	92.607	112.365	115.133	110.098	119.096	0.0140102	0.920458	0.984601	Not regulated
Arid5a	1.82273	2.51701	1.8737	2.85226	3.08103	3.62647	0.559081	0.114885	0.542118	Not regulated
Arid5b	30.8244	37.9451	29.307	40.9162	41.2467	34.5311	0.185465	0.290264	0.743267	Not regulated
Arih1	176.602	165.909	180.419	193.577	186.572	196.865	0.0753512	0.557942	0.893813	Not regulated
Arih2	61.0277	52.6197	52.1918	53.3966	50.6679	53.7395	-0.136093	0.357489	0.791105	Not regulated
Arl1	32.7011	33.9796	32.1676	37.2676	37.382	38.0181	0.122889	0.441177	0.838622	Not regulated
Arl10	25.6262	26.6186	24.3009	20.1975	24.2921	16.8172	-0.385155	0.0584099	0.412286	Not regulated
Arl13b	20.1986	21.1571	22.1125	26.7707	23.081	27.1188	0.210357	0.268212	0.723658	Not regulated
Arl14ep	33.3627	27.1885	29.3213	50.0956	45.0579	52.0856	0.646918	7.97461e-05	0.00597971	Not regulated
Arl15	48.7277	61.738	62.204	54.3667	55.1737	57.7844	-0.11454	0.477847	0.858122	Not regulated
Arl16	15.3244	13.4399	11.0277	11.5538	12.52	11.6764	-0.216226	0.371032	0.801223	Not regulated
Arl2	18.0248	18.1177	14.3317	15.5209	19.1452	14.8845	-0.0890078	0.692219	0.933472	Not regulated
Arl2bp	146.723	110.796	113.91	128.453	127.142	129.676	-0.00993628	0.941385	0.987504	Not regulated
Arl3	59.4615	54.2819	60.316	64.5161	65.9306	61.8492	0.0771418	0.591201	0.906881	Not regulated
Arl4a	63.6606	59.2685	45.6696	39.3236	53.3749	40.0505	-0.405776	0.0247117	0.289013	Not regulated
Arl4c	138.298	171.964	143.288	140.195	167.462	111.125	-0.181766	0.266927	0.72243	Not regulated
Arl4d	17.4307	19.6612	26.0459	38.6286	31.5761	35.109	0.66537	0.00125699	0.0464022	Not regulated
Arl5a	109.526	104.86	119.016	113.613	108.37	125.512	-0.00768882	0.953963	0.989646	Not regulated
Arl5b	54.6144	38.9187	47.1572	43.8553	43.9537	47.961	-0.115827	0.468616	0.85366	Not regulated
Arl6	14.2713	13.8436	13.7452	13.9428	14.4078	14.2668	-0.0398562	0.858379	0.975381	Not regulated
Arl6ip1	202.391	185.261	175.827	195.85	196.67	194.434	-0.00549019	0.96572	0.992113	Not regulated
Arl6ip4	26.4903	22.5581	22.2842	25.1057	25.1291	25.1063	0.0146497	0.936342	0.986759	Not regulated
Arl6ip5	68.6832	75.8902	65.5223	74.5352	78.2369	70.9353	0.0250861	0.86252	0.976786	Not regulated
Arl6ip6	30.8514	18.8776	27.0042	31.2735	26.7498	34.6706	0.207272	0.323757	0.76694	Not regulated
Arl8a	225.641	287.841	242.623	243.369	256.385	216.831	-0.145015	0.347549	0.784097	Not regulated
Arl8b	93.9989	94.9815	94.1427	97.0348	98.0054	99.15	-0.010917	0.933634	0.986759	Not regulated
Armc1	60.0151	53.6645	59.3434	56.524	54.5325	61.1319	-0.0732739	0.618186	0.913761	Not regulated
Armc10	94.9575	83.1563	91.5824	97.2664	94.1763	97.1375	0.0316662	0.811896	0.961521	Not regulated
Armc2	6.2918	9.35568	7.28025	8.71605	9.40339	5.77844	-0.00654937	0.982724	0.995314	Not regulated
Armc3	1.87674	1.47221	1.43031	1.76637	2.17275	1.07598	0.00703658	0.987116	0.996013	Not regulated
Armc5	18.6999	14.6509	14.6606	13.0306	13.8379	14.725	-0.270224	0.224835	0.681032	Not regulated
Armc6	30.1358	40.0347	34.642	23.8026	25.3606	20.5234	-0.656315	0.000420598	0.0215493	Not regulated
Armc7	11.7195	11.8015	10.8417	8.412	9.63491	8.22929	-0.451675	0.0712615	0.449106	Not regulated
Armc8	75.8526	79.2858	73.3604	78.6616	85.3428	72.4098	-0.0164893	0.904709	0.981843	Not regulated
Armc9	24.4921	25.5025	25.6311	21.6164	22.6714	20.8024	-0.283091	0.126718	0.563978	Not regulated
Armcx1	56.3156	40.011	36.6873	46.8379	42.9386	40.3295	-0.0929502	0.591548	0.906881	Not regulated
Armcx2	208.898	188.942	177.63	203.075	218.789	182.778	0.00732738	0.956875	0.990013	Not regulated
Armcx3	31.1889	31.6288	32.2963	42.0455	40.2315	43.3383	0.334417	0.0362093	0.343843	Not regulated
Armcx4	293.622	250.656	253.421	289.874	294.016	267.581	0.0298524	0.838621	0.969998	Not regulated
Armcx5	10.1919	8.3332	9.17584	9.292	9.32485	10.0764	-0.0148155	0.954107	0.989646	Not regulated
Armcx6	15.7295	16.883	13.5164	15.8974	15.7792	14.4859	-0.0628504	0.777148	0.955393	Not regulated
Armt1	14.5413	10.4242	11.5712	16.129	13.268	15.2431	0.22433	0.352436	0.787697	Not regulated
Arnt	61.7163	51.1	55.4529	71.9436	63.7222	74.9005	0.258165	0.0817125	0.477707	Not regulated
Arnt2	508.164	486.187	435.986	431.386	508.816	367.01	-0.193883	0.293608	0.746077	Not regulated
Arntl	14.4873	18.4502	14.7464	17.9244	19.0027	16.4387	0.0969149	0.661024	0.928069	Not regulated
Arntl2	1.67421	2.37454	1.58764	1.3465	1.60285	1.11584	-0.531024	0.214395	0.670717	Not regulated
Arpc1a	127.807	126.848	117.357	121.706	134.23	116.505	-0.0632203	0.619472	0.914107	Not regulated
Arpc1b	11.5035	13.1312	10.6129	16.6358	15.9395	26.003	0.668563	0.00889865	0.163619	Not regulated
Arpc2	149.423	154.844	139.212	156.976	163.865	155.081	0.0366069	0.768614	0.954104	Not regulated
Arpc3	83.13	85.4833	81.8993	86.8999	86.6607	86.3378	-0.0130113	0.920922	0.984601	Not regulated
Arpc4	82.1366	87.3234	76.4808	76.2918	79.1818	75.5903	-0.155192	0.249487	0.708114	Not regulated
Arpc5	162.237	165.814	150.397	145.639	150.312	143.624	-0.187481	0.12979	0.570734	Not regulated
Arpc5l	36.7381	34.5733	34.7421	34.2995	35.6011	37.7591	-0.0437568	0.785454	0.955573	Not regulated
Arpin	16.6476	15.197	13.4306	15.8974	18.13	17.415	0.12121	0.577429	0.901301	Not regulated
Arpp19	136.462	122.217	134.763	116.19	115.209	123.579	-0.214464	0.0897434	0.492977	Not regulated
Arpp21	23.5065	55.4217	45.8842	41.8139	31.0775	42.4416	-0.188711	0.47546	0.856709	Not regulated
Arrb1	194.303	244.459	195.966	171.121	186.251	150.737	-0.387613	0.00886031	0.163221	Not regulated
Arrb2	51.2525	49.2717	42.0081	56.8715	56.0819	49.7543	0.127175	0.407506	0.824485	Not regulated
Arrdc1	9.64022	12.585	9.56874	18.0257	18.6999	16.3988	0.67588	0.00447556	0.106503	Not regulated
Arrdc2	6.38631	6.34001	5.72122	8.86083	7.71149	7.41234	0.313683	0.252874	0.710444	Not regulated
Arrdc3	94.4444	87.8341	102.581	206.289	145.004	156.855	0.765677	5.03695e-07	8.73698e-05	Not regulated
Arrdc4	34.9694	44.5226	40.3203	26.4667	27.3553	25.1462	-0.669067	8.1994e-05	0.00605368	Not regulated
Arsa	18.5783	26.4286	20.6965	26.8721	29.3322	23.9307	0.219903	0.285348	0.738938	Not regulated
Arsb	31.1349	38.8949	30.8803	31.8671	30.561	35.8263	-0.104149	0.54431	0.887478	Not regulated
Arsg	5.5087	3.32435	3.69019	4.89373	5.87712	5.36	0.302189	0.336951	0.775182	Not regulated
Arsi	3.29442	2.77821	2.37431	2.20073	2.2618	4.28401	-0.0131385	0.972332	0.993941	Not regulated
Arsk	6.37281	6.45874	6.23613	7.76047	7.65806	9.12594	0.298299	0.277322	0.733126	Not regulated
Arv1	6.21079	4.82031	3.97625	5.32808	5.75245	4.86186	0.0264771	0.930407	0.986333	Not regulated
Arvcf	177.817	139.338	129.686	143.612	164.078	123.977	-0.111472	0.461002	0.849379	Not regulated
Arx	85.8979	80.7343	110.405	136.46	143.882	124.495	0.47745	0.00183868	0.0599192	Not regulated
Arxes1	22.5749	25.645	18.1506	17.4466	23.6331	14.5457	-0.317115	0.181873	0.634475	Not regulated
Arxes2	40.1946	34.882	30.0364	29.0728	39.5548	27.4575	-0.190972	0.309171	0.759709	Not regulated
As3mt	16.3236	13.1549	7.55201	7.6012	10.1692	8.3887	-0.557036	0.0648913	0.430454	Not regulated
Asah1	37.8858	31.6288	33.8124	43.9567	45.5387	42.3221	0.286321	0.0742877	0.457873	Not regulated
Asah2	3.11889	3.11064	3.18958	2.51926	3.11665	3.12833	-0.170614	0.604248	0.909731	Not regulated
Asap1	97.6308	95.1477	86.0901	93.198	99.0383	94.6866	-0.0233042	0.860551	0.976029	Not regulated
Asap2	98.2789	87.0743	94.2857	101.219	93.0721	98.5522	0.000467818	0.997199	0.999003	Not regulated
Asap3	9.86975	10.2817	8.86789	14.16	14.1941	14.5656	0.500221	0.0311846	0.321838	Not regulated
Asb1	41.3962	46.1135	48.5446	38.1074	36.634	44.1751	-0.262538	0.104734	0.522113	Not regulated
Asb13	20.1851	21.7508	19.6953	17.2873	17.5067	17.2955	-0.308264	0.116263	0.54403	Not regulated
Asb3	16.1075	15.9331	16.7775	16.6792	14.0695	17.3552	-0.0886761	0.684511	0.932321	Not regulated
Asb4	25.3832	17.5953	13.4735	20.3133	27.1772	16.2792	0.118673	0.654236	0.926328	Not regulated
Asb6	21.5757	20.611	18.7513	18.1271	20.1069	18.0526	-0.178596	0.363405	0.795007	Not regulated
Asb7	33.0522	32.27	33.1402	27.234	27.106	27.9158	-0.325835	0.0470085	0.383881	Not regulated
Asb8	31.9855	29.3968	25.7169	27.9145	29.3678	26.1823	-0.124749	0.470596	0.854287	Not regulated
Ascc1	21.9538	22.4394	20.2531	24.7148	26.3045	21.7189	0.105247	0.581652	0.903095	Not regulated
Ascc2	42.6654	39.726	38.9472	38.8168	35.7792	34.312	-0.221405	0.163242	0.615494	Not regulated
Ascc3	49.9293	52.1923	52.5494	66.1377	63.2413	57.087	0.202445	0.170461	0.620199	Not regulated
Ascl1	78.8635	35.3331	45.1118	75.042	77.2217	75.0798	0.455663	0.0434255	0.367866	Not regulated
Asf1a	30.5004	24.8377	31.9244	33.1123	28.8335	35.0293	0.0843893	0.638274	0.921873	Not regulated
Asf1b	10.4638	4.8678	7.93819	9.85985	8.81567	11.0787	0.290131	0.346263	0.783212	Not regulated
Ash1l	219.943	226.412	240.248	246.207	243.241	233.05	0.00587795	0.966198	0.99225	Not regulated
Ash2l	132.668	113.788	120.317	128.714	122.244	122.782	-0.0380678	0.761192	0.951423	Not regulated
Asic1	131.952	142.021	111.364	102.609	120.445	77.7499	-0.421422	0.0108454	0.184535	Not regulated
Asic2	21.9808	33.5522	19.8383	19.8645	29.8664	12.9716	-0.329537	0.258522	0.714826	Not regulated
Asic4	48.7817	30.4178	12.8727	5.24121	20.6411	1.5542	-1.79168	0.00549089	0.121124	Not regulated
Asl	11.0579	10.9704	9.22547	10.2508	11.8433	11.0787	0.0227889	0.926353	0.985161	Not regulated
Asna1	57.7468	52.3586	49.5029	48.6911	50.4363	50.651	-0.155824	0.292219	0.74488	Not regulated
Asns	24.8701	36.4966	28.6776	125.601	113.713	113.576	1.90294	8.86919e-28	2.5538e-24	Up in KO
Asnsd1	52.7335	42.3943	43.0516	57.1466	54.7284	61.1129	0.260336	0.0908995	0.494962	Not regulated
Aspdh	1.36367	1.13978	0.815274	0.376441	0.391808	0.398513	-1.56342	0.00486483	0.112422	Not regulated
Asph	38.6959	37.5652	36.6444	38.6865	37.008	44.8526	0.0289167	0.859246	0.975665	Not regulated
Asphd1	6.89937	9.75935	7.12292	9.7585	9.86643	6.9142	0.0931986	0.745424	0.947298	Not regulated
Asphd2	55.654	63.97	52.5637	54.7142	64.5236	46.347	-0.121494	0.468817	0.853727	Not regulated
Aspm	77.9184	40.7946	74.4045	89.8679	69.0116	91.7377	0.309978	0.15161	0.599496	Not regulated
Aspn	0.486061	4.06046	3.38982	0.579139	2.42208	8.32892	0.438396	0.558156	0.894055	Not regulated
Asprv1	0.94512	0.997306	2.54594	1.49128	2.61799	0.816951	0.0532884	0.922735	0.984601	Not regulated
Aspscr1	49.7943	47.1108	43.3669	44.4489	47.6759	43.1789	-0.116259	0.426057	0.83352	Not regulated
Asrgl1	25.6532	31.4151	27.7336	38.3969	35.9395	35.1688	0.301823	0.0761683	0.462429	Not regulated
Ass1	0.969153	0.84961	0.765213	2.32438	1.27373	1.75884	0.985342	0.0348708	0.339672	Not regulated
Aste1	7.50695	6.57747	6.75104	6.21127	6.69635	6.75479	-0.148789	0.589757	0.906605	Not regulated
Astn1	320.125	360.882	302.753	283.793	302.048	249.987	-0.300967	0.0543323	0.400449	Not regulated
Astn2	40.3701	36.2354	26.3891	19.0102	32.3063	13.7686	-0.721252	0.00872485	0.161823	Not regulated
Asxl1	152.394	139.409	146.206	154.08	150.472	147.749	-0.019549	0.874321	0.979461	Not regulated
Asxl2	59.3805	52.0974	56.9404	63.3868	57.1505	63.0846	0.0584631	0.687698	0.932321	Not regulated
Asxl3	153.231	158.215	157.648	113.251	115.815	98.4725	-0.585033	7.10837e-06	0.000838846	Not regulated
Atad1	101.681	93.5093	96.2309	116.088	110.329	111.165	0.146315	0.258557	0.714826	Not regulated
Atad2	54.3039	29.0643	46.8568	71.9146	51.683	72.1707	0.52302	0.0149063	0.221705	Not regulated
Atad2b	121.286	90.2087	114.253	98.5406	94.3722	98.2533	-0.227435	0.116474	0.544439	Not regulated
Atad3a	46.1353	44.855	41.7649	52.0212	50.9172	47.4828	0.115154	0.425528	0.83352	Not regulated
Atad3aos	0.648082	0.831088	0.70085	0.970058	0.819234	1.11584	0.349744	0.498035	0.869433	Not regulated
Atad5	47.796	33.5047	42.4801	54.1206	48.1745	56.6486	0.29531	0.0720471	0.451376	Not regulated
Atat1	366.004	397.213	355.445	298.184	332.609	263.537	-0.388835	0.0159584	0.229523	Not regulated
Atcay	229.624	278.035	231.209	208.186	240.499	179.032	-0.301622	0.0553141	0.403012	Not regulated
Ate1	72.9767	78.8109	67.5247	71.6395	79.2342	61.0522	-0.114535	0.457857	0.848613	Not regulated
Atf1	21.4272	13.3686	18.3508	21.3558	19.3411	26.6605	0.276913	0.235809	0.692919	Not regulated
Atf2	138.865	132.357	135.207	140.094	140.623	139.021	-0.019442	0.874467	0.979461	Not regulated
Atf3	0.783099	0.688616	0.65794	2.57717	2.79608	3.04862	1.91484	4.16341e-06	0.000546549	Up in KO
Atf4	123.757	98.757	96.4598	176.391	161.175	158.449	0.573536	1.81746e-05	0.00179219	Not regulated
Atf5	28.1646	22.8905	28.0197	131.754	111.719	126.468	2.15815	4.74797e-42	2.27855e-38	Up in KO
Atf6	49.6593	42.7892	45.0689	47.417	45.3428	48.6584	-0.0249706	0.863768	0.977335	Not regulated
Atf6b	94.3769	89.1164	83.8445	80.8768	88.6554	80.0812	-0.163379	0.222412	0.678261	Not regulated
Atf7	63.7281	65.3948	76.2353	71.4513	57.0793	79.7026	-0.0491939	0.76987	0.954104	Not regulated
Atf7ip	197.651	185.926	218.837	187.945	184.826	186.464	-0.17499	0.193039	0.645815	Not regulated
Atg10	4.14502	3.15813	4.01916	5.32808	4.66607	5.67881	0.400207	0.191077	0.64286	Not regulated
Atg101	17.9843	16.6455	17.6357	16.129	15.2627	16.4586	-0.19373	0.357803	0.791166	Not regulated
Atg12	86.4379	85.4596	79.7538	87.9568	88.6376	83.8072	-0.0159293	0.903273	0.981843	Not regulated
Atg13	60.3931	58.5798	57.1979	55.0327	52.4132	52.245	-0.207472	0.14831	0.595944	Not regulated
Atg14	23.7225	23.4367	22.6989	20.7621	20.285	20.4836	-0.248852	0.185418	0.636363	Not regulated
Atg16l1	47.445	49.7703	45.9128	43.3775	44.6661	39.8114	-0.228468	0.11919	0.55123	Not regulated
Atg16l2	4.21253	5.72264	4.39104	7.25372	6.58949	5.61903	0.377401	0.207064	0.662079	Not regulated
Atg2a	63.512	68.5766	60.7594	54.6418	56.9368	54.9948	-0.276759	0.054914	0.402339	Not regulated
Atg2b	92.3652	94.8865	91.1533	98.2944	94.3188	82.8707	-0.0817204	0.547217	0.888795	Not regulated
Atg3	31.567	32.2225	31.2665	35.4723	31.1843	31.9807	-0.0131961	0.935551	0.986759	Not regulated
Atg4a	6.73735	5.58016	6.27904	7.96317	6.34016	7.8507	0.185497	0.509948	0.873252	Not regulated
Atg4b	67.2385	64.8011	59.2432	54.8155	60.6055	58.143	-0.204433	0.155457	0.605826	Not regulated
Atg4c	15.6215	21.1096	19.1804	22.6154	20.4452	21.0813	0.129576	0.542127	0.886932	Not regulated
Atg4d	23.0744	20.4448	20.3962	19.4446	18.9671	19.7264	-0.201571	0.304781	0.755498	Not regulated
Atg5	23.763	21.1809	21.5833	21.4716	21.1932	23.9108	-0.0641597	0.736472	0.94507	Not regulated
Atg7	19.8745	18.9013	17.9789	20.516	19.1986	19.6666	6.74313e-05	0.999724	0.999911	Not regulated
Atg9a	68.5077	77.7186	64.2779	67.0064	72.7338	58.0832	-0.154942	0.317021	0.764772	Not regulated
Atg9b	0.648082	2.25581	0.929698	0.796317	0.890472	0.438364	-0.906648	0.127422	0.565853	Not regulated
Atic	52.6297	51.29	54.2801	70.2786	61.0864	70.6563	0.285537	0.0519069	0.395011	Not regulated
Atl1	55.5325	66.8667	55.8104	51.8616	56.1176	42.0033	-0.314996	0.05899	0.413878	Not regulated
Atl2	45.8383	45.2587	44.3538	49.3282	48.6732	48.8577	0.0507745	0.721517	0.940232	Not regulated
Atl3	48.6061	47.4195	49.2311	61.0413	49.9377	64.9177	0.209069	0.183384	0.63527	Not regulated
Atm	87.221	72.8033	90.996	92.8071	78.7177	98.5522	0.0382045	0.799099	0.956667	Not regulated
Atmin	80.8617	71.2361	69.3698	64.0528	71.7721	64.0609	-0.211779	0.145149	0.59308	Not regulated
Atn1	396.046	410.724	371.965	355.027	406.91	339.035	-0.163646	0.318749	0.765621	Not regulated
Atoh8	2.74085	2.18457	2.47443	2.04147	1.6919	3.06855	-0.189735	0.615466	0.913345	Not regulated
Atox1	15.689	15.7669	14.6463	17.6782	17.2217	18.8497	0.156122	0.459747	0.849108	Not regulated
Atp10a	7.8985	8.02594	7.12292	10.3376	10.7391	9.3252	0.33508	0.193526	0.64627	Not regulated
Atp10b	1.37717	1.5197	1.10133	0.85423	0.730187	0.557918	-0.956747	0.0527095	0.396893	Not regulated
Atp10d	6.22429	7.38481	5.6354	7.64464	7.67587	5.55925	0.0540067	0.853585	0.973026	Not regulated
Atp11a	120.476	122.075	113.91	133.072	125.004	116.485	0.00547407	0.965307	0.992113	Not regulated
Atp11b	67.8461	76.3176	65.2219	103.304	93.8736	90.044	0.389811	0.00504797	0.115007	Not regulated
Atp11c	67.252	54.0445	65.651	54.9893	48.7801	61.5902	-0.243323	0.125998	0.563214	Not regulated
Atp13a1	80.0786	80.948	74.5618	69.5981	72.1282	66.6911	-0.242041	0.084721	0.484449	Not regulated
Atp13a2	190.415	222.114	186.254	159.9	178.718	146.493	-0.369664	0.00873065	0.161823	Not regulated
Atp13a3	76.8652	82.8001	84.2593	91.7501	85.2004	93.8896	0.08332	0.540355	0.886089	Not regulated
Atp13a5	1.24216	4.22668	1.00121	1.36098	1.92342	0.956431	-0.665171	0.228506	0.686499	Not regulated
Atp1a1	156.458	166.598	148.394	190.566	205.432	182.758	0.230391	0.0760517	0.462185	Not regulated
Atp1a2	128.631	198.535	103.182	113.975	112.146	165.403	-0.20031	0.355994	0.790253	Not regulated
Atp1a3	514.024	780.534	496.53	572.971	723.704	454.803	-0.0986743	0.6817	0.931706	Not regulated
Atp1b1	92.8512	165.363	90.9102	94.3708	123.366	68.8431	-0.351334	0.144927	0.59308	Not regulated
Atp1b2	80.7132	132.665	76.1494	97.0637	109.118	91.7177	-0.0247506	0.8993	0.981798	Not regulated
Atp1b3	90.7045	81.5416	73.06	89.7232	93.6242	91.3192	0.0998515	0.462091	0.850188	Not regulated
Atp23	6.02176	7.09987	5.57819	9.20831	9.33215	8.12966	0.448274	0.103617	0.520147	Not regulated
Atp2a2	352.395	380.686	344.718	383.926	397.489	351.229	0.00537156	0.973121	0.994153	Not regulated
Atp2a3	1.47169	2.61199	1.80218	2.75091	2.79608	2.47078	0.384292	0.309401	0.760026	Not regulated
Atp2b1	179.978	246.002	185.539	191.391	196.919	163.849	-0.214588	0.169989	0.620199	Not regulated
Atp2b2	92.1627	149.643	117.657	117.58	117.809	110.627	-0.124597	0.462039	0.850188	Not regulated
Atp2b3	27.5975	49.3429	32.9542	27.4367	38.1834	18.6903	-0.45	0.0901437	0.494023	Not regulated
Atp2b4	130.44	154.202	139.183	122.43	134.764	107.32	-0.284572	0.0420501	0.364696	Not regulated
Atp2c1	111.227	113.503	114.582	100.235	107.605	86.6566	-0.271021	0.0509436	0.391823	Not regulated
Atp4a	0.729092	1.306	0.70085	1.23067	1.5138	0.757174	0.301223	0.565166	0.896372	Not regulated
Atp5a1	588.161	538.284	521.074	648.52	636.011	632.101	0.15356	0.404034	0.822057	Not regulated
Atp5b	697.053	665.369	636.715	720.869	719.626	711.385	0.041116	0.831683	0.967653	Not regulated
Atp5c1	137.38	136.868	126.553	161.102	155.049	153.547	0.163417	0.186071	0.63722	Not regulated
Atp5d	100.723	98.8045	91.5824	115.35	123.865	117.641	0.229037	0.0783245	0.468101	Not regulated
Atp5e	48.7952	47.1583	40.2631	49.3137	48.976	49.1566	0.0505881	0.730452	0.943168	Not regulated
Atp5f1	178.29	161.089	151.827	164.287	163.473	161.378	-0.0702483	0.57128	0.899448	Not regulated
Atp5g1	40.4106	45.7336	36.5586	38.9906	41.0151	38.2572	-0.117713	0.470083	0.85423	Not regulated
Atp5g2	40.1811	33.6947	37.5026	46.8089	40.5699	47.6821	0.211999	0.178253	0.6304	Not regulated
Atp5g3	111.173	119.51	97.0891	113.917	120.267	112.52	0.0166376	0.899464	0.981798	Not regulated
Atp5h	84.4127	72.3522	69.2411	83.5698	79.0739	76.096	0.0150889	0.912392	0.983378	Not regulated
Atp5j	71.505	63.2102	59.844	68.9755	65.2538	62.5864	-0.0476199	0.741912	0.946294	Not regulated
Atp5j2	66.5769	60.2895	53.0071	59.3183	60.4631	59.4183	-0.0686212	0.638579	0.921969	Not regulated
Atp5k	24.1276	25.8825	21.2972	22.0797	21.9056	19.6865	-0.227786	0.238713	0.696966	Not regulated
Atp5l	36.6301	35.6893	34.1128	35.8777	34.2119	31.5423	-0.13211	0.393987	0.813923	Not regulated
Atp5o	124.283	123.12	114.768	121.923	121.781	126.747	-0.0325553	0.792461	0.956473	Not regulated
Atp5s	5.45469	6.34001	4.99177	7.64464	7.1594	7.03375	0.315575	0.266273	0.721585	Not regulated
Atp6ap1	130.791	159.284	122.534	118.767	138.825	104.689	-0.252974	0.094744	0.500745	Not regulated
Atp6ap1l	0.526567	1.0448	0.84388	1.8822	1.3179	2.03242	1.05086	0.0318119	0.32413	Not regulated
Atp6ap2	55.8161	59.8621	51.5625	63.575	69.5637	60.2551	0.144747	0.328198	0.767906	Not regulated
Atp6v0a1	228.557	287.343	202.789	205.942	232.128	178.992	-0.285069	0.0822884	0.478558	Not regulated
Atp6v0a2	68.2781	58.1049	59.4006	54.5839	54.7818	59.1991	-0.204713	0.15991	0.610172	Not regulated
Atp6v0b	61.1897	69.7402	55.5388	58.5799	63.3482	53.4605	-0.153134	0.319486	0.76566	Not regulated
Atp6v0c	56.1131	71.1886	51.2335	26.4811	34.0873	26.8598	-1.09427	9.08513e-10	2.51536e-07	Down in KO
Atp6v0d1	113.306	122.787	106.157	104.317	110.24	99.6282	-0.188761	0.156809	0.606832	Not regulated
Atp6v0d2	0.0675085	0.451162	0	0.144785	0.213713	1.19554	1.55245	0.177661	0.629221	Not regulated
Atp6v0e	17.7412	16.2181	16.0766	19.9948	17.9697	23.2931	0.226527	0.27091	0.725951	Not regulated
Atp6v0e2	95.4031	153.276	106.572	99.5106	112.431	86.4374	-0.319525	0.0810153	0.475696	Not regulated
Atp6v1a	146.764	187.256	150.854	169.152	177.827	155.021	-0.0167159	0.904123	0.981843	Not regulated
Atp6v1b2	203.012	209.505	177.887	196.922	216.135	172.317	-0.0769327	0.583571	0.903591	Not regulated
Atp6v1c1	43.0434	55.2792	46.1273	50.3996	52.8228	47.9012	-0.00156615	0.992252	0.997448	Not regulated
Atp6v1d	68.6427	71.5923	64.0634	64.574	64.5414	65.0174	-0.138935	0.327125	0.767471	Not regulated
Atp6v1e1	71.6941	78.8109	68.1683	74.5352	75.9038	69.142	-0.0596111	0.678565	0.931656	Not regulated
Atp6v1f	41.2747	40.4146	36.6873	42.8997	43.8825	42.1826	0.0589997	0.694598	0.934183	Not regulated
Atp6v1g1	94.2824	82.7526	83.9303	94.559	96.7053	94.1686	0.0646027	0.624485	0.91567	Not regulated
Atp6v1g2	29.2042	47.9657	27.4762	25.8586	34.9243	17.156	-0.49025	0.0665115	0.434311	Not regulated
Atp6v1h	81.5503	81.7316	78.3235	82.1509	84.6305	76.4746	-0.0559023	0.675741	0.931652	Not regulated
Atp7a	52.8322	42.4567	52.6924	55.829	50.846	54.8951	0.0598526	0.702329	0.93562	Not regulated
Atp7b	5.91375	6.19754	6.20752	5.5163	5.87712	4.92163	-0.233425	0.411086	0.826017	Not regulated
Atp8a1	122.46	177.164	116.942	119.288	141.104	96.8187	-0.287768	0.113259	0.538456	Not regulated
Atp8a2	33.1332	46.1135	39.3477	36.5292	40.3562	27.3778	-0.253968	0.200321	0.651763	Not regulated
Atp8b1	0.621079	2.06585	1.04412	1.31754	1.33571	1.27524	0.0148478	0.977258	0.99419	Not regulated
Atp8b2	69.6688	71.3311	66.6808	86.6392	86.732	81.8346	0.231569	0.0828107	0.478834	Not regulated
Atp8b3	1.43118	1.02105	0.500607	0.883187	1.10419	0.657546	-0.21101	0.702523	0.93562	Not regulated
Atp9a	316.399	424.069	323.02	322.827	380.178	275.392	-0.187108	0.30973	0.760175	Not regulated
Atp9b	66.9415	67.3181	63.3482	65.5151	64.951	61.4706	-0.107636	0.447945	0.841804	Not regulated
Atpaf1	9.97776	9.35568	8.12413	9.97567	8.8691	8.96654	-0.045354	0.860628	0.976029	Not regulated
Atpaf2	19.915	19.2338	19.6524	18.9958	17.9875	19.7264	-0.118605	0.544196	0.887478	Not regulated
Atpif1	106.002	109.989	100.021	121.952	110.935	103.713	0.0249328	0.851093	0.972493	Not regulated
Atr	44.4071	37.8501	41.4359	50.3272	44.0071	47.961	0.135979	0.362944	0.794542	Not regulated
Atraid	22.4668	24.2915	21.6834	24.4107	23.5619	23.2532	-0.00810076	0.965188	0.992113	Not regulated
Atrip	12.3068	13.8234	13.2512	14.203	15.3202	13.6797	0.066969	0.772016	0.954127	Not regulated
Atrip-trex1	19.0201	18.8398	17.3751	19.9128	16.79	17.0145	-0.105761	0.605857	0.909963	Not regulated
Atrn	162.101	189.726	167.246	158.496	169.831	141.711	-0.20991	0.115154	0.542497	Not regulated
Atrnl1	128.739	129.958	133.977	143.395	124.452	149.363	0.0202216	0.876812	0.979939	Not regulated
Atrx	472.047	483.788	496.03	447.733	425.361	422.623	-0.231455	0.173638	0.624437	Not regulated
Atxn1	48.2956	72.4471	63.9489	51.5868	51.2021	50.2525	-0.340887	0.0522859	0.395965	Not regulated
Atxn10	278.986	272.075	263.477	300.429	306.376	283.084	0.0620522	0.666492	0.929525	Not regulated
Atxn1l	61.1492	51.8836	57.8129	62.9524	61.2289	63.782	0.0719624	0.618948	0.914107	Not regulated
Atxn2	123.325	119.202	119.759	126.339	135.102	119.036	0.0049233	0.968788	0.992502	Not regulated
Atxn2l	315.859	324.196	299.12	362.44	354.693	303.886	0.0544031	0.724469	0.941692	Not regulated
Atxn3	41.1667	32.8161	34.3273	39.3236	36.7053	41.1464	0.049207	0.764955	0.952835	Not regulated
Atxn7	47.9581	36.5204	40.3775	36.312	32.431	38.317	-0.286303	0.0916327	0.496446	Not regulated
Atxn7l1	25.3022	22.2969	22.2126	21.2544	19.8219	18.5906	-0.2915	0.133144	0.575923	Not regulated
Atxn7l2	49.0247	42.7654	43.3096	51.6158	43.7222	46.2076	0.00180561	0.990265	0.996564	Not regulated
Atxn7l3	224.979	240.089	220.653	221	233.678	199.635	-0.133776	0.335027	0.773599	Not regulated
Atxn7l3b	554.745	481.461	473.131	434.934	469.421	430.075	-0.241416	0.165909	0.616781	Not regulated
AU019823	35.9415	32.0325	31.4524	34.0389	31.9501	34.6905	-0.0467864	0.767109	0.953891	Not regulated
AU021092	4.60408	4.74907	4.04776	5.42943	6.01959	5.10096	0.240956	0.411672	0.826679	Not regulated
AU022252	24.06	17.6191	20.8252	19.4591	17.9341	18.4711	-0.22724	0.261294	0.716702	Not regulated
AU022754	2.68684	2.01836	2.94643	2.31656	2.22618	2.80952	-0.129109	0.718853	0.93907	Not regulated
AU040320	75.8796	76.0327	66.1087	83.2802	87.2128	72.888	0.0942896	0.503139	0.872296	Not regulated
AU041133	5.07664	8.04968	7.65213	7.16685	7.51558	7.27286	0.0098073	0.97369	0.994184	Not regulated
Auh	16.3911	18.2127	16.2626	17.2873	17.2395	16.8571	-0.0511671	0.808314	0.959302	Not regulated
Aunip	2.01175	1.23476	2.37431	3.6341	2.65361	3.74602	0.759017	0.0448137	0.375294	Not regulated
Aup1	36.6436	36.3779	33.0973	38.8458	37.2752	37.1414	0.0289755	0.85483	0.9735	Not regulated
Aurka	25.7613	12.0864	22.8277	27.3933	21.0686	32.1002	0.343534	0.198629	0.650365	Not regulated
Aurkaip1	25.8018	23.1755	19.8955	29.0294	29.1897	25.465	0.218057	0.241494	0.698853	Not regulated
Aurkb	35.7255	16.8592	28.5918	40.9886	30.9172	43.4777	0.443331	0.065646	0.432525	Not regulated
Auts2	400.609	333.148	424.715	327.025	312.289	369.441	-0.26629	0.11728	0.546609	Not regulated
Aven	5.77873	4.67784	4.74861	4.45937	4.3455	5.16074	-0.187537	0.5263	0.881232	Not regulated
Avil	1.66071	1.23476	0.858183	0.564661	0.801425	0.717323	-0.906915	0.0793964	0.471174	Not regulated
Avl9	155.391	123.808	164.185	174.234	161.906	182.399	0.158806	0.263443	0.718876	Not regulated
Avp	0.418553	2.75446	0.70085	0.535704	1.86999	0.0199256	-0.735012	0.433876	0.835586	Not regulated
Avpi1	1.64721	1.5197	1.63055	3.53275	2.42208	3.76595	0.949539	0.0096482	0.173415	Not regulated
Avpr1a	0.958621	1.87588	0.84388	0.810795	1.22885	0.418438	-0.634953	0.26314	0.71873	Not regulated
AW011738	9.82924	6.34001	6.50789	8.68709	8.88691	8.20936	0.123332	0.658662	0.927826	Not regulated
AW146154	2.55182	2.84944	2.57455	3.6341	3.22351	4.38364	0.429264	0.189412	0.640132	Not regulated
AW209491	17.9168	18.7351	16.4485	18.7496	20.285	17.4549	0.0246419	0.90325	0.981843	Not regulated
AW549877	101.06	84.5335	94.2142	100.712	95.3696	112.58	0.0762591	0.586647	0.904814	Not regulated
AW551984	104.287	170.563	76.693	58.9709	130.045	23.9705	-0.784958	0.0631761	0.425668	Not regulated
AW554918	34.4834	31.0589	30.4369	28.9859	30.2048	26.5011	-0.228198	0.170051	0.620199	Not regulated
Axin1	64.1601	57.6775	61.1026	64.965	64.5948	69.5405	0.056456	0.69263	0.933472	Not regulated
Axin2	90.5289	59.8858	62.5759	64.9505	65.8237	69.9988	-0.146076	0.388263	0.811634	Not regulated
Axl	35.523	31.6288	30.7945	40.5832	43.2948	51.0296	0.39787	0.0182137	0.246218	Not regulated
Azi2	68.8992	65.7747	68.0253	64.1976	63.7222	64.6786	-0.139918	0.321158	0.766278	Not regulated
Azin1	230.123	254.645	228.405	208.23	215.672	200.213	-0.25872	0.058907	0.413498	Not regulated
Azin2	5.91375	4.25042	3.86182	6.3271	7.33749	6.39613	0.454685	0.129224	0.569466	Not regulated
B020018J22Rik	0.0810102	1.02105	0.500607	0.506747	1.08638	0.7771	0.505472	0.502971	0.872296	Not regulated
B130006D01Rik	0.702089	0.997306	0.65794	1.01349	0.552093	1.5542	0.341661	0.539807	0.885951	Not regulated
B130024G19Rik	2.3763	2.08959	1.84509	2.22969	2.86732	1.81323	0.0686912	0.854473	0.973371	Not regulated
B130034C11Rik	1.99825	2.0421	1.83079	2.99705	1.85218	2.29145	0.217474	0.561795	0.89574	Not regulated
B230118H07Rik	14.3658	10.8279	11.3995	15.0576	14.8353	15.5021	0.247024	0.292321	0.745007	Not regulated
B230209E15Rik	2.47081	9.02324	4.54837	3.19974	4.82636	1.75346	-0.781901	0.0965834	0.50568	Not regulated
B230216N24Rik	3.84799	2.94443	2.07394	1.59263	1.58504	1.35494	-1.02505	0.00755354	0.148563	Not regulated
B230217C12Rik	6.42681	8.12092	6.50789	7.78942	8.04987	7.27286	0.0695567	0.802234	0.957339	Not regulated
B230217O12Rik	1.63371	1.42472	1.51612	0.999015	0.997329	1.01621	-0.668208	0.136131	0.57899	Not regulated
B230219D22Rik	185	185.523	185.553	168.544	175.922	167.734	-0.184771	0.144899	0.59308	Not regulated
B230307C23Rik	2.05226	2.44577	1.98812	2.09938	1.58504	2.3313	-0.172969	0.646979	0.925327	Not regulated
B230323A14Rik	1.89024	1.63843	0.243152	0.130306	1.30009	0.0597769	-1.37726	0.136414	0.5791	Not regulated
B230354K17Rik	44.3531	32.7924	38.3894	39.1353	38.5753	38.317	-0.0585998	0.726467	0.942082	Not regulated
B2m	14.1633	17.809	12.1862	19.4446	19.2698	30.287	0.580839	0.0181424	0.245717	Not regulated
B330016D10Rik	6.07577	4.70158	5.95007	5.74796	5.21817	5.12089	-0.124056	0.670433	0.930694	Not regulated
B3galnt1	30.5679	40.5808	33.7409	37.0504	40.0356	31.0441	-0.0231055	0.899681	0.981798	Not regulated
B3galnt2	33.7273	28.0908	29.2354	36.9925	29.4924	33.495	0.0694574	0.686159	0.932321	Not regulated
B3galt1	49.5378	58.4136	60.8309	44.5358	46.3045	42.3021	-0.411002	0.0103359	0.179447	Not regulated
B3galt2	14.1363	29.6817	24.3152	18.2863	16.2244	16.1995	-0.49856	0.0626317	0.424134	Not regulated
B3galt4	5.09014	4.63035	4.03346	3.27214	4.16741	3.20803	-0.431679	0.160212	0.610172	Not regulated
B3galt5	4.13152	6.22129	3.70449	4.9806	5.78807	2.72981	-0.120341	0.739346	0.945746	Not regulated
B3galt6	18.5919	19.5187	15.576	14.1744	17.1327	12.9915	-0.340356	0.13222	0.574543	Not regulated
B3gat1	242.356	376.602	302.238	295.549	270.953	240.483	-0.261298	0.153114	0.602102	Not regulated
B3gat2	27.692	35.4756	37.331	37.2387	38.0588	31.901	0.0231403	0.896699	0.981798	Not regulated
B3gat3	51.509	50.4589	45.6696	52.1225	58.9671	50.0333	0.0618297	0.684698	0.932321	Not regulated
B3glct	52.0491	46.256	49.0595	60.6648	61.6919	60.8529	0.2485	0.0879341	0.490537	Not regulated
B3gnt2	5.14415	5.60391	4.82013	7.36955	7.42654	9.20565	0.559883	0.0502724	0.390226	Not regulated
B3gnt4	1.47169	1.21101	1.37309	1.49128	1.30009	1.75346	0.0954659	0.824262	0.966753	Not regulated
B3gnt5	78.2694	60.6694	70.5856	73.9127	68.6732	76.116	-0.00330919	0.982362	0.995314	Not regulated
B3gnt7	3.38893	7.26608	4.13358	5.95066	8.53072	4.28401	0.279509	0.452666	0.845268	Not regulated
B3gnt9	3.41593	5.24773	2.8034	3.0984	3.5797	6.97397	0.190784	0.620147	0.914107	Not regulated
B3gntl1	8.46557	8.19215	6.90837	9.72954	10.2226	8.5481	0.211032	0.42547	0.83352	Not regulated
B430319G15Rik	2.87586	2.51701	2.08825	2.27312	2.40427	2.21175	-0.180807	0.608816	0.911325	Not regulated
B4galnt1	64.1466	89.615	67.5533	62.4891	71.1309	49.1566	-0.342932	0.0626119	0.424134	Not regulated
B4galnt3	0.39155	1.06854	0.386182	0.738403	0.801425	2.11212	0.931857	0.14053	0.586266	Not regulated
B4galnt4	121.461	130.362	113.709	103.55	117.578	92.8734	-0.2844	0.0384221	0.353064	Not regulated
B4galt1	19.1184	17.2391	16.6201	20.6318	19.7507	26.8199	0.278656	0.189851	0.641163	Not regulated
B4galt2	91.231	117.587	93.4418	86.0311	96.0285	72.4895	-0.314409	0.0492166	0.386986	Not regulated
B4galt3	52.3191	55.1368	51.0762	63.0248	65.8237	56.5888	0.160312	0.277882	0.734066	Not regulated
B4galt4	17.1742	20.2548	16.4628	21.5295	22.4755	24.4886	0.281065	0.169763	0.620199	Not regulated
B4galt5	61.2707	73.9194	56.9977	64.3569	68.0855	57.6648	-0.0809025	0.606271	0.909963	Not regulated
B4galt6	79.7681	109.989	85.9899	96.7742	103.402	80.1409	-0.0436784	0.790273	0.955745	Not regulated
B4galt7	26.7199	25.8112	23.0422	22.9484	25.6456	21.7787	-0.166766	0.370473	0.800913	Not regulated
B4gat1	31.5805	40.1059	27.9053	31.8671	34.4791	29.0117	-0.126744	0.491357	0.865329	Not regulated
B630019K06Rik	38.6554	40.7708	27.5763	22.3403	34.4078	15.0439	-0.63664	0.0149391	0.22173	Not regulated
B830017H08Rik	0.999126	1.85214	0.65794	0.535704	0.730187	0.239108	-1.26879	0.0395685	0.35582	Not regulated
B9d1	9.41069	7.19485	6.89407	9.04905	8.94034	7.03375	0.0278365	0.919216	0.984532	Not regulated
B9d2	6.3053	6.12631	5.33504	6.31262	5.73464	5.45963	-0.0851509	0.762879	0.952079	Not regulated
Baalc	7.61496	22.1544	12.8012	7.81838	11.1487	6.11717	-0.832804	0.0228941	0.278113	Not regulated
Babam1	49.7538	48.8917	47.8866	46.6786	44.4524	45.7293	-0.164456	0.250689	0.708114	Not regulated
Babam2	20.4416	17.1917	16.9777	27.3933	26.3045	23.9307	0.442962	0.0220108	0.272914	Not regulated
Bace1	78.2964	97.5697	80.5405	77.1993	82.7605	67.2889	-0.24073	0.112192	0.537508	Not regulated
Bace2	0.958621	1.49596	0.772365	0.637053	0.569902	1.15569	-0.509188	0.352838	0.788225	Not regulated
Bach1	101.776	92.4882	105.642	98.4971	102.493	104.689	-0.0390946	0.77295	0.954127	Not regulated
Bach2	215.73	209.505	268.854	229.194	205.859	228.308	-0.134923	0.376252	0.805077	Not regulated
Bad	20.5091	20.326	19.4235	16.4331	18.2191	18.1323	-0.256226	0.194317	0.646988	Not regulated
Bag1	77.0272	76.1989	73.1887	92.2858	89.1719	90.9207	0.200912	0.125667	0.562745	Not regulated
Bag2	9.34318	9.78309	9.69747	13.2333	10.2226	13.1509	0.277444	0.264186	0.719811	Not regulated
Bag3	6.03526	6.31627	5.37795	8.06451	8.03206	12.0949	0.604934	0.0378859	0.350542	Not regulated
Bag4	49.7808	49.0579	52.1346	56.0462	50.472	57.7047	0.0540902	0.718664	0.93907	Not regulated
Bag5	36.1711	36.7816	34.9137	24.6279	25.5922	24.7277	-0.590882	0.000330996	0.0178477	Not regulated
Bag6	428.45	386.907	398.454	398.477	408.121	395.325	-0.0793138	0.622204	0.915092	Not regulated
Bahcc1	244.016	214.777	235.185	183.515	225.752	181.861	-0.29633	0.0414483	0.362534	Not regulated
Bahd1	53.9798	55.113	56.6115	63.4158	58.1834	59.8965	0.0640487	0.657955	0.927826	Not regulated
Baiap2	19.591	32.0563	31.5525	34.6036	27.2663	37.0019	0.176579	0.425374	0.83352	Not regulated
Baiap2l1	1.14765	0.474907	1.05843	1.49128	1.78094	1.99256	0.894694	0.0663371	0.434311	Not regulated
Baiap2l2	0.850608	1.89963	0.901092	1.85325	1.46037	1.37487	0.304726	0.528066	0.882107	Not regulated
Baiap3	8.38456	17.9752	6.52219	5.47287	10.65	1.65383	-0.949673	0.0692926	0.443775	Not regulated
Bak1	33.9433	33.1723	28.9923	33.619	37.4176	37.2809	0.108859	0.495645	0.868284	Not regulated
Bambi	4.45556	5.48518	4.57698	5.719	5.96616	8.42855	0.405199	0.182758	0.634865	Not regulated
Bambi-ps1	1.08014	1.306	0.84388	0.535704	0.819234	0.478215	-0.87323	0.104187	0.520954	Not regulated
Banf1	67.0765	60.6457	59.8869	71.3065	66.7854	68.0859	0.0710536	0.615979	0.913345	Not regulated
Banp	39.2225	42.433	45.1976	56.1765	46.6964	43.0593	0.133039	0.407554	0.824485	Not regulated
Bap1	154.244	137.058	144.761	156.093	149.938	148.426	-0.00602915	0.961448	0.991134	Not regulated
Bard1	15.2164	8.85702	11.5426	17.5045	14.2654	18.7102	0.438992	0.0869984	0.489813	Not regulated
Barhl1	41.9093	32.0325	3.31831	0.144785	9.84862	1.13576	-2.83154	0.00429131	0.104361	Not regulated
Barhl2	35.5095	20.0174	12.3149	11.5394	16.919	6.45591	-1.00962	0.00679651	0.138793	Not regulated
Basp1	816.88	910.73	808.752	815.515	807.302	681.955	-0.205016	0.330852	0.769643	Not regulated
Bax	43.9751	41.1745	41.0068	44.5937	41.0508	47.2238	0.00913976	0.951488	0.98934	Not regulated
Baz1a	36.3601	15.6007	31.6956	42.5812	31.3802	42.9198	0.417243	0.102048	0.516591	Not regulated
Baz1b	313.712	237.43	280.597	310.52	270.882	299.323	0.0176307	0.909939	0.982936	Not regulated
Baz2a	151.719	128.7	142.415	180.301	177.863	166.758	0.24643	0.0533888	0.398465	Not regulated
Baz2b	168.096	125.542	141.257	138.603	135.904	128.122	-0.175139	0.196898	0.649294	Not regulated
Bbc3	10.2073	16.4555	12.7583	20.9938	19.7863	17.9929	0.508314	0.0362239	0.343843	Not regulated
Bbip1	35.766	36.6629	33.9984	32.3739	31.2556	31.084	-0.233819	0.1346	0.577987	Not regulated
Bbof1	3.41593	3.96548	3.57576	4.99508	3.84684	4.50319	0.218414	0.473801	0.856663	Not regulated
Bbs1	54.9655	51.0288	47.9295	38.9326	44.0606	34.8699	-0.449226	0.00363987	0.093246	Not regulated
Bbs10	6.75085	5.74638	5.57819	7.31163	6.92787	6.81457	0.155613	0.577622	0.901381	Not regulated
Bbs12	7.64197	5.96009	6.15031	9.19384	7.3553	9.00639	0.306566	0.268563	0.724007	Not regulated
Bbs2	24.8431	22.3681	20.7537	23.7737	23.5975	18.4511	-0.110334	0.578763	0.901391	Not regulated
Bbs4	30.2438	31.4626	27.3331	30.5641	31.22	26.9395	-0.0698395	0.680156	0.931656	Not regulated
Bbs5	4.96863	5.29522	5.00607	5.12538	4.5236	4.50319	-0.175587	0.548393	0.889701	Not regulated
Bbs7	19.1049	18.8776	17.178	18.9234	20.3384	17.5545	-0.0218676	0.912614	0.983378	Not regulated
Bbs9	22.7774	23.1042	21.3545	21.7612	23.7044	18.1323	-0.145354	0.465472	0.852704	Not regulated
Bbx	52.5081	36.2117	54.1371	68.7294	57.6492	74.0437	0.421048	0.0205554	0.262039	Not regulated
BC002163	15.1265	12.5649	11.2714	2.50188	4.19412	5.27272	-1.76481	4.91345e-08	1.0718e-05	Down in KO
BC003331	30.1763	31.1539	30.1222	31.2446	26.8032	31.3231	-0.0998424	0.5519	0.890794	Not regulated
BC003965	23.493	21.1809	21.3259	21.1241	21.4604	21.4599	-0.108507	0.567963	0.897188	Not regulated
BC004004	37.4267	38.5387	32.3821	38.1798	38.5753	35.7267	-0.010185	0.949842	0.989195	Not regulated
BC005537	272.437	270.294	270.957	259.976	241.14	248.154	-0.185579	0.187552	0.638951	Not regulated
BC005561	33.3222	27.8533	30.0078	29.6954	30.0445	31.1637	-0.0696112	0.675557	0.931652	Not regulated
BC005624	38.8849	37.9214	36.2868	37.0215	36.5094	36.165	-0.10941	0.486341	0.862313	Not regulated
BC017158	21.6432	20.4448	15.3043	18.1995	20.0712	19.0091	-0.0641127	0.758716	0.950759	Not regulated
BC017643	29.5957	28.6844	26.2461	27.7842	28.4061	26.4812	-0.096594	0.576073	0.900826	Not regulated
BC020402	3.75915	4.6009	3.60423	4.82771	4.10508	4.47331	0.100302	0.740567	0.945929	Not regulated
BC022687	9.15416	9.83059	7.33747	5.74796	7.62244	5.57918	-0.535951	0.0618512	0.423028	Not regulated
BC024139	17.0001	12.9541	8.58441	6.17363	9.39715	4.44979	-1.00071	0.00298688	0.0825377	Not regulated
BC024978	10.5583	9.02324	8.79638	8.88979	8.40606	9.20565	-0.163051	0.527883	0.882072	Not regulated
BC025920	5.75173	4.29791	5.39225	8.0066	5.62778	6.55554	0.318477	0.282387	0.738016	Not regulated
BC028528	1.43118	1.87588	1.54473	2.53373	1.70971	2.94899	0.502644	0.208605	0.664151	Not regulated
BC029722	12.7456	16.5743	13.0301	14.0586	15.512	15.0837	0.0111851	0.961703	0.991134	Not regulated
BC030500	4.07752	4.74907	3.81891	3.69201	4.59484	1.99256	-0.361573	0.311014	0.761069	Not regulated
BC030867	7.25042	4.1317	6.52219	9.10697	8.33482	9.54438	0.523994	0.0782548	0.468101	Not regulated
BC031181	57.1797	52.6672	48.9307	51.5868	51.9858	50.5713	-0.106959	0.467879	0.853402	Not regulated
BC031361	8.58709	5.96009	7.0371	5.08195	5.07569	6.55554	-0.43387	0.144446	0.592477	Not regulated
BC037032	2.41681	2.84944	2.47443	1.89668	2.04809	2.15197	-0.409153	0.250242	0.708114	Not regulated
BC037034	71.37	81.4466	67.1814	62.6629	69.3678	51.8864	-0.323812	0.0442854	0.372671	Not regulated
BC037704	1.63371	1.23476	1.02982	2.07042	1.53161	1.65383	0.368547	0.395297	0.814623	Not regulated
BC048403	6.50782	8.4771	8.26716	8.77396	8.24577	9.52446	0.122433	0.651683	0.926328	Not regulated
BC051142	2.56532	2.35079	2.00243	2.88122	2.90294	2.15197	0.135686	0.702369	0.93562	Not regulated
BC051226	3.65896	3.58555	3.94764	4.44489	3.7756	3.70617	0.0238482	0.937825	0.986759	Not regulated
BC052040	22.0753	18.4976	19.0946	24.4686	22.4755	22.0577	0.144629	0.4569	0.848308	Not regulated
BC055324	13.3262	8.33463	11.9001	14.9418	10.935	15.4025	0.231783	0.3858	0.810501	Not regulated
BC065397	6.73735	6.57747	6.70813	5.3136	5.23598	4.48327	-0.479481	0.090132	0.494023	Not regulated
BC106179	0.904614	1.16352	1.20146	0.825274	0.747997	0.896654	-0.472329	0.343601	0.781913	Not regulated
Bcam	6.88587	9.59313	8.61044	9.87433	10.9528	11.1783	0.283742	0.293622	0.746077	Not regulated
Bcan	35.631	46.4222	36.058	25.0912	22.1549	22.6156	-0.824017	4.86815e-06	0.000620237	Not regulated
Bcap29	11.2604	9.35568	9.78329	14.6957	12.4844	15.2033	0.413883	0.081895	0.477707	Not regulated
Bcap31	27.962	24.0066	21.3831	25.1491	26.8566	29.3704	0.0872473	0.640539	0.922276	Not regulated
Bcar1	110.201	97.1423	112.694	125.499	122.921	143.903	0.227367	0.090604	0.494663	Not regulated
Bcar3	7.27742	6.60121	6.97989	7.3985	9.68834	8.14959	0.20944	0.442993	0.839073	Not regulated
Bcas1	9.42419	5.29522	2.98934	1.41889	2.24399	0.478215	-2.14347	3.18062e-05	0.00277524	Down in KO
Bcas2	63.1745	58.3424	56.4684	66.7892	63.6331	63.5229	0.0588385	0.676346	0.931656	Not regulated
Bcas3	32.5526	32.5549	32.0817	29.5071	31.1665	29.3704	-0.176051	0.284688	0.738938	Not regulated
Bcat1	113.05	99.6831	100.078	146.522	137.044	125.87	0.323178	0.011627	0.191643	Not regulated
Bcat2	12.2866	13.2974	11.6141	13.4795	13.9092	14.466	0.105171	0.652259	0.926328	Not regulated
Bccip	34.0783	26.761	30.0221	34.4588	30.3295	38.0978	0.114023	0.51405	0.875035	Not regulated
Bcdin3d	8.54658	7.45605	7.59492	8.16586	8.01425	7.55182	-0.0569854	0.828835	0.967068	Not regulated
Bche	4.41506	4.1317	2.24558	2.91018	2.8317	5.08104	-0.0535921	0.88654	0.981128	Not regulated
Bckdha	33.6733	29.468	32.8684	32.9241	29.7418	34.9496	-0.0426246	0.798642	0.956667	Not regulated
Bckdhb	13.9338	12.2764	12.5152	18.0402	15.7614	18.212	0.359933	0.0967774	0.506288	Not regulated
Bckdk	39.5735	31.3676	34.3416	40.0475	40.285	44.474	0.180837	0.275049	0.729643	Not regulated
Bcl10	23.3985	19.1388	22.0124	22.9484	23.8112	26.6804	0.120376	0.533324	0.883456	Not regulated
Bcl11a	321.584	353.094	435.328	364.221	298.896	406.802	-0.123777	0.507939	0.873053	Not regulated
Bcl11b	303.059	377.575	484.158	424.118	337.863	465.403	0.00245999	0.990649	0.996694	Not regulated
Bcl2	55.168	49.2242	55.0095	49.6467	45.9662	55.473	-0.143803	0.351617	0.78765	Not regulated
Bcl2l1	127.578	112.838	113.781	104.375	116.171	97.1973	-0.221135	0.102388	0.517238	Not regulated
Bcl2l11	26.4903	18.3552	18.5654	18.1126	18.0766	21.9182	-0.187648	0.391969	0.813043	Not regulated
Bcl2l12	8.60059	4.44039	5.33504	8.84635	6.80321	9.78349	0.406606	0.200779	0.652066	Not regulated
Bcl2l13	96.2672	73.5869	84.0447	94.9788	89.9199	96.1811	0.0821034	0.560124	0.895069	Not regulated
Bcl2l2	48.3091	48.6068	46.4277	58.855	57.5067	55.0545	0.192164	0.188762	0.639746	Not regulated
Bcl6	5.40068	16.2181	15.5331	44.0725	22.7605	40.728	1.45437	6.15452e-05	0.00489539	Up in KO
Bcl6b	8.6816	9.45066	8.09553	9.94672	8.81567	11.8558	0.158144	0.551177	0.890426	Not regulated
Bcl7a	236.779	223.302	288.121	250.898	204.239	274.276	-0.106002	0.523357	0.879515	Not regulated
Bcl7b	21.3327	18.9488	18.5368	20.0237	18.2547	19.1884	-0.0984326	0.615569	0.913345	Not regulated
Bcl7c	148.91	157.456	132.489	129.365	168.317	108.475	-0.175909	0.278186	0.734175	Not regulated
Bcl9	290.827	255.453	281.355	255.994	274.016	259.153	-0.134081	0.356237	0.790253	Not regulated
Bcl9l	193.182	236.931	225.216	216.381	230.045	220.079	-0.0437804	0.762715	0.952049	Not regulated
Bclaf1	289.774	232.111	266.738	214.875	219.038	231.695	-0.309306	0.0322319	0.325873	Not regulated
Bclaf3	26.7334	22.9143	30.0507	24.8885	24.0249	31.1039	-0.0624861	0.752177	0.948556	Not regulated
Bcor	144.05	115.972	129.414	155.195	163.811	144.421	0.186268	0.159845	0.610172	Not regulated
Bcorl1	68.7912	68.0068	71.8156	83.5698	80.0713	79.5432	0.154097	0.254773	0.711812	Not regulated
Bcr	224.722	236.599	229.206	209.055	214.283	194.215	-0.227803	0.0924847	0.496732	Not regulated
Bcs1l	14.6899	15.6719	16.4914	16.3462	15.6011	16.5184	-0.0190746	0.930166	0.986333	Not regulated
Bdh1	92.4057	122.099	113.323	119.433	112.645	122.842	0.045512	0.75378	0.949016	Not regulated
Bdh2	0.931618	0.807343	0.543516	1.23067	0.783615	1.23539	0.448983	0.39011	0.812183	Not regulated
Bdnf	2.74085	5.01027	3.34691	2.40343	2.90294	1.49442	-0.769565	0.0460225	0.380024	Not regulated
Bdp1	71.397	72.1622	79.3247	84.4096	81.7988	79.0649	0.0701497	0.608805	0.911325	Not regulated
Bean1	7.31793	12.5613	6.99419	4.58968	6.37578	3.34751	-0.97188	0.00505706	0.115007	Not regulated
Becn1	77.5673	69.6927	68.2113	72.2476	67.9965	69.0224	-0.107016	0.447148	0.841284	Not regulated
Begain	50.3074	77.3149	51.3766	51.5	62.244	39.6321	-0.289286	0.16614	0.616781	Not regulated
Bend3	56.0726	42.8367	50.9618	48.8214	49.3143	53.3409	-0.0497111	0.753651	0.948998	Not regulated
Bend4	42.4494	42.6942	37.8173	36.3699	43.2591	28.8125	-0.245592	0.179882	0.632584	Not regulated
Bend5	32.8632	31.4151	29.2068	30.2311	34.1051	27.1188	-0.0960334	0.575992	0.900826	Not regulated
Bend6	21.0087	59.7671	42.4801	36.0225	35.1915	35.7865	-0.277988	0.326929	0.767471	Not regulated
Bend7	7.66897	6.79118	5.37795	5.28465	7.3553	4.70245	-0.254375	0.405707	0.823047	Not regulated
Best1	1.03963	1.32974	1.02982	0.926623	1.17542	0.677472	-0.350341	0.479304	0.858572	Not regulated
Bet1	10.6123	7.57477	9.98353	9.83089	9.68834	12.2144	0.105139	0.69421	0.934157	Not regulated
Bet1l	12.8941	14.9358	13.1302	12.8279	14.4791	13.5893	-0.0678104	0.770827	0.954127	Not regulated
Bex1	48.4441	56.1103	46.3991	64.8781	68.1033	57.5253	0.270259	0.0804212	0.47469	Not regulated
Bex2	127.699	139.172	111.693	136.286	146.857	110.607	-0.00801435	0.955988	0.990013	Not regulated
Bex3	174.537	156.197	140.399	184.036	190.686	165.821	0.134838	0.306038	0.756554	Not regulated
Bex4	34.5239	22.2494	19.4522	30.926	26.3045	27.5372	0.0938282	0.665639	0.929525	Not regulated
Bfar	45.6223	43.4065	45.4408	44.7819	44.1318	42.8003	-0.0962938	0.505714	0.8726	Not regulated
Bfsp1	1.75522	2.80195	1.97382	0.810795	0.854853	1.09591	-1.30575	0.00346943	0.0907085	Not regulated
Bgn	59.3535	80.0694	59.1574	67.7738	68.9047	163.51	0.53174	0.0574082	0.408959	Not regulated
Bhlhb9	111.578	109.799	90.2809	94.6314	106.269	81.7948	-0.204084	0.171839	0.622283	Not regulated
Bhlhe22	47.607	103.435	117.686	82.5418	50.7213	94.1287	-0.319316	0.267505	0.722752	Not regulated
Bhlhe23	8.37106	3.01566	2.63176	0.506747	5.20036	0.0398513	-1.32671	0.148807	0.596744	Not regulated
Bhlhe40	11.0984	12.2289	9.12535	14.9273	13.6598	13.5893	0.314755	0.193652	0.64627	Not regulated
Bhlhe41	3.03788	4.41664	2.91782	4.11189	4.61265	3.1084	0.128661	0.702081	0.93562	Not regulated
Bicc1	15.6755	17.904	11.8572	12.2054	11.5049	28.6531	0.143313	0.664075	0.92929	Not regulated
Bicd1	48.0796	57.6538	55.0238	46.9827	49.0828	48.758	-0.218261	0.163156	0.615494	Not regulated
Bicd2	119.571	108.896	113.48	104.983	110.383	105.805	-0.155836	0.227619	0.684538	Not regulated
Bicdl1	42.7329	51.0051	38.8757	31.7658	38.4684	23.7912	-0.560714	0.00527038	0.117672	Not regulated
Bicra	105.745	114.381	122.534	135.186	130.454	122.802	0.112362	0.394096	0.814032	Not regulated
Bicral	78.8905	93.4618	85.2462	97.1651	93.09	81.5955	0.0100318	0.944014	0.987538	Not regulated
Bid	13.7987	16.1231	12.8155	18.518	21.2645	16.4984	0.332918	0.139156	0.584491	Not regulated
Bin1	86.4784	113.265	89.7946	110.775	118.451	100.106	0.119054	0.432968	0.83553	Not regulated
Bin2	1.40418	1.35349	1.55903	2.22969	2.67142	3.16818	0.832409	0.0293583	0.314283	Not regulated
Bin3	16.5936	13.891	13.9884	13.8704	12.3419	13.669	-0.221881	0.328641	0.767906	Not regulated
Birc2	45.2712	41.4357	44.2393	53.1071	44.9154	49.2562	0.102793	0.485609	0.862313	Not regulated
Birc3	1.5932	1.306	1.50182	1.07141	1.42476	2.61026	0.145465	0.753688	0.948998	Not regulated
Birc5	30.7839	15.6719	25.2878	32.8806	24.9688	33.9533	0.291034	0.222094	0.678141	Not regulated
Birc6	280.309	305.009	315.883	306.886	317.275	287.069	-0.0520002	0.733172	0.944478	Not regulated
Bivm	44.5151	41.7444	42.1082	41.9442	41.7988	40.5686	-0.111987	0.449875	0.84334	Not regulated
Blcap	143.118	151.923	120.017	124.008	148.37	100.286	-0.2193	0.165185	0.6164	Not regulated
Blm	37.0217	21.9407	28.0769	34.9511	30.5788	36.4639	0.165541	0.407218	0.824342	Not regulated
Blmh	104.436	83.9636	85.8326	94.3128	97.4176	94.7664	-0.000382139	0.997782	0.999309	Not regulated
Bloc1s1	23.6145	21.7508	20.01	17.3018	17.8629	17.2158	-0.383715	0.0492108	0.386986	Not regulated
Bloc1s2	22.6829	21.9882	19.3663	22.7891	22.7427	21.8784	0.00993483	0.958444	0.990478	Not regulated
Bloc1s3	13.2857	12.8937	13.4592	13.6677	12.1104	12.2343	-0.127391	0.587302	0.905287	Not regulated
Bloc1s4	5.84624	7.47979	6.02158	7.34059	7.44435	7.6116	0.146079	0.601337	0.908766	Not regulated
Bloc1s5	20.158	16.0044	17.0206	18.1705	18.4862	18.1523	-0.0210043	0.919225	0.984532	Not regulated
Bloc1s6	47.823	40.937	38.1033	44.0146	44.6661	40.6682	-0.0353892	0.818142	0.964504	Not regulated
Blvra	4.7256	5.10526	4.80583	7.29716	6.73197	7.17323	0.468457	0.0958711	0.504111	Not regulated
Blvrb	5.41418	6.05507	3.304	6.80489	7.9252	9.86319	0.677132	0.0352195	0.340725	Not regulated
Blzf1	23.385	22.7481	20.3818	23.238	22.9386	23.9905	0.0127163	0.945616	0.988171	Not regulated
Bmf	21.4542	18.8538	25.2878	28.1027	22.9742	30.5062	0.244998	0.231264	0.690147	Not regulated
Bmi1	97.8874	85.3409	105.843	72.3635	60.5343	81.8147	-0.496722	0.00154474	0.0532048	Not regulated
Bmp1	86.5594	79.2858	71.3007	60.0567	59.8397	70.9353	-0.376961	0.0118917	0.193015	Not regulated
Bmp2	2.11977	3.06315	2.50303	2.11386	2.13713	3.60654	-0.0344816	0.9272	0.985161	Not regulated
Bmp2k	24.06	22.0832	21.1828	22.4127	24.8264	22.5957	-0.0115723	0.95087	0.98934	Not regulated
Bmp3	8.7221	11.1603	10.6272	12.133	7.87177	15.4822	0.148776	0.606811	0.909963	Not regulated
Bmp4	3.53745	4.03671	2.37431	2.17177	1.46037	6.43598	-0.0435219	0.927608	0.985161	Not regulated
Bmp5	5.00913	4.74907	3.99055	3.57619	3.17008	8.50825	0.0867366	0.822012	0.965967	Not regulated
Bmp6	9.19466	13.3686	6.37916	8.73053	6.80321	19.5471	0.21648	0.573061	0.899642	Not regulated
Bmp7	24.6676	27.6159	18.6798	22.7023	19.0739	35.647	0.0632524	0.798132	0.956667	Not regulated
Bmper	13.2722	12.7513	14.4747	10.9313	13.8201	13.6291	-0.144419	0.551019	0.890426	Not regulated
Bmpr1a	102.167	81.1142	106.071	111.108	95.5833	132.545	0.162612	0.316027	0.764695	Not regulated
Bmpr1b	10.9094	9.61688	13.0587	18.2284	11.309	19.6666	0.480155	0.0780471	0.467795	Not regulated
Bmpr2	187.903	226.222	250.618	237.896	220.071	251.501	0.0236404	0.879854	0.980315	Not regulated
Bms1	79.147	64.7299	73.5749	77.9956	69.2075	75.1197	-0.0338777	0.816491	0.963605	Not regulated
Bmt2	31.594	28.8506	35.0568	38.368	33.1612	42.8003	0.191236	0.277379	0.733141	Not regulated
Bmyc	19.2129	25.6687	18.7799	21.3558	23.8647	19.0888	-0.050349	0.81379	0.962114	Not regulated
Bnc2	28.6236	21.1809	6.19322	4.3725	4.86198	8.80713	-1.6829	0.000129384	0.00842869	Down in KO
Bnip1	16.4046	16.7405	14.7894	17.3307	17.1149	15.7213	0.000927676	0.996533	0.998907	Not regulated
Bnip2	75.5826	65.9647	71.1577	79.6606	70.7213	79.8022	0.0479938	0.738431	0.945589	Not regulated
Bnip3	18.6189	21.6795	18.9658	23.3393	21.5494	20.3242	0.0716514	0.719844	0.939228	Not regulated
Bnip3l	133.032	109.039	126.282	105.678	104.025	122.563	-0.214063	0.115349	0.54289	Not regulated
Boc	67.1305	37.8264	46.4706	64.936	44.3811	75.3787	0.225028	0.308659	0.759709	Not regulated
Bod1	78.2019	68.8616	68.2685	80.7755	79.4123	77.2318	0.0762326	0.572825	0.899642	Not regulated
Bod1l	155.391	157.123	161.51	174.306	160.855	159.166	-0.00676099	0.957005	0.990013	Not regulated
Bok	26.8954	29.8242	25.3736	32.5621	31.8611	23.9307	0.0404962	0.827429	0.967068	Not regulated
Bola1	7.73648	5.72264	6.1074	8.55678	7.19501	8.01011	0.215433	0.441244	0.838622	Not regulated
Bola2	7.58796	6.62496	6.20752	7.96317	7.5512	7.67137	0.119105	0.661669	0.928069	Not regulated
Bola3	6.15678	4.48788	4.39104	6.00857	5.2894	7.0736	0.225553	0.452724	0.845268	Not regulated
Bop1	57.1662	50.7676	53.7795	53.0202	50.935	54.6162	-0.0940008	0.522382	0.87931	Not regulated
Bora	19.483	11.6352	15.8335	23.3538	17.0971	22.1573	0.349779	0.142255	0.589573	Not regulated
Borcs5	16.4991	15.5057	15.5331	18.6917	18.6109	19.6666	0.195476	0.347194	0.784097	Not regulated
Borcs6	14.4063	16.1469	12.7297	15.5209	16.4381	13.3103	0.000800448	0.997184	0.999003	Not regulated
Borcs7	12.6511	12.2289	9.52583	7.77495	8.38825	7.67137	-0.591621	0.0232913	0.279904	Not regulated
Borcs8	23.8575	17.5716	17.106	17.2505	16.7749	18.4262	-0.220549	0.296088	0.748776	Not regulated
Bpgm	68.4807	66.9145	51.3909	61.5046	74.5681	60.8529	0.0143595	0.930126	0.986333	Not regulated
Bphl	9.15416	9.71186	8.8822	10.9747	10.5076	10.9392	0.158917	0.524491	0.880104	Not regulated
Bpnt1	26.8954	29.0406	28.835	27.9869	27.7115	27.0789	-0.101424	0.559821	0.895069	Not regulated
Bptf	337.975	300.165	327.855	314.574	308.673	301.316	-0.129128	0.388976	0.811634	Not regulated
Braf	129.981	125.376	127.454	151.691	154.176	139.3	0.151595	0.225664	0.681824	Not regulated
Brap	59.0835	54.5194	58.0275	57.4941	59.5904	61.8492	-0.00582995	0.967695	0.992343	Not regulated
Brat1	23.2094	24.244	23.128	24.8306	25.9305	24.9071	0.0344677	0.849847	0.971995	Not regulated
Brca1	30.2573	15.6482	26.1603	36.341	27.9252	40.3893	0.472948	0.0439214	0.370654	Not regulated
Brca2	39.0064	27.3072	33.0544	40.2212	35.5655	43.398	0.197595	0.268827	0.72437	Not regulated
Brcc3	25.7073	18.5214	25.6597	25.3373	21.5316	30.1873	0.073678	0.728325	0.942415	Not regulated
Brd1	146.021	124.022	145.934	139.862	140.926	147.031	-0.0256268	0.843894	0.971093	Not regulated
Brd2	375.374	362.616	352.871	393.916	394.265	363.045	0.012064	0.93864	0.986759	Not regulated
Brd3	323.447	296.627	314.453	290.178	288.78	294.86	-0.162686	0.267625	0.722752	Not regulated
Brd3os	14.8654	18.6164	14.0885	17.49	18.7712	14.4859	0.0285844	0.900847	0.981843	Not regulated
Brd4	256.546	235.15	249.974	265.579	284.167	264.772	0.0695571	0.624936	0.915698	Not regulated
Brd7	89.8809	76.4364	81.7562	95.0078	87.0169	93.0328	0.0835654	0.534949	0.883511	Not regulated
Brd8	149.599	126.397	127.154	147.101	139.626	130.294	-0.0156377	0.902865	0.981843	Not regulated
Brd9	77.1893	70.5475	70.8287	72.1608	68.5485	67.249	-0.137207	0.326898	0.767471	Not regulated
Brdt	3.11889	4.58286	3.41843	4.95164	4.18522	5.12089	0.294181	0.348543	0.784794	Not regulated
Brf1	59.5155	54.8043	59.4435	59.3907	55.3161	59.9363	-0.0593227	0.681804	0.931706	Not regulated
Brf2	9.43769	11.2316	9.81189	9.57028	10.0267	9.56431	-0.129719	0.610323	0.912173	Not regulated
Bri3	26.3013	27.6159	29.6788	47.0551	50.5432	44.3545	0.696165	2.6135e-05	0.00240666	Not regulated
Bri3bp	106.974	133.568	120.618	147.203	146.465	135.494	0.180873	0.18538	0.636363	Not regulated
Brinp1	40.4781	64.1125	49.46	42.1613	55.2449	27.6767	-0.368909	0.116766	0.544921	Not regulated
Brinp2	59.259	94.5303	83.2724	107.734	102.155	102.796	0.32871	0.059526	0.414753	Not regulated
Brinp3	11.5845	20.8722	8.93941	8.16586	12.3954	3.90543	-0.821192	0.0383348	0.352837	Not regulated
Brip1	9.23517	5.55642	8.03832	11.9303	9.10062	12.4137	0.483745	0.0914163	0.496088	Not regulated
Brip1os	48.4306	39.916	44.8115	46.5483	44.488	51.5875	0.033496	0.825075	0.966889	Not regulated
Brix1	42.0578	31.0589	35.1283	35.8198	32.8406	39.7915	-0.0615585	0.723064	0.941311	Not regulated
Brk1	71.8831	68.5766	65.1361	71.0749	73.9448	73.6452	0.0241118	0.863528	0.97732	Not regulated
Brms1	18.1733	15.292	15.6332	13.2478	13.4461	14.6653	-0.312017	0.150486	0.598494	Not regulated
Brms1l	52.0626	53.9257	53.1072	61.0268	58.2903	58.143	0.0908945	0.529835	0.882642	Not regulated
Brox	107.933	112.767	109.69	97.6863	95.9217	95.2446	-0.260429	0.0454789	0.378693	Not regulated
Brpf1	72.8282	62.7115	67.4675	63.5171	66.3046	68.8829	-0.0960042	0.50494	0.872553	Not regulated
Brpf3	69.1017	55.7304	59.7438	47.75	49.3678	51.4879	-0.376947	0.01243	0.197094	Not regulated
Brsk1	234.498	287.129	256.911	254.677	266.037	227.75	-0.124608	0.413603	0.827492	Not regulated
Brsk2	181.625	185.689	181.935	182.979	185.236	161.717	-0.118179	0.36418	0.795155	Not regulated
Brwd1	197.192	170.516	170.778	173.394	183.936	156.297	-0.132429	0.316516	0.764695	Not regulated
Brwd3	35.928	34.0746	41.4216	43.0301	42.5824	42.1826	0.129208	0.431675	0.834772	Not regulated
Bscl2	36.3061	41.127	34.9137	45.086	45.3963	44.5737	0.200229	0.193961	0.646776	Not regulated
Bsdc1	59.6505	61.0019	59.8583	65.0229	63.366	64.3399	0.0280918	0.841905	0.970796	Not regulated
Bsg	189.442	230.496	175.856	203.423	209.777	211.73	0.00344322	0.980856	0.995094	Not regulated
Bsn	292.92	378.786	332.474	237.346	305.307	212.945	-0.477835	0.00790265	0.153431	Not regulated
Bst2	0.999126	2.08959	0.70085	1.38993	1.30009	2.39108	0.369197	0.471521	0.855371	Not regulated
Btaf1	98.927	85.1509	93.8852	102.783	97.4889	103.135	0.0605596	0.650993	0.926288	Not regulated
Btbd1	111.578	109.917	112.937	130.495	132.645	126.627	0.154442	0.213745	0.670473	Not regulated
Btbd10	43.192	52.2398	46.299	44.3765	45.3606	41.8438	-0.174029	0.255464	0.712718	Not regulated
Btbd11	25.1132	35.3094	26.146	29.5071	31.1665	26.6605	-0.0532499	0.779721	0.955393	Not regulated
Btbd17	12.5161	8.38212	9.95492	8.02108	10.2226	8.86691	-0.24982	0.358375	0.791667	Not regulated
Btbd19	2.07926	1.82839	1.83079	1.86772	1.92342	2.39108	0.0410963	0.914101	0.984143	Not regulated
Btbd2	81.9554	81.8741	75.5487	80.2253	85.3428	72.3301	-0.0740544	0.588996	0.906452	Not regulated
Btbd3	100.493	110.677	93.8852	101.972	105.61	88.3503	-0.109325	0.438831	0.838022	Not regulated
Btbd6	27.584	29.563	25.345	19.9224	25.2182	19.0489	-0.4261	0.0300934	0.317847	Not regulated
Btbd7	72.6392	60.432	73.9468	78.5023	71.3268	71.4135	0.0287225	0.847254	0.97193	Not regulated
Btbd8	0.931618	1.0448	0.901092	1.21619	1.08638	0.996282	0.133999	0.779418	0.955393	Not regulated
Btbd9	124.243	129.104	118.115	104.419	119.982	94.7664	-0.284187	0.0362794	0.344025	Not regulated
Btd	12.9886	12.7988	11.1278	11.5973	11.1131	14.3066	-0.0601839	0.801329	0.957339	Not regulated
Btf3	169.851	143.754	146.335	186.946	173.161	189.852	0.193448	0.130946	0.573784	Not regulated
Btf3l4	59.9746	46.5647	47.3431	52.4845	46.9279	49.6746	-0.109316	0.486448	0.862313	Not regulated
Btg1	116.884	93.6755	107.187	124.964	113.571	137.128	0.176342	0.198588	0.650365	Not regulated
Btg2	70.0874	28.5894	42.2226	55.7422	48.4417	58.2227	0.146584	0.546733	0.88841	Not regulated
Btg3	1.23068	1.15355	0.348136	0.115828	1.43562	1.01123	-0.140116	0.851198	0.972518	Not regulated
Btk	0.526567	0.522398	0.600728	0.622575	0.801425	1.37487	0.689219	0.226211	0.682559	Not regulated
Btrc	84.4532	90.09	88.35	80.3845	86.2867	75.4385	-0.185511	0.175955	0.627748	Not regulated
Bub1	38.8444	16.9305	33.6265	41.032	31.2021	44.2947	0.317507	0.207909	0.663107	Not regulated
Bub1b	67.495	32.5787	60.5162	72.1028	55.138	77.0525	0.282317	0.216723	0.67326	Not regulated
Bub3	92.2167	71.5923	78.6239	91.5619	91.0241	89.2868	0.10112	0.466346	0.853402	Not regulated
Bud13	20.8196	18.7351	20.2102	21.544	22.3687	21.7787	0.0703189	0.717615	0.93907	Not regulated
Bud23	24.8026	21.2996	21.8551	26.0613	25.4319	25.0465	0.106564	0.560114	0.895069	Not regulated
Bud31	42.5169	34.9532	34.8708	36.312	34.0338	39.3133	-0.0988011	0.549899	0.890426	Not regulated
Bves	1.17465	0.66487	0.600728	0.694967	0.676759	1.09591	-0.0482061	0.930017	0.986333	Not regulated
Bysl	48.0256	48.2269	43.7244	37.5427	42.6002	40.6483	-0.277175	0.065287	0.431889	Not regulated
Bzw1	350.126	296.319	319.802	300.211	287.373	317.097	-0.159842	0.291681	0.744337	Not regulated
Bzw2	227.045	234.224	240.534	286.848	265.414	261.743	0.146405	0.300755	0.752312	Not regulated
C030006K11Rik	7.68247	7.05238	7.85238	9.28071	8.22796	9.1658	0.172416	0.510831	0.873511	Not regulated
C030023E24Rik	3.65896	5.03402	2.97503	2.93913	3.34818	2.45085	-0.476761	0.163233	0.615494	Not regulated
C030034I22Rik	3.88849	4.06046	3.80461	4.43042	3.81122	4.54305	0.0554383	0.853017	0.973026	Not regulated
C030037D09Rik	2.88937	2.23207	2.50303	2.41791	2.0837	2.01249	-0.292998	0.409583	0.825069	Not regulated
C130021I20Rik	22.8584	12.775	5.66401	0.593618	6.96349	3.72609	-1.91369	0.00240065	0.0720185	Not regulated
C130026L21Rik	1.99825	1.99461	1.61624	1.70846	1.79875	1.83316	-0.133293	0.731526	0.943701	Not regulated
C130046K22Rik	13.3397	11.0179	10.9704	11.3367	11.5049	10.7001	-0.138885	0.559756	0.895069	Not regulated
C130060K24Rik	1.06663	0.759852	0.429092	0.694967	0.979519	0.557918	-0.0691186	0.904127	0.981843	Not regulated
C130071C03Rik	235.834	194.213	267.496	244.397	178.148	311.876	0.0062765	0.974727	0.994184	Not regulated
C130074G19Rik	17.1202	18.3789	14.5605	22.4416	20.2493	35.5075	0.579968	0.016827	0.235722	Not regulated
C1d	35.9821	36.5916	31.4667	29.9125	31.398	28.5335	-0.275859	0.0945537	0.500739	Not regulated
C1galt1	10.1128	10.7804	9.12535	9.71506	9.9911	10.1422	-0.0725534	0.773264	0.954127	Not regulated
C1galt1c1	9.35668	8.40586	7.62353	8.35408	8.38825	8.64773	-0.0634601	0.807943	0.959302	Not regulated
C1qa	5.41418	10.068	5.29213	11.3801	12.3419	15.1036	0.839594	0.00721636	0.144498	Not regulated
C1qb	6.17028	11.6352	6.29334	12.9727	14.7106	18.2519	0.867501	0.0040033	0.0997154	Not regulated
C1qbp	63.8496	58.0574	58.3421	74.1298	67.9252	71.6128	0.179887	0.204961	0.659299	Not regulated
C1qc	7.02089	13.6298	7.70934	17.8664	17.1149	22.496	0.954303	0.000987932	0.0396191	Not regulated
C1ql1	6.03526	5.72264	2.67467	1.92564	4.54141	2.11212	-0.803605	0.054005	0.399338	Not regulated
C1ql2	4.88762	5.86511	3.7617	0.521225	5.62778	0.219182	-1.24324	0.103534	0.519998	Not regulated
C1ql3	5.27917	7.66976	6.19322	6.10992	4.63045	5.99762	-0.260737	0.386724	0.811141	Not regulated
C1ql4	3.11889	1.40098	0.600728	0.0434354	1.01514	0.0199256	-2.28033	0.0216073	0.269566	Not regulated
C1qtnf1	8.54658	14.1285	9.71177	10.743	11.4159	14.207	0.101366	0.711575	0.937201	Not regulated
C1qtnf12	2.4033	2.27956	1.83079	2.8233	2.42208	3.1881	0.309685	0.381652	0.808433	Not regulated
C1qtnf2	1.70122	3.20563	1.80218	1.52024	1.40695	2.98885	-0.244459	0.58013	0.902523	Not regulated
C1qtnf3	0.567072	1.44847	2.64606	0.304048	1.72752	2.29145	-0.189549	0.777439	0.955393	Not regulated
C1qtnf4	35.0639	52.1211	34.8136	36.1962	46.3936	27.1786	-0.218045	0.332568	0.771011	Not regulated
C1qtnf5	2.17175	3.14911	2.33555	2.23258	2.34622	2.02664	-0.275514	0.447801	0.841644	Not regulated
C1qtnf6	8.93813	10.7567	9.15395	10.0191	11.4159	18.2718	0.395797	0.161378	0.612216	Not regulated
C1qtnf7	0.378048	0.379926	0.486304	0.376441	0.64114	1.33502	0.841557	0.196023	0.648228	Not regulated
C1s1	0.513065	1.09229	0.486304	0.810795	0.801425	1.53427	0.534528	0.351998	0.787697	Not regulated
C2	0.71559	0.878579	0.615031	0.434354	0.801425	1.09591	0.0152084	0.97876	0.994716	Not regulated
C230004F18Rik	1.25566	1.63843	1.27297	1.02797	1.19323	0.637621	-0.603311	0.209196	0.665149	Not regulated
C230014O12Rik	0.756096	1.32974	0.743759	0.506747	0.694568	0.577844	-0.725514	0.190845	0.64286	Not regulated
C230035I16Rik	0.648082	0.379926	0.715153	1.23067	0.819234	0.936505	0.696321	0.205277	0.659299	Not regulated
C230072F16Rik	1.05313	0.427417	0.772365	0.535704	0.62333	0.278959	-0.711877	0.248829	0.707284	Not regulated
C2cd2	22.7099	25.0514	20.768	23.8605	26.8032	21.8784	0.017717	0.926738	0.985161	Not regulated
C2cd2l	50.1993	56.5377	49.6745	47.0551	53.1078	43.1988	-0.191344	0.225155	0.681433	Not regulated
C2cd3	114.494	99.7306	122.291	119.896	105.414	109.691	-0.0743219	0.592901	0.9073	Not regulated
C2cd4c	10.4908	21.3233	10.3268	9.83089	15.6367	5.20059	-0.523232	0.171831	0.622283	Not regulated
C2cd5	96.6182	93.1531	86.4476	96.4122	90.3651	83.7674	-0.0951844	0.475464	0.856709	Not regulated
C3	1.20165	1.54345	0.901092	1.21619	1.38914	0.797026	-0.155673	0.747585	0.9478	Not regulated
C330007P06Rik	27.1384	23.318	26.0316	27.2051	24.2743	30.008	0.0249752	0.892093	0.98159	Not regulated
C330018D20Rik	12.3001	9.94931	10.2267	11.9737	12.3241	12.852	0.129642	0.585991	0.904814	Not regulated
C330020E22Rik	0.16202	1.44847	0.371879	0.28957	0.160285	0.697397	-0.847037	0.313825	0.763373	Not regulated
C330027C09Rik	35.4555	19.6137	33.5693	37.2531	28.9582	40.4491	0.200512	0.373167	0.802776	Not regulated
C3ar1	2.44381	2.75446	1.91661	5.48734	6.2155	6.9939	1.33371	3.01788e-05	0.00266555	Up in KO
C430049B03Rik	1.83623	1.42472	2.10255	1.82429	1.58504	3.78587	0.35084	0.417837	0.82975	Not regulated
C4a	1.70122	1.92338	1.67346	1.6795	1.35352	1.31509	-0.348397	0.398355	0.816851	Not regulated
C530005A16Rik	3.37543	3.68053	3.2754	2.88122	3.9537	2.05234	-0.280507	0.422035	0.831783	Not regulated
C530008M17Rik	351.773	371.995	394.864	357.72	357.845	318.511	-0.181521	0.260185	0.71641	Not regulated
C5ar1	0.540068	1.23476	0.600728	0.897666	0.997329	1.83316	0.593614	0.286436	0.740496	Not regulated
C630043F03Rik	12.7321	10.3292	13.3447	10.2797	8.72663	11.7362	-0.312099	0.216888	0.67326	Not regulated
C77080	29.5147	29.5867	23.929	26.8865	33.1434	22.7551	-0.0670857	0.735137	0.944979	Not regulated
C87436	17.7277	18.8301	18.3651	17.9099	15.6545	17.4748	-0.172792	0.407359	0.824485	Not regulated
C920006O11Rik	3.02438	2.54076	2.63176	4.50281	3.31256	3.38736	0.384326	0.240331	0.698577	Not regulated
Caap1	10.7609	8.07343	9.64026	11.3222	10.3651	11.2978	0.145965	0.5647	0.896372	Not regulated
Cab39	195.194	184.003	198.011	184.268	191.647	184.113	-0.109899	0.39666	0.815817	Not regulated
Cab39l	22.9799	17.999	21.1971	21.7177	21.0864	22.1972	-0.00176916	0.992882	0.997591	Not regulated
Cabin1	163.681	157.883	151.255	150.982	158.183	145.079	-0.122963	0.320826	0.766207	Not regulated
Cables1	9.82924	11.8727	9.22547	7.29716	9.79519	5.95777	-0.487793	0.0892271	0.492224	Not regulated
Cables2	53.5073	55.6592	48.1155	50.1245	54.4078	42.5412	-0.161508	0.309163	0.759709	Not regulated
Cabp1	15.1354	16.6455	18.1649	29.0004	22.8851	30.267	0.648581	0.00173088	0.0575511	Not regulated
Cabyr	1.40418	1.11603	0.743759	1.10036	1.05076	0.876728	-0.165626	0.735808	0.945029	Not regulated
Cacfd1	64.2546	50.9813	52.6638	51.6882	55.4586	49.3757	-0.164734	0.285285	0.738938	Not regulated
Cachd1	150.99	99.0894	103.082	88.3622	104.292	89.5857	-0.383409	0.0210492	0.265416	Not regulated
Cacna1a	73.4763	107.353	73.1744	70.7853	85.0579	53.5003	-0.345292	0.0782891	0.468101	Not regulated
Cacna1b	164.208	235.673	161.439	154.268	188.655	105.965	-0.389088	0.0550498	0.402394	Not regulated
Cacna1c	99.5076	176.119	144.561	114.684	112.502	106.742	-0.402814	0.0283083	0.309925	Not regulated
Cacna1d	53.8448	87.6679	66.7094	64.4872	59.4123	52.4244	-0.309456	0.10077	0.514575	Not regulated
Cacna1e	187.255	319.494	273.188	229.252	244.541	179.112	-0.328141	0.101451	0.5152	Not regulated
Cacna1g	161.845	176.048	150.454	131.827	188.388	106.602	-0.258783	0.154418	0.603732	Not regulated
Cacna1h	187.147	236.361	206.622	189.769	209.724	148.904	-0.268329	0.0940935	0.500283	Not regulated
Cacna1i	26.1528	42.9554	31.4953	34.7049	50.4185	23.054	0.0370961	0.887979	0.981182	Not regulated
Cacna2d1	138.663	139.124	116.47	101.263	97.6492	115.529	-0.39029	0.00374884	0.0955257	Not regulated
Cacna2d2	136.408	140.763	105.428	127.121	175.833	79.862	-0.0618972	0.779327	0.955393	Not regulated
Cacna2d3	32.6066	40.2247	28.0626	28.7543	40.748	19.7264	-0.2408	0.320768	0.766207	Not regulated
Cacnb1	106.299	119.107	91.8256	91.6054	112.663	73.0673	-0.25808	0.132181	0.574543	Not regulated
Cacnb2	13.0156	16.9779	10.7702	13.6677	17.5245	10.5008	-0.0300533	0.912573	0.983378	Not regulated
Cacnb3	214.016	228.122	207.594	177.26	196.403	161.298	-0.346198	0.0115364	0.191126	Not regulated
Cacnb4	41.0587	50.5776	43.939	48.8794	48.5663	45.8688	0.0132503	0.930887	0.986528	Not regulated
Cacng1	0.499563	0.569889	0.314667	1.05693	1.21104	0.677472	1.035	0.071197	0.449106	Not regulated
Cacng2	29.0017	36.8766	23.929	18.0981	25.9662	13.5893	-0.702224	0.0052718	0.117672	Not regulated
Cacng3	8.38456	14.8646	7.33747	10.9747	13.4105	8.12966	0.0252113	0.936952	0.986759	Not regulated
Cacng4	99.197	112.933	94.6862	76.4609	89.5815	62.6462	-0.489462	0.00209183	0.0653277	Not regulated
Cacng5	6.38631	15.482	8.48171	13.0306	10.5788	10.441	0.0975782	0.763511	0.952268	Not regulated
Cacng7	38.8579	41.6731	40.5062	48.2133	45.3785	44.215	0.120237	0.422694	0.831783	Not regulated
Cacng8	14.0688	24.8614	18.2936	19.1985	19.8041	16.7375	-0.106261	0.658428	0.927826	Not regulated
Cactin	44.4476	37.3752	39.362	43.9277	43.1879	44.9921	0.0595468	0.693807	0.933877	Not regulated
Cacul1	95.187	68.6241	85.9756	71.7843	73.8736	75.9366	-0.237467	0.112174	0.537508	Not regulated
Cacybp	103.315	87.6679	99.6351	106.171	100.178	105.626	0.0362672	0.789054	0.955745	Not regulated
Cad	118.005	86.0295	103.44	132.97	116.955	135.315	0.260509	0.0678395	0.439354	Not regulated
Cadm1	245.272	310.138	263.963	260.034	303.313	215.077	-0.141324	0.408947	0.824555	Not regulated
Cadm2	51.59	107.044	77.8944	56.7557	61.7097	53.2214	-0.53337	0.0165018	0.233605	Not regulated
Cadm3	272.208	342.669	251.634	218.813	270.383	163.829	-0.473641	0.0138257	0.211528	Not regulated
Cadm4	232.283	257.875	237.903	244.831	247.195	223.865	-0.0912018	0.51727	0.876323	Not regulated
Cadps	163.546	191.032	155.474	134.939	157.346	111.165	-0.403864	0.00807639	0.155241	Not regulated
Cadps2	14.1093	17.0967	11.943	9.58476	14.2297	8.28907	-0.488962	0.0786359	0.468344	Not regulated
Cage1	2.74085	1.7809	1.20146	2.11386	2.13713	1.75346	0.0121732	0.976768	0.99419	Not regulated
Cahm	1.99825	1.40098	2.23128	3.04048	2.19056	2.43093	0.370876	0.327582	0.767682	Not regulated
Calb1	18.3623	19.7087	14.8037	19.488	27.5334	11.9355	0.0945162	0.732706	0.944204	Not regulated
Calb2	21.9268	40.937	26.146	32.6345	38.2547	24.6879	0.0349209	0.885847	0.981128	Not regulated
Calcoco1	72.3016	76.4601	90.2666	91.0841	70.846	91.7177	0.0155257	0.922059	0.984601	Not regulated
Calcr	8.78961	8.52459	2.23128	3.74993	8.63758	0.537992	-0.646675	0.331512	0.769795	Not regulated
Calcrl	5.58971	5.41395	5.67831	7.28268	6.34016	9.44475	0.400322	0.169883	0.620199	Not regulated
Cald1	72.8417	62.4741	64.2922	78.4299	73.6242	117.442	0.36918	0.0385203	0.353684	Not regulated
Calhm2	0.864109	1.2585	0.715153	0.810795	0.765806	1.33502	-0.022233	0.966344	0.992329	Not regulated
Calm1	687.534	810.715	653.435	618.723	631.63	627.06	-0.262656	0.186203	0.637518	Not regulated
Calm2	412.882	460.067	426.989	436.975	424.631	428.043	-0.0785246	0.638644	0.921969	Not regulated
Calm3	661.732	805.277	632.367	631.103	745.664	537.853	-0.198807	0.351001	0.787263	Not regulated
Calml4	2.3628	1.306	1.60194	1.78085	2.15494	1.01621	-0.152925	0.731652	0.943701	Not regulated
Caln1	7.1424	27.4497	15.7191	13.8559	16.7409	9.1658	-0.412774	0.287132	0.741362	Not regulated
Calr	430.191	372.992	332.989	436.917	440.659	438.245	0.149043	0.371368	0.801605	Not regulated
Calr3	0.796601	0.474907	0.529213	1.30306	1.17542	1.13576	0.934165	0.0701855	0.446735	Not regulated
Calu	196.369	177.782	183.766	223.461	211.612	267.701	0.267928	0.0602166	0.417802	Not regulated
Caly	22.6694	49.4854	23.8861	32.6345	44.8086	18.9692	-0.0614238	0.847982	0.971965	Not regulated
Camk1	24.8026	30.5128	22.4129	25.4677	31.3624	26.1424	0.0304597	0.876405	0.979932	Not regulated
Camk1d	37.3997	67.3656	53.5506	55.7422	50.7925	52.2052	-0.0670031	0.739944	0.945887	Not regulated
Camk1g	30.0548	37.019	29.8362	34.01	38.1834	28.3143	-0.0128966	0.942795	0.987538	Not regulated
Camk2a	60.4606	96.5249	67.21	75.5922	90.2761	56.8678	-0.0770578	0.705389	0.936083	Not regulated
Camk2b	140.62	322.533	203.161	207.752	222.85	157.831	-0.251002	0.302418	0.753532	Not regulated
Camk2d	42.2603	70.9987	45.7984	50.8774	62.6892	40.19	-0.115877	0.596884	0.908527	Not regulated
Camk2g	97.8199	117.658	98.5337	117.131	129.047	98.7714	0.0691915	0.644418	0.923689	Not regulated
Camk2n1	70.3574	77.8848	60.2158	69.0624	73.1968	71.7124	-0.0263073	0.861062	0.976042	Not regulated
Camk2n2	39.182	65.8934	43.5385	56.4661	63.5619	36.7429	0.00912556	0.968472	0.992462	Not regulated
Camk4	46.0678	87.3355	70.0993	46.2008	49.7952	42.1427	-0.630138	0.00287623	0.0810354	Not regulated
Camkk1	19.942	28.162	22.2126	21.0807	27.3019	18.1921	-0.145178	0.519065	0.876716	Not regulated
Camkk2	85.8709	110.701	103.211	103.594	101.888	96.2408	-0.0595187	0.687727	0.932321	Not regulated
Camkmt	7.03439	8.61957	6.89407	5.86379	6.9813	5.49948	-0.361871	0.204943	0.659299	Not regulated
Camkv	32.1476	107.946	67.9109	80.0081	73.6777	59.6374	-0.0390388	0.898924	0.981798	Not regulated
Caml	34.9289	35.5706	31.9101	32.4318	32.3954	31.4626	-0.153834	0.329058	0.767906	Not regulated
Camsap1	314.765	323.222	324.994	309.84	333.179	282.725	-0.123577	0.420546	0.831783	Not regulated
Camsap2	302.276	320.705	317.156	293.768	310.739	269.315	-0.172512	0.254534	0.71165	Not regulated
Camsap3	113.09	144.847	115.068	138.226	152.004	111.444	0.0401095	0.796512	0.956667	Not regulated
Camta1	219.47	275.613	229.707	199.166	230.775	172.018	-0.33481	0.0352608	0.340725	Not regulated
Camta2	53.1022	68.1017	55.5817	63.8935	63.2057	57.9438	-0.000942087	0.99519	0.998529	Not regulated
Cand1	232.783	210.052	223.871	232.148	240.855	229.484	0.00985765	0.941891	0.987504	Not regulated
Cand2	73.3953	46.5172	58.2277	65.0084	61.2289	70.5965	0.0809032	0.637344	0.921639	Not regulated
Cant1	55.0735	54.2107	51.5053	52.7741	53.8558	54.4169	-0.0629676	0.665861	0.929525	Not regulated
Canx	325.513	306.268	295.158	337.32	328.584	346.208	0.0618441	0.676802	0.931656	Not regulated
Cap1	179.519	159.165	160.466	183.254	182.939	193.358	0.100176	0.431083	0.834772	Not regulated
Cap2	18.4298	22.2494	24.0863	24.57	21.9234	25.2059	0.0768205	0.703192	0.93562	Not regulated
Capg	1.41768	1.87588	1.95952	2.44686	2.58237	3.48699	0.627754	0.0952568	0.501986	Not regulated
Capn1	4.96863	7.45605	5.39225	5.89274	7.08816	9.52446	0.272405	0.38722	0.811634	Not regulated
Capn10	40.7482	43.7627	39.5765	41.6112	41.211	36.5038	-0.122278	0.429627	0.834696	Not regulated
Capn15	73.5978	73.7531	70.9002	75.3315	71.3802	66.0336	-0.102997	0.465897	0.853111	Not regulated
Capn2	100.79	97.5935	88.822	93.2414	97.3642	100.027	-0.0472433	0.721715	0.94032	Not regulated
Capn5	39.668	56.8227	46.8997	60.4187	70.0089	49.2562	0.257567	0.169389	0.620199	Not regulated
Capn6	8.35756	8.9995	4.31952	12.6252	12.146	17.6143	0.910152	0.00332587	0.0886715	Not regulated
Capn7	100.993	104.86	89.5943	84.6557	89.1719	77.8495	-0.295976	0.0309453	0.320517	Not regulated
Capns1	88.3552	89.5438	77.1364	90.5484	91.7186	99.3293	0.078643	0.562017	0.89574	Not regulated
Capns2	0.55357	0.854833	0.800971	0.738403	1.05076	0.418438	-0.0645288	0.911021	0.983166	Not regulated
Caprin1	810.008	656.322	788.613	716.193	661.389	729.498	-0.163613	0.422098	0.831783	Not regulated
Caprin2	18.8754	16.0044	13.3161	20.5015	19.8041	18.4113	0.222868	0.301741	0.753149	Not regulated
Caps2	0.850608	1.2585	1.18715	1.05693	1.19323	0.557918	-0.295171	0.567854	0.897188	Not regulated
Capza1	67.036	66.0359	74.9337	83.1499	81.5672	85.2618	0.197279	0.155947	0.606255	Not regulated
Capza2	116.655	110.155	108.288	126.947	118.611	136.829	0.125064	0.324236	0.76717	Not regulated
Capzb	161.035	148.219	142.487	173.278	170.65	184.93	0.162828	0.190768	0.642754	Not regulated
Car10	26.7064	45.2349	21.8694	16.5634	28.2458	5.79836	-0.954241	0.0224457	0.274322	Not regulated
Car11	20.8331	35.3331	21.0541	21.0083	22.5468	17.0763	-0.414803	0.0869472	0.489813	Not regulated
Car12	9.01914	6.60121	8.12413	9.78745	9.42119	5.65888	0.000601375	0.998387	0.999542	Not regulated
Car13	1.10714	1.75716	0.557819	0.868709	0.552093	2.13204	-0.00149259	0.998023	0.999411	Not regulated
Car14	8.24954	3.72802	6.00728	11.467	8.08549	11.4373	0.719493	0.0252711	0.29083	Not regulated
Car15	1.95775	2.32705	2.17406	1.70846	1.47818	1.59405	-0.499546	0.196159	0.648228	Not regulated
Car2	12.5431	11.5877	8.31007	12.2343	12.2351	18.4711	0.344068	0.206677	0.661671	Not regulated
Car3	0.607577	1.59094	0.600728	0.593618	0.427427	3.24788	0.549126	0.440856	0.838622	Not regulated
Car4	0.931618	0.949815	0.84388	1.56368	1.78094	1.39479	0.734012	0.106219	0.526052	Not regulated
Car8	3.9425	6.95739	4.03346	3.85128	4.09617	3.08847	-0.498811	0.144176	0.591875	Not regulated
Card10	5.04964	7.38481	5.22061	7.58672	9.97329	7.75107	0.456227	0.125878	0.563214	Not regulated
Card19	2.99738	3.0869	2.57455	4.40146	3.66875	4.86186	0.514663	0.105559	0.524226	Not regulated
Card6	2.16027	2.35079	1.95952	2.75091	2.38647	3.32758	0.323284	0.362388	0.793989	Not regulated
Carf	17.8088	17.1679	16.377	17.9968	18.0766	18.9493	0.034416	0.867172	0.978347	Not regulated
Carhsp1	176.022	147.767	136.68	158.395	183.704	140.715	0.00589124	0.96727	0.992343	Not regulated
Carm1	165.868	146.533	152.814	158.742	164.435	164.387	0.00274109	0.9825	0.995314	Not regulated
Carmil1	36.4006	57.0601	41.8793	53.6717	53.3037	49.2761	0.139558	0.440623	0.838622	Not regulated
Carmil2	19.1454	26.5711	17.9789	19.6618	23.4372	14.466	-0.210658	0.388585	0.811634	Not regulated
Carmil3	166.679	195.401	185.997	212.24	184.203	183.814	0.0136876	0.921329	0.984601	Not regulated
Carnmt1	5.25216	3.70428	5.56389	7.25372	6.44702	8.80713	0.562119	0.0641003	0.427671	Not regulated
Carns1	2.90287	3.75177	2.57455	2.34551	3.02761	2.3313	-0.321388	0.359001	0.792356	Not regulated
Cars	46.2298	46.6122	45.8556	81.3112	76.9368	75.4983	0.686556	1.23555e-06	0.00019127	Not regulated
Cars2	13.7717	15.8619	14.2315	13.1465	12.9831	14.466	-0.177978	0.435212	0.835968	Not regulated
Cartpt	1.36367	1.0448	0.743759	0.18822	0.926091	0.0398513	-1.49737	0.0614513	0.422298	Not regulated
Casc3	151.098	138.982	146.52	151.633	147.213	148.546	-0.0307718	0.804214	0.957832	Not regulated
Casc4	105.3	115.806	109.747	110.847	116.812	102.597	-0.0693683	0.605197	0.909963	Not regulated
Casd1	72.7067	69.1228	67.5247	54.3812	56.4559	53.6996	-0.412734	0.00334135	0.0889195	Not regulated
Cask	205.59	234.343	207.366	200.455	208.192	177.537	-0.209732	0.132092	0.574543	Not regulated
Caskin1	133.721	188.918	133.49	122.3	146.037	86.8359	-0.427626	0.0262079	0.29699	Not regulated
Caskin2	52.0491	38.5625	40.5778	47.75	46.9457	54.676	0.124221	0.436176	0.835975	Not regulated
Casp2	68.2241	53.8308	67.6105	64.4872	58.6999	65.5753	-0.0735158	0.631096	0.918395	Not regulated
Casp3	201.04	220.262	221.468	230.193	222.547	218.425	-0.00549702	0.968005	0.992343	Not regulated
Casp6	12.5566	7.74099	10.2696	10.0336	8.03206	12.8122	-0.050384	0.859823	0.975943	Not regulated
Casp7	12.3946	13.7486	11.1564	13.1609	13.6242	12.7524	0.0198411	0.933563	0.986759	Not regulated
Casp8	4.53657	3.98922	3.36122	5.87826	5.60997	8.36877	0.677337	0.0291094	0.313759	Not regulated
Casp8ap2	65.4833	51.7649	64.9645	65.1097	62.2974	71.6526	0.0612079	0.692678	0.933472	Not regulated
Casp9	44.3666	39.9397	39.6338	42.7984	39.7151	40.5686	-0.0752058	0.616798	0.913536	Not regulated
Casq1	2.51132	2.20832	1.97382	2.64956	2.42208	3.08847	0.221469	0.529338	0.88246	Not regulated
Casq2	0.189024	0.284944	0.171637	0.246134	0.569902	1.23539	1.60668	0.0347675	0.338939	Not regulated
Casr	0.310539	1.306	0.429092	0.434354	0.569902	0.358662	-0.634323	0.359463	0.792529	Not regulated
Cast	8.34406	8.38212	7.52341	9.38206	10.0801	13.4498	0.376258	0.164465	0.615494	Not regulated
Casz1	10.8824	9.18946	6.52219	7.78942	9.67053	5.59911	-0.264652	0.384664	0.810255	Not regulated
Cat	92.7297	90.09	86.5478	99.7712	100.214	110.169	0.138215	0.297842	0.750443	Not regulated
Catsper2	2.3628	2.37454	2.41722	2.70748	2.4577	2.68996	0.0679307	0.843654	0.971093	Not regulated
Catsperd	1.17465	1.16352	0.729456	0.738403	1.22885	0.577844	-0.324947	0.543899	0.887436	Not regulated
Catsperg1	1.91724	2.5645	1.21576	1.57815	2.35085	0.637621	-0.374167	0.460719	0.849357	Not regulated
Cav1	17.9708	24.5052	23.3855	19.155	16.9012	34.3717	0.0279174	0.917565	0.984479	Not regulated
Cav2	4.68509	6.26878	4.90595	4.0395	4.22084	7.33264	-0.0899357	0.788034	0.955745	Not regulated
Cavin1	32.2016	42.9554	31.3237	32.5621	29.5281	69.3612	0.239268	0.390528	0.812183	Not regulated
Cavin2	3.57795	5.81762	4.46255	3.92367	3.9537	5.89799	-0.075157	0.822184	0.965967	Not regulated
Cavin3	8.96513	10.6142	8.25286	8.65813	8.03206	15.9804	0.166953	0.590256	0.906704	Not regulated
Cavin4	4.64459	3.46682	3.7331	4.19876	4.02493	4.82201	0.0737676	0.808281	0.959302	Not regulated
Cbarp	145.913	192.504	135.722	134.708	173.393	100.824	-0.278893	0.144924	0.59308	Not regulated
Cbfa2t2	129.279	111.722	129.7	133.303	124.648	134.797	0.0168072	0.896782	0.981798	Not regulated
Cbfa2t3	105.354	87.0743	75.563	75.8093	94.7106	73.6252	-0.195501	0.216971	0.67326	Not regulated
Cbfb	55.5865	42.243	58.6854	52.0791	43.5619	71.6925	0.0294476	0.883299	0.980688	Not regulated
Cbl	95.3356	91.5384	100.036	92.2858	93.927	83.7873	-0.154684	0.254495	0.71165	Not regulated
Cblb	103.936	91.7046	124.222	112.44	90.6323	116.087	-0.0725648	0.64977	0.925953	Not regulated
Cbll1	47.2695	42.0056	43.4956	35.3709	37.3108	40.987	-0.289147	0.0615404	0.422507	Not regulated
Cbln1	54.9249	51.6937	34.4561	28.3344	52.5379	20.902	-0.529555	0.0581147	0.411346	Not regulated
Cbln2	44.5691	47.5145	40.8495	27.8132	43.8825	23.7115	-0.542156	0.0130515	0.203977	Not regulated
Cbln3	0.958621	0.997306	0.972608	1.40441	1.3179	0.876728	0.232713	0.625614	0.915833	Not regulated
Cbln4	11.4224	20.0411	10.5843	7.00759	12.2351	5.47955	-0.82928	0.015924	0.229422	Not regulated
Cbr1	43.4215	45.4012	41.7363	44.1883	41.5316	37.5598	-0.148716	0.329148	0.767906	Not regulated
Cbr4	6.71035	4.53537	5.73552	7.32611	6.01959	5.73858	0.101865	0.730142	0.942852	Not regulated
Cbs	4.28004	6.57747	5.23492	10.1929	7.97863	9.3252	0.705838	0.0170961	0.23753	Not regulated
Cbwd1	11.0714	8.26339	9.55444	12.2778	11.5761	13.4498	0.303203	0.218898	0.674547	Not regulated
Cbx1	76.1766	55.4217	64.8071	73.7534	65.1826	72.7087	0.0432511	0.781459	0.955393	Not regulated
Cbx2	81.5233	47.1108	57.5698	70.7853	65.7703	70.3973	0.091041	0.618503	0.913761	Not regulated
Cbx3	107.096	81.4229	96.188	113.424	100.748	114.652	0.142687	0.321904	0.766278	Not regulated
Cbx4	47.1345	53.6408	45.6839	63.242	61.1754	56.7283	0.24077	0.111815	0.537463	Not regulated
Cbx5	776.848	608.262	677.922	617.696	634.159	620.126	-0.204098	0.297745	0.750443	Not regulated
[truncated: 12,398 more rows]
