# Supplementary material for: E4F1 coordinates pyruvate metabolism and the activity of the elongator complex to ensure translation fidelity during brain development
Source: Nat Commun. 2025 Jan 2;16:67. doi: 10.1038/s41467-024-55444-y (PMC11696611; doi:10.1038/s41467-024-55444-y)
Supplement: Supplementary file 4 — Supplementary Data 2 [file 41467_2024_55444_MOESM4_ESM.xlsx]

## Sheet: Feuil1
E4F1 core genes
Mrpl15
Cnot11
Fam229b
Tube1
Pdss2
Csnk1g2
Cep290
Acyp2
Neurl4
Psmb6
Faap100
Ralgapa1
Bag5
Carmil1
Dnajc9
Gnl3
Pbrm1
Naa30
Elp3
Tgds
Clec16a
Mpc1
Dnase1l2
E4f1
Srfbp1
Wdr7
Eef1g
Taf5
Crls1
Ctnnbl1
Ncoa5
Il7
Dnajc19
Kcnab1
Hax1
Spag17
Cept1
Dram2
A930005H10Rik
Dph5
Pkn2
Pigk
Fktn
Fkbp15
Dmac1
Faf1
Ndufs5
Ddi2
2510039O18Rik
Lhfpl3
Tomm7
Mrfap1
Adgrl3
Nsun5
Prkar1b
Dnaaf5
Cdk8
Ggcx
Tsen2
Rad52
St8sia1
Ipo8
P4ha3
Rras2
Tti2
Spock3
Lsm4
Inpp4b
Nup93
Cwf19l2
Fbxl12os
Chek1
Dlat
Senp8
Leo1
Dnase1l1
