# Supplementary material for: E4F1 coordinates pyruvate metabolism and the activity of the elongator complex to ensure translation fidelity during brain development
Source: Nat Commun. 2025 Jan 2;16:67. doi: 10.1038/s41467-024-55444-y (PMC11696611; doi:10.1038/s41467-024-55444-y)
Supplement: Supplementary file 5 — Supplementary Data 3 [file 41467_2024_55444_MOESM5_ESM.xlsx]

## Sheet: Raw data
gene_name	gene_id.x	logFC_Total	PValue_Total	FDR_Total	Change_Total	logFC_Heavy	PValue_Heavy	FDR_Heavy	Change_Heavy	logFC_Light	PValue_Light	FDR_Light	Change_Light	Combined	Summary
0610009B22Rik	ENSMUSG00000007777	-0.177151665006323	0.0597312500759013	0.298178566529804	STABLE_Total	-0.149992738554114	0.116099274483425	0.411959820057494	STABLE_Heavy	-0.191895576243358	0.0461071773817027	0.178843950871993	STABLE_Light	STABLE_Total STABLE_Heavy STABLE_Light	Stable
0610009L18Rik	ENSMUSG00000043644	-0.335115602891474	0.0902319555739295	0.3606514994919	STABLE_Total	-0.44519670226792	0.025051328390472	0.200211581869088	STABLE_Heavy	-0.402723048315557	0.0251643555345202	0.123642933747128	DOWN_Light	STABLE_Total STABLE_Heavy DOWN_Light	Translation_only
0610010K14Rik	ENSMUSG00000020831	0.0456334328091129	0.596820369607028	0.833597630746969	STABLE_Total	-0.00426340378610092	0.96300969271913	0.984538015044838	STABLE_Heavy	-0.0901467427090105	0.34530575167501	0.572069544980166	STABLE_Light	STABLE_Total STABLE_Heavy STABLE_Light	Stable
0610012G03Rik	ENSMUSG00000107002	0.00844970317631161	0.909858938101172	0.968935897798742	STABLE_Total	-0.0299357262113929	0.701272426729353	0.877400281529702	STABLE_Heavy	-0.199471346190629	0.0104934608517793	0.0711642028573434	STABLE_Light	STABLE_Total STABLE_Heavy STABLE_Light	Stable
0610030E20Rik	ENSMUSG00000058706	0.0117571146160363	0.887439214904841	0.96172741609215	STABLE_Total	-0.0629470331405734	0.4803615650812	0.751749617382907	STABLE_Heavy	-0.150389248871654	0.0696895931725157	0.226958340130713	STABLE_Light	STABLE_Total STABLE_Heavy STABLE_Light	Stable
0610040B10Rik	ENSMUSG00000089889	0.0969999001941887	0.673227093260769	0.873491344473543	STABLE_Total	-0.0118159081956725	0.958072849565457	0.982924960783998	STABLE_Heavy	0.338721875361861	0.121937549014672	0.31424473006707	STABLE_Light	STABLE_Total STABLE_Heavy STABLE_Light	Stable
0610040J01Rik	ENSMUSG00000060512	0.383821803666429	0.0330668509386982	0.215301940556413	STABLE_Total	0.208968827673058	0.229559637489691	0.552610958129279	STABLE_Heavy	0.200407929323334	0.228332904131054	0.451975114381572	STABLE_Light	STABLE_Total STABLE_Heavy STABLE_Light	Stable
1110002J07Rik	ENSMUSG00000097134	-0.0332913356884291	0.886740695410151	0.961491237880288	STABLE_Total	-0.252945040623543	0.273774160280875	0.594592492537627	STABLE_Heavy	0.138581983188758	0.555655736267528	0.744174384850084	STABLE_Light	STABLE_Total STABLE_Heavy STABLE_Light	Stable
1110002L01Rik	ENSMUSG00000071456	-0.0307861037395072	0.713154490683831	0.891535115044926	STABLE_Total	-0.0651854495150921	0.461693884643979	0.740377723976073	STABLE_Heavy	-0.191963270228905	0.0229024510541966	0.116931184134104	STABLE_Light	STABLE_Total STABLE_Heavy STABLE_Light	Stable
1110004F10Rik	ENSMUSG00000030663	-0.0928940072847199	0.195892872648562	0.521690590357152	STABLE_Total	-0.143933011496294	0.0598239326727143	0.308429126111317	STABLE_Heavy	-0.00587967858316186	0.940150343709813	0.970571545598748	STABLE_Light	STABLE_Total STABLE_Heavy STABLE_Light	Stable
1110006O24Rik	ENSMUSG00000107121	-0.22291466050456	0.384474820330073	0.70085823067328	STABLE_Total	-0.296534542258846	0.233230500656634	0.556782557021498	STABLE_Heavy	-0.367549254471169	0.130059544579283	0.326045902134584	STABLE_Light	STABLE_Total STABLE_Heavy STABLE_Light	Stable
1110015O18Rik	ENSMUSG00000098659	-0.300348567258152	0.179316445287931	0.502625186450377	STABLE_Total	-0.444965166097022	0.0530188553723376	0.292732069124913	STABLE_Heavy	-0.811715819255047	0.000369000425205557	0.00714944548539297	DOWN_Light	STABLE_Total STABLE_Heavy DOWN_Light	Translation_only
1110017D15Rik	ENSMUSG00000028441	-0.0404123188152883	0.834379431256248	0.941685834018234	STABLE_Total	0.0379004982673532	0.83762974951165	0.937688133624855	STABLE_Heavy	0.0617098215257597	0.733747637495044	0.861308117999683	STABLE_Light	STABLE_Total STABLE_Heavy STABLE_Light	Stable
1110019D14Rik	ENSMUSG00000097616	-0.0237015470960808	0.917806097705182	0.97208442118876	STABLE_Total	0.134171074821419	0.543422359148425	0.792321886797935	STABLE_Heavy	0.0734676409224689	0.728170859894192	0.857898328861063	STABLE_Light	STABLE_Total STABLE_Heavy STABLE_Light	Stable
1110032A03Rik	ENSMUSG00000037971	-0.00861218825390479	0.924375929771106	0.974824829126177	STABLE_Total	-0.230323189982524	0.0172532436792877	0.166021996986282	STABLE_Heavy	-0.130898310588304	0.143014433929455	0.345724571127326	STABLE_Light	STABLE_Total STABLE_Heavy STABLE_Light	Stable
1110032F04Rik	ENSMUSG00000046999	0.134543026471362	0.335611794925116	0.662362306543337	STABLE_Total	0.146606420750499	0.301282946282683	0.618660905681405	STABLE_Heavy	0.168359978088488	0.233814773804706	0.458276956657224	STABLE_Light	STABLE_Total STABLE_Heavy STABLE_Light	Stable
1110038B12Rik	ENSMUSG00000092203	0.251810743391056	0.00766233488529211	0.0938636023448283	STABLE_Total	0.163260186155114	0.0946550155803105	0.375923114436104	STABLE_Heavy	0.0932836283829793	0.313950994015667	0.5436836708312	STABLE_Light	STABLE_Total STABLE_Heavy STABLE_Light	Stable
1110038F14Rik	ENSMUSG00000063236	-0.0118440670993703	0.889865285395045	0.9622501997753	STABLE_Total	-0.0876654761150995	0.317052338952376	0.630858940734188	STABLE_Heavy	0.136713556752825	0.121597404179899	0.313818790546612	STABLE_Light	STABLE_Total STABLE_Heavy STABLE_Light	Stable
1110046J04Rik	ENSMUSG00000085457	1.02247714773095	0.0178264387259649	0.153621957256109	UP_Total	0.833554303165066	0.0511063172739224	0.289616195286329	STABLE_Heavy	0.765799444362033	0.0541594542098567	0.196952199617759	UP_Light	UP_Total STABLE_Heavy UP_Light	Mixture
1110051M20Rik	ENSMUSG00000040591	-0.0130289683608337	0.872098302547591	0.955081256343066	STABLE_Total	-0.0480319538215552	0.571066129781162	0.810073887464736	STABLE_Heavy	0.0625860255505072	0.465947500755759	0.675240564080997	STABLE_Light	STABLE_Total STABLE_Heavy STABLE_Light	Stable
1110059E24Rik	ENSMUSG00000035171	0.126624066468584	0.191233431713635	0.517182784585402	STABLE_Total	0.070438117755493	0.490366980508248	0.758233574491859	STABLE_Heavy	0.15339391170081	0.131538318380824	0.328079346564805	STABLE_Light	STABLE_Total STABLE_Heavy STABLE_Light	Stable
1110059G10Rik	ENSMUSG00000032551	-0.0718500739383216	0.503971325268524	0.780783627750771	STABLE_Total	-0.335814939514275	0.0024589358586206	0.0528701280463348	DOWN_Heavy	-0.0632770320168411	0.560731331224792	0.74778845851927	STABLE_Light	STABLE_Total DOWN_Heavy STABLE_Light	Translation_only
1110065P20Rik	ENSMUSG00000078570	-0.0585901550493678	0.533520195167454	0.799309072430954	STABLE_Total	-0.103227769825962	0.296576379608083	0.616022436636754	STABLE_Heavy	-0.219774356294967	0.0237256641928716	0.119342119390555	STABLE_Light	STABLE_Total STABLE_Heavy STABLE_Light	Stable
1190005I06Rik	ENSMUSG00000043687	0.432780963504559	0.00955463115570954	0.107757925767888	UP_Total	0.53462294297228	0.0013330410673659	0.0360423175219816	UP_Heavy	0.222194892484948	0.179578508184403	0.393800006415683	STABLE_Light	UP_Total UP_Heavy STABLE_Light	Stable
1190007I07Rik	ENSMUSG00000063320	-0.0313951139553514	0.815762404310315	0.934410470614584	STABLE_Total	-0.0124595893668624	0.924715805974633	0.971117315951855	STABLE_Heavy	0.228953760128748	0.0736889009557068	0.23448266640675	STABLE_Light	STABLE_Total STABLE_Heavy STABLE_Light	Stable
1300002E11Rik	ENSMUSG00000097290	0.0762982770084405	0.542034807040036	0.802763949316464	STABLE_Total	-0.173011614066843	0.163226031457921	0.47960193495702	STABLE_Heavy	-0.0452705564302585	0.698916547157897	0.839413156060392	STABLE_Light	STABLE_Total STABLE_Heavy STABLE_Light	Stable
1500002C15Rik	ENSMUSG00000096221	-0.0227218996119253	0.876630448500411	0.957093790807635	STABLE_Total	0.0200877754989563	0.887007995531241	0.957573786889392	STABLE_Heavy	-0.0958099968197863	0.48421097589746	0.689732808905628	STABLE_Light	STABLE_Total STABLE_Heavy STABLE_Light	Stable
1500004A13Rik	ENSMUSG00000098912	-0.160555156419566	0.0693072016272641	0.320877092821401	STABLE_Total	-0.165630411691676	0.0876981599622716	0.366012349586725	STABLE_Heavy	-0.206319296601577	0.027769865698077	0.131451355696436	STABLE_Light	STABLE_Total STABLE_Heavy STABLE_Light	Stable
1500009C09Rik	ENSMUSG00000068099	-0.0839483566678448	0.402866948207471	0.714614635896066	STABLE_Total	-0.177841241126854	0.0989689703537718	0.381961695529329	STABLE_Heavy	-0.154181250137251	0.142519353892434	0.344818059291148	STABLE_Light	STABLE_Total STABLE_Heavy STABLE_Light	Stable
1500009L16Rik	ENSMUSG00000087651	0.223924488968684	0.00635287161386435	0.0829165252365914	STABLE_Total	0.187918295449679	0.0289976687455439	0.216085894225256	STABLE_Heavy	0.0546722419673535	0.506635913865309	0.706561158375808	STABLE_Light	STABLE_Total STABLE_Heavy STABLE_Light	Stable
1500011B03Rik	ENSMUSG00000072694	0.00392269132290261	0.957910720034487	0.985717044691451	STABLE_Total	0.0124285153105977	0.874067316214127	0.951834379466491	STABLE_Heavy	-0.0934372171707652	0.248330707742926	0.47486467382328	STABLE_Light	STABLE_Total STABLE_Heavy STABLE_Light	Stable
1500015A07Rik	ENSMUSG00000098702	0.0769514535282536	0.810578483384534	0.931873122828391	STABLE_Total	0.0221059187955408	0.94862436167907	0.979620133914727	STABLE_Heavy	-0.378173470646211	0.266667087033623	0.495034402470872	STABLE_Light	STABLE_Total STABLE_Heavy STABLE_Light	Stable
1500026H17Rik	ENSMUSG00000097383	0.479024681589596	0.0242365852295513	0.182754545241947	UP_Total	-0.0204535886238657	0.922503059493093	0.970711725198403	STABLE_Heavy	0.234434704610172	0.230797853946605	0.454785175557426	STABLE_Light	UP_Total STABLE_Heavy STABLE_Light	Transcription_only
1500035N22Rik	ENSMUSG00000059631	0.233344308378999	0.251230809442664	0.587616876536936	STABLE_Total	0.267148862190624	0.209917227004552	0.532376192917216	STABLE_Heavy	0.118465182691308	0.563574665540995	0.749186121330181	STABLE_Light	STABLE_Total STABLE_Heavy STABLE_Light	Stable
1600012H06Rik	ENSMUSG00000050088	0.0555669892534644	0.54794904183608	0.806080092298335	STABLE_Total	-0.0671416937982842	0.481525232518121	0.752619154272148	STABLE_Heavy	-0.00138757119836098	0.988106900009114	0.995821246568607	STABLE_Light	STABLE_Total STABLE_Heavy STABLE_Light	Stable
1600014C10Rik	ENSMUSG00000054676	-0.158317022667466	0.134375586750499	0.43569868192746	STABLE_Total	-0.17075200911819	0.122889994876187	0.422783427699866	STABLE_Heavy	-0.173550987172761	0.107335564662004	0.292027397159934	STABLE_Light	STABLE_Total STABLE_Heavy STABLE_Light	Stable
1600020E01Rik	ENSMUSG00000097048	-0.267529040188713	0.0151407444021482	0.14186034640109	DOWN_Total	-0.587795867097433	1.51424218345184e-07	1.99449312181817e-05	DOWN_Heavy	-0.407510182467521	6.41024681648362e-05	0.00199203276069817	DOWN_Light	DOWN_Total DOWN_Heavy DOWN_Light	Mixture
1600029O15Rik	ENSMUSG00000057818	0.368339040659863	0.0446216819435184	0.254123429934768	STABLE_Total	0.116864071664424	0.538581995415979	0.788459437971572	STABLE_Heavy	0.0579651073866649	0.756917151965007	0.873628069037833	STABLE_Light	STABLE_Total STABLE_Heavy STABLE_Light	Stable
1700001L05Rik	ENSMUSG00000075511	0.299720358231553	0.298489381786937	0.629652079681905	STABLE_Total	0.448962206056304	0.117311577186477	0.413615499426879	STABLE_Heavy	0.062682230586064	0.823269226534871	0.911184962220716	STABLE_Light	STABLE_Total STABLE_Heavy STABLE_Light	Stable
1700001L19Rik	ENSMUSG00000021534	0.382913597591054	0.118148362807611	0.407780407878679	STABLE_Total	0.232976609247865	0.340053424500036	0.651300295563904	STABLE_Heavy	0.466643389009833	0.0597893745456763	0.208096012206612	STABLE_Light	STABLE_Total STABLE_Heavy STABLE_Light	Stable
1700001O22Rik	ENSMUSG00000044320	-0.292737184463722	0.171396203532563	0.491262785808945	STABLE_Total	-0.259036782719181	0.207067057086965	0.529921878537889	STABLE_Heavy	-0.293250215652513	0.119265324721972	0.310704457817702	STABLE_Light	STABLE_Total STABLE_Heavy STABLE_Light	Stable
1700003E16Rik	ENSMUSG00000030030	-0.143378329409296	0.483155508392533	0.768094744102712	STABLE_Total	-0.0750250746553847	0.714972660972996	0.883292266785574	STABLE_Heavy	-0.168966327861896	0.398582290125919	0.618108224166972	STABLE_Light	STABLE_Total STABLE_Heavy STABLE_Light	Stable
1700003M07Rik	ENSMUSG00000085389	0.2412337281677	0.45086466474484	0.747661015824893	STABLE_Total	-0.232826100187235	0.461010739214656	0.739667789791776	STABLE_Heavy	-0.191804405801343	0.515059329212577	0.713361642823169	STABLE_Light	STABLE_Total STABLE_Heavy STABLE_Light	Stable
1700007L15Rik	ENSMUSG00000097318	0.215212366362504	0.49984193835935	0.778839885937181	STABLE_Total	0.287546563033999	0.362774179255472	0.668680047704559	STABLE_Heavy	-0.0650588084812363	0.823934946097255	0.911409834121267	STABLE_Light	STABLE_Total STABLE_Heavy STABLE_Light	Stable
1700008J07Rik	ENSMUSG00000101225	-0.519527743491316	1.11110036945035e-05	0.000752456037933903	DOWN_Total	-0.600633251321673	4.83099870243947e-07	5.50465463261297e-05	DOWN_Heavy	-0.652030323156715	1.26975715729447e-08	1.40230026979051e-06	DOWN_Light	DOWN_Total DOWN_Heavy DOWN_Light	Mixture
1700012B09Rik	ENSMUSG00000031927	0.179778221291601	0.599031108114305	0.834612881102743	STABLE_Total	0.0870359084280096	0.788026064245688	0.915766051175538	STABLE_Heavy	0.320210905192019	0.305218470472388	0.535110707115896	STABLE_Light	STABLE_Total STABLE_Heavy STABLE_Light	Stable
1700012D14Rik	ENSMUSG00000110424	0.14113703396341	0.610845231756071	0.839125503374445	STABLE_Total	-0.508834084164502	0.0794630678319881	0.349995750052327	STABLE_Heavy	-0.177760377368816	0.511299535320966	0.710072299149072	STABLE_Light	STABLE_Total STABLE_Heavy STABLE_Light	Stable
1700016K19Rik	ENSMUSG00000053783	0.0213283132008149	0.92466265043793	0.974963141995662	STABLE_Total	0.360329236731022	0.0891745067857329	0.36860156247	STABLE_Heavy	0.247867395470207	0.220397444950059	0.442737668552959	STABLE_Light	STABLE_Total STABLE_Heavy STABLE_Light	Stable
1700017B05Rik	ENSMUSG00000032300	0.252323265056981	0.0990082503283856	0.374265784614174	STABLE_Total	0.454222679961485	0.00609912148691868	0.0915547367055968	UP_Heavy	0.346079942567338	0.0316125684820291	0.142998112873993	UP_Light	STABLE_Total UP_Heavy UP_Light	Translation_only
1700019D03Rik	ENSMUSG00000043629	0.38609419588556	0.242832472941539	0.577018506127387	STABLE_Total	0.437516656367932	0.186505274907819	0.505989839675591	STABLE_Heavy	0.172344743005995	0.581215526692318	0.762334306296511	STABLE_Light	STABLE_Total STABLE_Heavy STABLE_Light	Stable
1700025G04Rik	ENSMUSG00000032666	0.0131244325305454	0.858272095400554	0.95013589032205	STABLE_Total	0.0624251913899821	0.436368970602605	0.724582835149619	STABLE_Heavy	-0.0139969053244886	0.853572565111287	0.926524823967303	STABLE_Light	STABLE_Total STABLE_Heavy STABLE_Light	Stable
1700028E10Rik	ENSMUSG00000097321	-0.148827896835458	0.483579894828404	0.768358219186128	STABLE_Total	-0.168836218518731	0.42883614781934	0.719011333249183	STABLE_Heavy	-0.219550520767423	0.279882982090359	0.508813334048435	STABLE_Light	STABLE_Total STABLE_Heavy STABLE_Light	Stable
1700029J07Rik	ENSMUSG00000071103	0.0874243355035467	0.744378409297477	0.904626615265812	STABLE_Total	0.239427340956881	0.363777486163475	0.669583765237053	STABLE_Heavy	0.213733047806348	0.388433193050422	0.610012617876274	STABLE_Light	STABLE_Total STABLE_Heavy STABLE_Light	Stable
1700030J22Rik	ENSMUSG00000031847	0.0632102257533634	0.685410138533243	0.879906931267592	STABLE_Total	0.0219749007242517	0.889391763345634	0.958714781464878	STABLE_Heavy	-0.193172058933705	0.22765904913859	0.450889911502654	STABLE_Light	STABLE_Total STABLE_Heavy STABLE_Light	Stable
1700030K09Rik	ENSMUSG00000052794	-0.0730436554511957	0.518833529096809	0.790655602705133	STABLE_Total	-0.0858130849271321	0.45849206220935	0.737753322868279	STABLE_Heavy	-0.206995782987533	0.0648659537701675	0.217487271900583	STABLE_Light	STABLE_Total STABLE_Heavy STABLE_Light	Stable
1700037C18Rik	ENSMUSG00000005983	-0.280058363827342	0.0949108236530757	0.368379209296352	STABLE_Total	-0.214332626725534	0.182045719323929	0.501849153673896	STABLE_Heavy	-0.0636256526380934	0.696040347574974	0.837648745692772	STABLE_Light	STABLE_Total STABLE_Heavy STABLE_Light	Stable
1700037H04Rik	ENSMUSG00000027327	-0.0502588221611999	0.526007469357749	0.794517542090395	STABLE_Total	-0.142916779715408	0.0833875488129259	0.359842211694372	STABLE_Heavy	-0.0750823787121618	0.349765598035752	0.576472186432906	STABLE_Light	STABLE_Total STABLE_Heavy STABLE_Light	Stable
1700048O20Rik	ENSMUSG00000043773	-0.130552086620724	0.359239656491986	0.680153468054259	STABLE_Total	-0.131910810838612	0.368094298134506	0.673471369735836	STABLE_Heavy	-0.197334939084848	0.170784089731199	0.382418093874188	STABLE_Light	STABLE_Total STABLE_Heavy STABLE_Light	Stable
1700052K11Rik	ENSMUSG00000099681	-0.0674283934044624	0.598409781791438	0.834194507930835	STABLE_Total	-0.144364940283348	0.283068815289265	0.603653625690964	STABLE_Heavy	-0.0971614803978804	0.465937459340002	0.675240564080997	STABLE_Light	STABLE_Total STABLE_Heavy STABLE_Light	Stable
1700066M21Rik	ENSMUSG00000038323	-0.0804727368640948	0.54264751731539	0.802999930029101	STABLE_Total	-0.0255928431424055	0.852348591108194	0.944144352248121	STABLE_Heavy	-0.283087615195742	0.0393702814234516	0.163837429100433	DOWN_Light	STABLE_Total STABLE_Heavy DOWN_Light	Translation_only
1700086L19Rik	ENSMUSG00000071265	-0.195461312644396	0.4232769657967	0.730663612442366	STABLE_Total	-0.280717523767703	0.259576485631208	0.58294065449824	STABLE_Heavy	-0.174149061611292	0.460378753064334	0.670141718267006	STABLE_Light	STABLE_Total STABLE_Heavy STABLE_Light	Stable
1700086O06Rik	ENSMUSG00000097080	0.00851061180387128	0.958364319772395	0.986042463736009	STABLE_Total	-0.0143838079618627	0.931568411481785	0.973604643380973	STABLE_Heavy	-0.202999339955071	0.187639031376565	0.405102793003511	STABLE_Light	STABLE_Total STABLE_Heavy STABLE_Light	Stable
1700086P04Rik	ENSMUSG00000085085	0.899610856517457	0.0119985060439484	0.123132631360234	UP_Total	0.98782955904993	0.00375728882912266	0.0682827793920431	UP_Heavy	0.849530977850343	0.0069945905374723	0.0551462582902195	UP_Light	UP_Total UP_Heavy UP_Light	Mixture
1700088E04Rik	ENSMUSG00000033029	0.135019027992303	0.339792239264161	0.665447563563709	STABLE_Total	0.0651304752045726	0.641206776160182	0.847914311995186	STABLE_Heavy	-0.0680078773461377	0.623375794665342	0.792509190118685	STABLE_Light	STABLE_Total STABLE_Heavy STABLE_Light	Stable
1700094D03Rik	ENSMUSG00000118506	-0.202075853803301	0.422901405181231	0.730510604044769	STABLE_Total	0.0256693091337988	0.917032314003788	0.968933739525104	STABLE_Heavy	-0.487463274873079	0.0397658444927984	0.164624633616813	DOWN_Light	STABLE_Total STABLE_Heavy DOWN_Light	Translation_only
1700095J03Rik	ENSMUSG00000085407	-0.2767387613004	0.199555215697352	0.52636575993458	STABLE_Total	-0.486555177788622	0.0224020092406598	0.18952601453633	DOWN_Heavy	-0.380727093573057	0.0712953636050493	0.229813097278333	STABLE_Light	STABLE_Total DOWN_Heavy STABLE_Light	Translation_only
1700096K18Rik	ENSMUSG00000101856	0.198765500517441	0.255270623604033	0.590629379620708	STABLE_Total	0.0694187888817784	0.698378144057069	0.876515478957725	STABLE_Heavy	-0.105275579376997	0.538555149517155	0.731646128086468	STABLE_Light	STABLE_Total STABLE_Heavy STABLE_Light	Stable
1700113A16Rik	ENSMUSG00000096935	0.476412185896056	0.0114282133309108	0.119762670651012	UP_Total	-0.089524532771205	0.613923955217022	0.833485222227025	STABLE_Heavy	0.0676306827130649	0.689279185821438	0.833345791228495	STABLE_Light	UP_Total STABLE_Heavy STABLE_Light	Transcription_only
1700123M08Rik	ENSMUSG00000085614	-0.0611204813200585	0.819011222910798	0.935694871735675	STABLE_Total	0.00103361386527438	0.99692980868047	0.998808183058304	STABLE_Heavy	-0.103397066206344	0.675176802508622	0.82385801067621	STABLE_Light	STABLE_Total STABLE_Heavy STABLE_Light	Stable
1700123O20Rik	ENSMUSG00000040822	-0.10345114491324	0.156820674105323	0.471414241652035	STABLE_Total	-0.121001551053628	0.107732966194039	0.397002616952724	STABLE_Heavy	0.0276098843218104	0.717393491974117	0.852053140657875	STABLE_Light	STABLE_Total STABLE_Heavy STABLE_Light	Stable
1810009A15Rik	ENSMUSG00000071653	-0.110734843910718	0.240827025853099	0.574535329041698	STABLE_Total	-0.218925676911758	0.0215713080340213	0.18589391923436	STABLE_Heavy	0.00896432883805125	0.924510247717862	0.964456561826398	STABLE_Light	STABLE_Total STABLE_Heavy STABLE_Light	Stable
1810010H24Rik	ENSMUSG00000078607	0.3285171458522	0.110054001791734	0.392420626074835	STABLE_Total	0.152260582007518	0.450980142097837	0.733929029709664	STABLE_Heavy	0.074571144077283	0.715176630870176	0.850405076147351	STABLE_Light	STABLE_Total STABLE_Heavy STABLE_Light	Stable
1810013L24Rik	ENSMUSG00000022507	-0.0400696437237582	0.645206486198343	0.858195608805134	STABLE_Total	-0.138487451310565	0.114942471132359	0.40999479703038	STABLE_Heavy	-0.240531717595015	0.00575675208246934	0.0482766878785118	STABLE_Light	STABLE_Total STABLE_Heavy STABLE_Light	Stable
1810014B01Rik	ENSMUSG00000097412	-0.185063726751259	0.212795870855363	0.54152608972121	STABLE_Total	-0.0586924014962852	0.701047810875477	0.877400281529702	STABLE_Heavy	-0.200573662235069	0.167149799717272	0.377738025270089	STABLE_Light	STABLE_Total STABLE_Heavy STABLE_Light	Stable
1810024B03Rik	ENSMUSG00000044145	-0.0506777314039105	0.817156678040546	0.93502215407283	STABLE_Total	-0.157410554607593	0.472102295066662	0.746061931785588	STABLE_Heavy	-0.175752455064117	0.390693368509312	0.611822064974715	STABLE_Light	STABLE_Total STABLE_Heavy STABLE_Light	Stable
1810030O07Rik	ENSMUSG00000044148	0.00432279559846104	0.954526003876549	0.984388931525542	STABLE_Total	-0.0785446336246496	0.313616768681791	0.627189852063585	STABLE_Heavy	0.0973839312896679	0.204157083181824	0.424815764193588	STABLE_Light	STABLE_Total STABLE_Heavy STABLE_Light	Stable
1810037I17Rik	ENSMUSG00000054091	0.0835282546764171	0.261520927206315	0.596768793639866	STABLE_Total	-0.0990379741950296	0.225646778461252	0.54778674304501	STABLE_Heavy	-0.013429301511808	0.857724192176159	0.928492110482317	STABLE_Light	STABLE_Total STABLE_Heavy STABLE_Light	Stable
1810044D09Rik	ENSMUSG00000100680	0.278666134650139	0.146470959213946	0.454935115543315	STABLE_Total	0.0749728234433178	0.679586870851528	0.867116921335682	STABLE_Heavy	0.0997485144374886	0.547948169686687	0.738675293163546	STABLE_Light	STABLE_Total STABLE_Heavy STABLE_Light	Stable
1810055G02Rik	ENSMUSG00000035372	-0.0686733063733948	0.379506391391958	0.697462015004395	STABLE_Total	-0.0138199115602449	0.864122921731339	0.948197247576952	STABLE_Heavy	0.0261079138745693	0.751308615602608	0.870370917910238	STABLE_Light	STABLE_Total STABLE_Heavy STABLE_Light	Stable
1810058I24Rik	ENSMUSG00000073155	0.140261088646242	0.0761980298090644	0.334651304364863	STABLE_Total	0.052175652632528	0.539138551879447	0.788872012773463	STABLE_Heavy	0.00744427431493696	0.927579922237372	0.965432254792557	STABLE_Light	STABLE_Total STABLE_Heavy STABLE_Light	Stable
2010001A14Rik	ENSMUSG00000087165	0.0999527110180981	0.625385799248916	0.847923686827528	STABLE_Total	-0.370869362544891	0.0561101655783577	0.299408859610762	STABLE_Heavy	-0.117121288912228	0.498392983062848	0.699865811603414	STABLE_Light	STABLE_Total STABLE_Heavy STABLE_Light	Stable
2010204K13Rik	ENSMUSG00000063018	0.26600501003612	0.114876062735718	0.400893444991905	STABLE_Total	0.034536625391538	0.8414122360682	0.939139817556647	STABLE_Heavy	0.175301705245811	0.284056627520932	0.512465569404124	STABLE_Light	STABLE_Total STABLE_Heavy STABLE_Light	Stable
2010315B03Rik	ENSMUSG00000074829	0.154603075902111	0.426261688053064	0.73273935050022	STABLE_Total	-0.0319201362625005	0.87371578126758	0.951759795967361	STABLE_Heavy	-0.217607597394313	0.264993650396967	0.493068149138059	STABLE_Light	STABLE_Total STABLE_Heavy STABLE_Light	Stable
2010320M18Rik	ENSMUSG00000100691	-0.208351164950588	0.0798874180557472	0.342053032630871	STABLE_Total	-0.435865003957312	0.000230035175720409	0.0100689482250546	DOWN_Heavy	-0.31873454370695	0.00729662891698036	0.0566870678360861	DOWN_Light	STABLE_Total DOWN_Heavy DOWN_Light	Translation_only
2210016F16Rik	ENSMUSG00000021550	-0.0387922996109866	0.658447735207082	0.865916025416791	STABLE_Total	-0.133861224542706	0.136785603754508	0.444666425089502	STABLE_Heavy	0.0356345758749	0.697186334790255	0.838147281216241	STABLE_Light	STABLE_Total STABLE_Heavy STABLE_Light	Stable
2210016L21Rik	ENSMUSG00000029559	0.0562612188188389	0.450916471885442	0.747661015824893	STABLE_Total	-0.0185213620444916	0.814504951751477	0.927567826786385	STABLE_Heavy	0.168071385464139	0.0255869468489074	0.124907105035622	STABLE_Light	STABLE_Total STABLE_Heavy STABLE_Light	Stable
2210408I21Rik	ENSMUSG00000071252	-0.332976228943148	0.00776295331410572	0.0945147324197651	DOWN_Total	-0.317233132103664	0.0151495693853725	0.155137209462049	DOWN_Heavy	-0.244711406391612	0.0589001048339912	0.206637739230134	STABLE_Light	DOWN_Total DOWN_Heavy STABLE_Light	Stable
2210418O10Rik	ENSMUSG00000078894	-1.1245279368762	0.167918205640467	0.486573617048777	STABLE_Total	0.227398729490905	0.797166158239341	0.920231127590433	STABLE_Heavy	0.148093582258972	0.862529613197209	0.931404180914877	STABLE_Light	STABLE_Total STABLE_Heavy STABLE_Light	Stable
2300009A05Rik	ENSMUSG00000032403	0.101462511975233	0.405184143573186	0.716390343307395	STABLE_Total	0.080182499893861	0.53610221138269	0.787237337508569	STABLE_Heavy	-0.109518290740353	0.3620688184659	0.586177495118958	STABLE_Light	STABLE_Total STABLE_Heavy STABLE_Light	Stable
2310009B15Rik	ENSMUSG00000079283	0.244168418245632	0.0246039015297791	0.184074108526857	STABLE_Total	0.12032635433278	0.293710453286238	0.61370993710239	STABLE_Heavy	0.103871555272751	0.336235005331523	0.56433551222173	STABLE_Light	STABLE_Total STABLE_Heavy STABLE_Light	Stable
2310010J17Rik	ENSMUSG00000097162	0.258146424806192	0.298464823782367	0.629652079681905	STABLE_Total	-0.0834607747142809	0.7415641613733	0.8965408296896	STABLE_Heavy	0.000977457330682894	0.996232369317154	0.999015724403602	STABLE_Light	STABLE_Total STABLE_Heavy STABLE_Light	Stable
2310011J03Rik	ENSMUSG00000020133	-0.122251679833614	0.161184668074187	0.4766484612855	STABLE_Total	-0.148828450795101	0.0937783818929662	0.374409407351868	STABLE_Heavy	-0.180054482280968	0.0407038602576175	0.165924282146114	STABLE_Light	STABLE_Total STABLE_Heavy STABLE_Light	Stable
2310015A10Rik	ENSMUSG00000097729	-0.250709218786747	0.0984151965595124	0.373203110672192	STABLE_Total	-0.163840359887276	0.264613356739035	0.588818035136752	STABLE_Heavy	-0.255430415552551	0.0679946770073647	0.223719906959056	STABLE_Light	STABLE_Total STABLE_Heavy STABLE_Light	Stable
2310022A10Rik	ENSMUSG00000049643	-0.000288547903777304	0.997163753185855	0.999322670513204	STABLE_Total	-0.106848916229912	0.205619905641272	0.52859962946073	STABLE_Heavy	-0.058352472501729	0.492354467575087	0.695216957281146	STABLE_Light	STABLE_Total STABLE_Heavy STABLE_Light	Stable
2310022B05Rik	ENSMUSG00000031983	-0.0359677891683741	0.554867987696805	0.811922358414856	STABLE_Total	0.000117713198144575	0.998550546935055	0.999432817788318	STABLE_Heavy	-0.0532806867036946	0.397908083846386	0.617665444887321	STABLE_Light	STABLE_Total STABLE_Heavy STABLE_Light	Stable
2310033P09Rik	ENSMUSG00000020441	-0.153775713800868	0.114986185845558	0.400985346170678	STABLE_Total	-0.188011322808973	0.0560131608542901	0.299315671101589	STABLE_Heavy	-0.254252933050875	0.00969853582137911	0.0677576052494111	STABLE_Light	STABLE_Total STABLE_Heavy STABLE_Light	Stable
2310034G01Rik	ENSMUSG00000099655	0.288550809448723	0.228169663055553	0.560834078494877	STABLE_Total	0.214622829924256	0.375137127487159	0.680070762231687	STABLE_Heavy	0.251835413777735	0.242872950503705	0.468260077285699	STABLE_Light	STABLE_Total STABLE_Heavy STABLE_Light	Stable
2310039H08Rik	ENSMUSG00000062619	-0.0247954462086599	0.809562632804052	0.931745731429162	STABLE_Total	-0.201508984164049	0.0519645527624026	0.29070935551641	STABLE_Heavy	-0.0237283413842645	0.822584695780668	0.910972576158828	STABLE_Light	STABLE_Total STABLE_Heavy STABLE_Light	Stable
2310040G24Rik	ENSMUSG00000101655	0.165969041258528	0.535534723674034	0.800153192609855	STABLE_Total	-0.340111694457054	0.174607265784877	0.492380563120014	STABLE_Heavy	0.0158367593429871	0.947406989664522	0.975455818827317	STABLE_Light	STABLE_Total STABLE_Heavy STABLE_Light	Stable
2310057M21Rik	ENSMUSG00000040177	0.00266852833650606	0.975342345309342	0.990553591879965	STABLE_Total	-0.0554850868427105	0.522817652917146	0.779610827059769	STABLE_Heavy	-0.0567973523402708	0.508080500552493	0.707709035275356	STABLE_Light	STABLE_Total STABLE_Heavy STABLE_Light	Stable
2310058D17Rik	ENSMUSG00000085379	-0.133705986092027	0.413349129139878	0.723096557458417	STABLE_Total	-0.0709618808097042	0.668368396872914	0.862153196217828	STABLE_Heavy	-0.205704768403507	0.186551581415883	0.403647890151698	STABLE_Light	STABLE_Total STABLE_Heavy STABLE_Light	Stable
2310061I04Rik	ENSMUSG00000050705	-0.0583236386534192	0.553348960567768	0.8110700384759	STABLE_Total	-0.0648807132534451	0.520354495392338	0.777534283784033	STABLE_Heavy	-0.000561093694016233	0.995429989431316	0.998631740992513	STABLE_Light	STABLE_Total STABLE_Heavy STABLE_Light	Stable
2410002F23Rik	ENSMUSG00000045411	0.00964576503879213	0.875936928050973	0.956695238778083	STABLE_Total	0.012550661033582	0.849733895055056	0.943422207531036	STABLE_Heavy	-0.150064453735931	0.0177395464012746	0.0998971713929237	STABLE_Light	STABLE_Total STABLE_Heavy STABLE_Light	Stable
2410004B18Rik	ENSMUSG00000036873	-0.0631921546314166	0.478559091245804	0.765705212639698	STABLE_Total	-0.0973047949554847	0.294391106858759	0.613970528932481	STABLE_Heavy	-0.175593841749827	0.0588439246192018	0.206507510573914	STABLE_Light	STABLE_Total STABLE_Heavy STABLE_Light	Stable
2410004I01Rik	ENSMUSG00000085338	-0.909839906420961	0.00131763506730944	0.028793434796593	DOWN_Total	-0.478293638418635	0.0820553624029964	0.356968287565695	STABLE_Heavy	-0.634254918629528	0.014254532103226	0.0864087334478273	DOWN_Light	DOWN_Total STABLE_Heavy DOWN_Light	Mixture
2410004P03Rik	ENSMUSG00000071398	0.146975688973547	0.539137168832168	0.801490878898428	STABLE_Total	0.113058321423893	0.635976246172394	0.845146028147747	STABLE_Heavy	0.237942988312957	0.315215047509656	0.544962499374086	STABLE_Light	STABLE_Total STABLE_Heavy STABLE_Light	Stable
2410006H16Rik	ENSMUSG00000086841	0.658527852054788	1.81862575069614e-15	4.50172584530076e-13	UP_Total	0.408643772421392	3.18769999045324e-06	0.000291501966642911	UP_Heavy	0.449897965714104	5.69782701195008e-08	5.60299331579228e-06	UP_Light	UP_Total UP_Heavy UP_Light	Mixture
2410018L13Rik	ENSMUSG00000073164	-0.171131107102266	0.283616438634404	0.615459674950747	STABLE_Total	-0.184143697903954	0.268703133740323	0.591423640985955	STABLE_Heavy	-0.309058586130706	0.0622380017889229	0.212573608146198	STABLE_Light	STABLE_Total STABLE_Heavy STABLE_Light	Stable
2410022M11Rik	ENSMUSG00000100017	0.040640666968367	0.845060929488529	0.946252793421815	STABLE_Total	-0.0192575257856933	0.927298825335709	0.971774322914652	STABLE_Heavy	-0.0268205966463098	0.897967862794926	0.948717683872746	STABLE_Light	STABLE_Total STABLE_Heavy STABLE_Light	Stable
2500002B13Rik	ENSMUSG00000096917	-0.215979655573338	0.331023157101684	0.65905792616931	STABLE_Total	-0.247976312136884	0.252923627535683	0.576934305772133	STABLE_Heavy	-0.161399573574292	0.442312152228874	0.654987102926399	STABLE_Light	STABLE_Total STABLE_Heavy STABLE_Light	Stable
2500004C02Rik	ENSMUSG00000073236	-0.00671319809486849	0.959567693958937	0.986128893055577	STABLE_Total	-0.0416730448705419	0.751301931822871	0.90047787026864	STABLE_Heavy	-0.228229701217018	0.0708657225288949	0.22885468402313	STABLE_Light	STABLE_Total STABLE_Heavy STABLE_Light	Stable
2510002D24Rik	ENSMUSG00000071632	0.258793876068184	0.0108661592120875	0.116075481999956	STABLE_Total	0.14739240793596	0.163404346281688	0.479655734934817	STABLE_Heavy	0.242403465453819	0.0124680947106141	0.0795698999231246	STABLE_Light	STABLE_Total STABLE_Heavy STABLE_Light	Stable
2510009E07Rik	ENSMUSG00000043391	0.0238490255887493	0.800919452882521	0.927038687532486	STABLE_Total	0.000856169338604525	0.992957824756681	0.997264462401655	STABLE_Heavy	-0.250606448459839	0.00973289553140736	0.0678985331119609	STABLE_Light	STABLE_Total STABLE_Heavy STABLE_Light	Stable
2510039O18Rik	ENSMUSG00000044496	-0.601007736802239	1.2600976432467e-10	2.10363044931313e-08	DOWN_Total	-0.604521815799671	2.29677337806949e-09	3.87938533987573e-07	DOWN_Heavy	-0.895469515885008	5.98654965824913e-19	1.62167723478269e-16	DOWN_Light	DOWN_Total DOWN_Heavy DOWN_Light	Mixture
2510046G10Rik	ENSMUSG00000066175	0.220417222930576	0.112717323348426	0.396637894929742	STABLE_Total	-0.0163176962518789	0.909471630591879	0.966343477164289	STABLE_Heavy	0.0797380667451977	0.529619479913538	0.724871155201362	STABLE_Light	STABLE_Total STABLE_Heavy STABLE_Light	Stable
2600006K01Rik	ENSMUSG00000039798	0.0865124513743162	0.816186384337379	0.93459785611196	STABLE_Total	0.639533791633921	0.0851786418740815	0.362988946686313	STABLE_Heavy	0.116642481135926	0.73963610727023	0.864260108973301	STABLE_Light	STABLE_Total STABLE_Heavy STABLE_Light	Stable
2600014E21Rik	ENSMUSG00000100303	-0.211393074148148	0.490265953043558	0.77208659360912	STABLE_Total	-0.461922210523875	0.137312772090275	0.445413345887953	STABLE_Heavy	-0.0907815344289091	0.765778437995707	0.879964865879971	STABLE_Light	STABLE_Total STABLE_Heavy STABLE_Light	Stable
2610001J05Rik	ENSMUSG00000052419	0.125312467371716	0.109306114221576	0.391226885915164	STABLE_Total	0.148936832606869	0.0650876500463203	0.321121440451897	STABLE_Heavy	0.142705695258234	0.0817591689866596	0.249641937290828	STABLE_Light	STABLE_Total STABLE_Heavy STABLE_Light	Stable
2610002M06Rik	ENSMUSG00000031242	0.0491509697297544	0.584113089820762	0.827585880371071	STABLE_Total	-0.0672723457146282	0.477131270202842	0.749613866174758	STABLE_Heavy	-0.0189972728715719	0.840769941942141	0.920913643262966	STABLE_Light	STABLE_Total STABLE_Heavy STABLE_Light	Stable
2610005L07Rik	ENSMUSG00000071793	-0.0391480070348589	0.721231118876083	0.89488507248327	STABLE_Total	-0.156505800836066	0.218340211621001	0.538824300384508	STABLE_Heavy	-0.319699245925569	0.00498347707244642	0.044138050789089	DOWN_Light	STABLE_Total STABLE_Heavy DOWN_Light	Translation_only
2610008E11Rik	ENSMUSG00000060301	-0.0540861143992964	0.6308120938224	0.851501432024087	STABLE_Total	0.0453296411936526	0.708508558756945	0.880026038604003	STABLE_Heavy	-0.188417944123646	0.10387308777916	0.286729868185873	STABLE_Light	STABLE_Total STABLE_Heavy STABLE_Light	Stable
2610020C07Rik	ENSMUSG00000097537	0.113621720425841	0.527173861781265	0.794807026127219	STABLE_Total	0.17507061401842	0.313367551543222	0.626778759752861	STABLE_Heavy	0.22909280646903	0.166059197172255	0.376399099116209	STABLE_Light	STABLE_Total STABLE_Heavy STABLE_Light	Stable
2610021A01Rik	ENSMUSG00000091474	0.078056227070947	0.57817184556501	0.823937338238066	STABLE_Total	0.148611258462791	0.321879244436396	0.635306614293833	STABLE_Heavy	-0.153794617076756	0.281172803463291	0.510147597538541	STABLE_Light	STABLE_Total STABLE_Heavy STABLE_Light	Stable
2610035D17Rik	ENSMUSG00000087259	-0.358121873392714	0.00935943578226915	0.106607444723968	DOWN_Total	-0.30065505836763	0.037178199322634	0.245523186603062	STABLE_Heavy	-0.241871236909195	0.0869929603013712	0.25810248626716	STABLE_Light	DOWN_Total STABLE_Heavy STABLE_Light	Transcription_only
2610035F20Rik	ENSMUSG00000085555	-0.144285517983012	0.422107362914856	0.730056066690457	STABLE_Total	-0.251531544501504	0.180052117514481	0.500422000587431	STABLE_Heavy	-0.198723046200276	0.260178535225782	0.488413079267331	STABLE_Light	STABLE_Total STABLE_Heavy STABLE_Light	Stable
2610037D02Rik	ENSMUSG00000097536	0.316683507824286	0.285518749729252	0.617441284811398	STABLE_Total	-0.257512482423755	0.399501712296884	0.700053987748698	STABLE_Heavy	-0.356451404086324	0.218874580937208	0.440974229373491	STABLE_Light	STABLE_Total STABLE_Heavy STABLE_Light	Stable
2610042L04Rik	ENSMUSG00000079388	0.00176780604923101	0.993006572564435	0.9976156623542	STABLE_Total	0.178604318548048	0.391068566738222	0.69238764492054	STABLE_Heavy	-0.148619913918036	0.428808068226909	0.644109378063794	STABLE_Light	STABLE_Total STABLE_Heavy STABLE_Light	Stable
2610044O15Rik8	ENSMUSG00000071302	-0.095391225821377	0.510458356549554	0.78532475621324	STABLE_Total	-0.145007681906307	0.340619303556886	0.651780297868361	STABLE_Heavy	-0.195149223505079	0.178688348419	0.392687680736504	STABLE_Light	STABLE_Total STABLE_Heavy STABLE_Light	Stable
2610301B20Rik	ENSMUSG00000059482	0.0239436086927739	0.786787470153699	0.921198660847732	STABLE_Total	-0.103472228285213	0.265195661245919	0.588965384803612	STABLE_Heavy	0.0855960019059449	0.364588123274652	0.588729241463748	STABLE_Light	STABLE_Total STABLE_Heavy STABLE_Light	Stable
2610306M01Rik	ENSMUSG00000100164	-0.052512284933033	0.609883936003615	0.838466309413377	STABLE_Total	-0.157033200081289	0.132065268247992	0.436880427704245	STABLE_Heavy	-0.0454904628064945	0.641906992558368	0.80445095547127	STABLE_Light	STABLE_Total STABLE_Heavy STABLE_Light	Stable
2610307P16Rik	ENSMUSG00000085936	-0.0824633835420261	0.603120442480597	0.835991194766431	STABLE_Total	-0.146215461964488	0.364001723783454	0.669703438511779	STABLE_Heavy	-0.301422405447851	0.0483794938856441	0.184239892232412	DOWN_Light	STABLE_Total STABLE_Heavy DOWN_Light	Translation_only
2610316D01Rik	ENSMUSG00000097040	0.194493015573286	0.218497492092838	0.548836214938458	STABLE_Total	-0.197613811649687	0.215652570739853	0.536962184896301	STABLE_Heavy	0.0805800619141443	0.593675347070405	0.771278342040522	STABLE_Light	STABLE_Total STABLE_Heavy STABLE_Light	Stable
2610318N02Rik	ENSMUSG00000049916	0.253248092852846	0.0175945844689298	0.152587020477568	STABLE_Total	0.0586743010586343	0.596893496544086	0.824130818163941	STABLE_Heavy	0.0777113409054653	0.457264632604369	0.668076222233643	STABLE_Light	STABLE_Total STABLE_Heavy STABLE_Light	Stable
2610507B11Rik	ENSMUSG00000010277	-0.143404145846447	0.0406313572543031	0.242454029966762	STABLE_Total	-0.106327106407778	0.166363174728282	0.482839085262183	STABLE_Heavy	-0.201434197110178	0.00734082346746792	0.056876525916048	STABLE_Light	STABLE_Total STABLE_Heavy STABLE_Light	Stable
2610507I01Rik	ENSMUSG00000085882	-0.030754231659094	0.892213076615313	0.963307231794475	STABLE_Total	-0.313290309340813	0.181151323224819	0.501018984307209	STABLE_Heavy	-0.376860298263018	0.10004429341529	0.280707999724401	STABLE_Light	STABLE_Total STABLE_Heavy STABLE_Light	Stable
2700033N17Rik	ENSMUSG00000086328	-0.0798376745486477	0.692633098910154	0.882548468651266	STABLE_Total	-0.266838919503741	0.173614281316864	0.491633182813848	STABLE_Heavy	-0.150314921623185	0.433435679189199	0.647200836829883	STABLE_Light	STABLE_Total STABLE_Heavy STABLE_Light	Stable
2700038G22Rik	ENSMUSG00000097180	0.187266835651939	0.32927907589733	0.657682945771459	STABLE_Total	0.155401149939191	0.4552006549155	0.736117279110407	STABLE_Heavy	0.133148085795868	0.458216335571199	0.668788584734073	STABLE_Light	STABLE_Total STABLE_Heavy STABLE_Light	Stable
2700046A07Rik	ENSMUSG00000041789	-0.402777557087507	0.0247693201266041	0.184651700427232	DOWN_Total	-0.382296078328055	0.0221211216744706	0.187924818864127	DOWN_Heavy	-0.231632376527551	0.149129742960378	0.353784251314033	STABLE_Light	DOWN_Total DOWN_Heavy STABLE_Light	Stable
2700046G09Rik	ENSMUSG00000097787	0.0577187301485165	0.764475937368974	0.913565925820406	STABLE_Total	-0.0126716368651302	0.946684984618255	0.978681239681193	STABLE_Heavy	-0.0886442030604314	0.626581680158938	0.794382550604116	STABLE_Light	STABLE_Total STABLE_Heavy STABLE_Light	Stable
2700049A03Rik	ENSMUSG00000034601	-0.145465287124252	0.213831105245065	0.542758579220321	STABLE_Total	-0.0954856632487665	0.448516323008891	0.732344378627167	STABLE_Heavy	-0.257291600282584	0.03027306948954	0.139081746771624	STABLE_Light	STABLE_Total STABLE_Heavy STABLE_Light	Stable
2700054A10Rik	ENSMUSG00000117042	-0.032936930811012	0.819244908421292	0.935694871735675	STABLE_Total	-0.0317766930157063	0.82850027008338	0.933966556609767	STABLE_Heavy	0.0507208901348741	0.732255038489678	0.86033895050857	STABLE_Light	STABLE_Total STABLE_Heavy STABLE_Light	Stable
2700062C07Rik	ENSMUSG00000024273	-0.040499655549452	0.67000745709589	0.871652484183207	STABLE_Total	-0.107563960506093	0.260946638683914	0.584554671802927	STABLE_Heavy	-0.126850544535994	0.169941984902817	0.381262425808116	STABLE_Light	STABLE_Total STABLE_Heavy STABLE_Light	Stable
2700069I18Rik	ENSMUSG00000086224	0.153454391978287	0.286763591483626	0.618921359430309	STABLE_Total	0.110868757447009	0.447493315780982	0.731571570788836	STABLE_Heavy	0.0583765949237168	0.666119197951072	0.818690343250673	STABLE_Light	STABLE_Total STABLE_Heavy STABLE_Light	Stable
2700097O09Rik	ENSMUSG00000062198	0.0837513915686999	0.532472506784547	0.798623200238794	STABLE_Total	0.0366779057948146	0.785842419960877	0.914828451868449	STABLE_Heavy	0.0809670295245475	0.541695779122244	0.73389886768501	STABLE_Light	STABLE_Total STABLE_Heavy STABLE_Light	Stable
2700099C18Rik	ENSMUSG00000098090	-0.0635938107071593	0.724269352957978	0.895327933128715	STABLE_Total	0.0321858989003551	0.859423701696457	0.946986456006058	STABLE_Heavy	-0.14740426751433	0.39996652028873	0.619652458377609	STABLE_Light	STABLE_Total STABLE_Heavy STABLE_Light	Stable
2810001G20Rik	ENSMUSG00000087497	0.00381003805791039	0.965559297209084	0.98813500788467	STABLE_Total	-0.144300402413101	0.102599376398809	0.387853948605761	STABLE_Heavy	-0.110443822298522	0.20034622961174	0.420583538314922	STABLE_Light	STABLE_Total STABLE_Heavy STABLE_Light	Stable
2810002D19Rik	ENSMUSG00000045464	0.0815830095259982	0.457872648976184	0.752912337802207	STABLE_Total	-0.136257907739819	0.216247717331449	0.537391901750352	STABLE_Heavy	-0.0987912402705242	0.350284459570011	0.576988754709344	STABLE_Light	STABLE_Total STABLE_Heavy STABLE_Light	Stable
2810004N23Rik	ENSMUSG00000031984	0.0195485550576257	0.795193709601455	0.924912996892605	STABLE_Total	-0.0797523811288799	0.305885881224349	0.622128289663972	STABLE_Heavy	-0.00397536800851919	0.95832345543027	0.981008901933147	STABLE_Light	STABLE_Total STABLE_Heavy STABLE_Light	Stable
2810013P06Rik	ENSMUSG00000099881	0.143511355952085	0.154583258455333	0.468118928842695	STABLE_Total	0.137659966511834	0.210046159657735	0.532417475947594	STABLE_Heavy	-0.0180476838515741	0.862587612294699	0.931404180914877	STABLE_Light	STABLE_Total STABLE_Heavy STABLE_Light	Stable
2810021J22Rik	ENSMUSG00000020491	-0.0968893694519415	0.283439533422113	0.615168765130957	STABLE_Total	-0.144046319327462	0.117188911701219	0.413487639541509	STABLE_Heavy	-0.191239501376897	0.0334910124899493	0.147706356811291	STABLE_Light	STABLE_Total STABLE_Heavy STABLE_Light	Stable
2810025M15Rik	ENSMUSG00000049881	-0.00147988434331448	0.985949702459016	0.994888942803211	STABLE_Total	-0.200245654675091	0.0242825872133155	0.197186145147947	STABLE_Heavy	0.0242853070437432	0.779202009194467	0.887336195328299	STABLE_Light	STABLE_Total STABLE_Heavy STABLE_Light	Stable
2810029C07Rik	ENSMUSG00000096995	0.0675536527721335	0.633642524539767	0.852277096197998	STABLE_Total	-0.33818415470499	0.0168822842879257	0.164346262585405	DOWN_Heavy	-0.0281015683728412	0.839502765080424	0.920021810229482	STABLE_Light	STABLE_Total DOWN_Heavy STABLE_Light	Translation_only
2810032G03Rik	ENSMUSG00000037735	-0.0338102882056286	0.7648037373585	0.913805530730359	STABLE_Total	-0.0306548775599935	0.785539192870611	0.914752712470059	STABLE_Heavy	-0.0448343281753989	0.671580152068867	0.821759852039687	STABLE_Light	STABLE_Total STABLE_Heavy STABLE_Light	Stable
2810039B14Rik	ENSMUSG00000099034	-0.0806535191370955	0.60910689240526	0.838040024366297	STABLE_Total	-0.0504678016384066	0.743531008071062	0.896836045269402	STABLE_Heavy	-0.142092655446422	0.355660111076466	0.580911514758228	STABLE_Light	STABLE_Total STABLE_Heavy STABLE_Light	Stable
2810402E24Rik	ENSMUSG00000099966	0.186317499954816	0.147118041611012	0.45579924976463	STABLE_Total	0.110510770304079	0.419529148346194	0.714451370356189	STABLE_Heavy	0.136802725502343	0.282474047650908	0.51128087520475	STABLE_Light	STABLE_Total STABLE_Heavy STABLE_Light	Stable
2810403D21Rik	ENSMUSG00000086629	0.340474191099066	0.191434742966532	0.517265996785363	STABLE_Total	0.0129028673783904	0.960792042606589	0.98402706204186	STABLE_Heavy	0.248704661116839	0.304337222253588	0.534348722012323	STABLE_Light	STABLE_Total STABLE_Heavy STABLE_Light	Stable
2810408A11Rik	ENSMUSG00000018570	-1.23776357751809	2.79827832198421e-22	9.34299578342494e-20	DOWN_Total	-1.17781954252058	2.26505359145749e-22	8.1298436031388e-20	DOWN_Heavy	-1.3746721695087	4.95930301399224e-30	2.84802853487547e-27	DOWN_Light	DOWN_Total DOWN_Heavy DOWN_Light	Mixture
2810408I11Rik	ENSMUSG00000087213	0.1973264854952	0.388845946034887	0.704703515175824	STABLE_Total	-0.00815297245910889	0.971155473765737	0.987554798115285	STABLE_Heavy	0.240509962702076	0.272518034525914	0.500965610971645	STABLE_Light	STABLE_Total STABLE_Heavy STABLE_Light	Stable
2810410L24Rik	ENSMUSG00000075389	-0.0546756404824673	0.673412314673942	0.873525533228568	STABLE_Total	-0.116821264848544	0.372480473465007	0.677942542470019	STABLE_Heavy	-0.231549805376051	0.0724355253503994	0.231957056029727	STABLE_Light	STABLE_Total STABLE_Heavy STABLE_Light	Stable
2810429I04Rik	ENSMUSG00000097709	0.138723752028644	0.361317575197261	0.681750088987656	STABLE_Total	0.172447210489805	0.260523592732955	0.584165149344605	STABLE_Heavy	0.114802384182747	0.43908901560015	0.651374353892473	STABLE_Light	STABLE_Total STABLE_Heavy STABLE_Light	Stable
2810454H06Rik	ENSMUSG00000100876	0.308859986841226	0.147769712141205	0.456734070443762	STABLE_Total	-0.0164856390894322	0.93782249150675	0.97588733134467	STABLE_Heavy	-0.00517927855999068	0.980048629450038	0.991582676040464	STABLE_Light	STABLE_Total STABLE_Heavy STABLE_Light	Stable
2810459M11Rik	ENSMUSG00000026227	-0.532099908517834	0.00141355361884109	0.0302901332920919	DOWN_Total	-0.50071511724337	0.00436004763036294	0.0749731041122242	DOWN_Heavy	-0.389397938710921	0.0253010848006434	0.124059998115723	DOWN_Light	DOWN_Total DOWN_Heavy DOWN_Light	Mixture
2900009J06Rik	ENSMUSG00000102014	-0.127372496094923	0.527048322589559	0.794807026127219	STABLE_Total	-0.544923101628012	0.00458736752901846	0.0774833360166095	DOWN_Heavy	-0.277938654237029	0.117993870562735	0.309300346844841	STABLE_Light	STABLE_Total DOWN_Heavy STABLE_Light	Translation_only
2900026A02Rik	ENSMUSG00000051339	0.195858299088666	0.0407268734641991	0.242687247614118	STABLE_Total	0.354066921653726	0.000408629660309279	0.0158989052386458	UP_Heavy	0.200271638796164	0.0396197972120571	0.164371025350761	STABLE_Light	STABLE_Total UP_Heavy STABLE_Light	Translation_only
2900040C04Rik	ENSMUSG00000115625	0.204881147719503	0.629305238055175	0.850952888977611	STABLE_Total	0.0189711347250399	0.965881840130434	0.985815739609671	STABLE_Heavy	0.151244407036154	0.711996281363764	0.84848475175313	STABLE_Light	STABLE_Total STABLE_Heavy STABLE_Light	Stable
2900052L18Rik	ENSMUSG00000043993	0.248984570409229	0.209438007904627	0.538255720547018	STABLE_Total	0.116490244026634	0.559142017270246	0.802599674260041	STABLE_Heavy	0.0339155602780846	0.851512724284206	0.926087719436143	STABLE_Light	STABLE_Total STABLE_Heavy STABLE_Light	Stable
2900052N01Rik	ENSMUSG00000099696	-0.557411761895887	0.0718831192499964	0.326394686529668	STABLE_Total	-0.112386988614521	0.715010389338456	0.883292266785574	STABLE_Heavy	-0.544372033964347	0.0589926032204568	0.206726093345399	STABLE_Light	STABLE_Total STABLE_Heavy STABLE_Light	Stable
2900060N12Rik	ENSMUSG00000113621	0.0428650944559904	0.809142798019006	0.931584855746502	STABLE_Total	0.12798208774491	0.476383184636915	0.749056864793313	STABLE_Heavy	-0.0389082016353115	0.818233370202308	0.908948065487625	STABLE_Light	STABLE_Total STABLE_Heavy STABLE_Light	Stable
2900076A07Rik	ENSMUSG00000097277	0.0477527081146288	0.767339657826761	0.914919912524806	STABLE_Total	-0.117184941120326	0.4599445242616	0.739043178241001	STABLE_Heavy	0.0291621787237279	0.841451958612476	0.921278560954726	STABLE_Light	STABLE_Total STABLE_Heavy STABLE_Light	Stable
2900079G21Rik	ENSMUSG00000087038	-0.662936701766519	6.86310060698382e-05	0.00330649447699553	DOWN_Total	-0.491945928144329	0.00314582298918661	0.0620392591425167	DOWN_Heavy	-0.448012437382113	0.00906291662123573	0.0651232702357765	DOWN_Light	DOWN_Total DOWN_Heavy DOWN_Light	Mixture
2900093K20Rik	ENSMUSG00000099632	0.240737756367334	0.189855248868559	0.516143118349915	STABLE_Total	0.00513680415373326	0.977392416378928	0.989607407173063	STABLE_Heavy	-0.134486547463819	0.432018499309165	0.646774771669349	STABLE_Light	STABLE_Total STABLE_Heavy STABLE_Light	Stable
3000002C10Rik	ENSMUSG00000070282	-0.0202899353838155	0.883817027307813	0.960339140320766	STABLE_Total	-0.0742855787991608	0.582092886788479	0.817487484874272	STABLE_Heavy	-0.100046309234051	0.436451254003235	0.649272681973313	STABLE_Light	STABLE_Total STABLE_Heavy STABLE_Light	Stable
3010001F23Rik	ENSMUSG00000084885	-0.10586037575494	0.478013844606463	0.76560071028726	STABLE_Total	-0.276075214984499	0.0514673507618493	0.289998726408113	STABLE_Heavy	-0.308659855510719	0.0209250847952653	0.110327375103057	DOWN_Light	STABLE_Total STABLE_Heavy DOWN_Light	Translation_only
3010003L21Rik	ENSMUSG00000085355	-0.60045379771241	0.000114946776206671	0.00482541188888646	DOWN_Total	-0.675463626956171	7.37420674296628e-06	0.000624826887351339	DOWN_Heavy	-0.674387461581595	7.23780925221942e-06	0.000362066994543952	DOWN_Light	DOWN_Total DOWN_Heavy DOWN_Light	Mixture
3110001I22Rik	ENSMUSG00000079737	-0.046942009249294	0.8073899183885	0.930760965015553	STABLE_Total	-0.101533758496696	0.606674355556028	0.830808264294533	STABLE_Heavy	0.103541005269526	0.612948768941916	0.784770778760791	STABLE_Light	STABLE_Total STABLE_Heavy STABLE_Light	Stable
3110006O06Rik	ENSMUSG00000114649	-0.00495300243482149	0.98241940457406	0.993701239359573	STABLE_Total	-0.388598558036868	0.0943058748384536	0.375159170145658	STABLE_Heavy	0.0435539735746244	0.84941324161353	0.92533772743345	STABLE_Light	STABLE_Total STABLE_Heavy STABLE_Light	Stable
3110009E18Rik	ENSMUSG00000026388	-0.0877917958160976	0.600574147365675	0.835369684630818	STABLE_Total	-0.230021964876634	0.160272564348508	0.474929454355322	STABLE_Heavy	-0.00598949413123705	0.970226822111887	0.98730277072763	STABLE_Light	STABLE_Total STABLE_Heavy STABLE_Light	Stable
3110039M20Rik	ENSMUSG00000104861	-0.428390897815199	0.148200561480958	0.457474835773408	STABLE_Total	-0.561914276839251	0.0753334147749346	0.34166558352459	STABLE_Heavy	-0.423016528998705	0.168152856987784	0.378855749746574	STABLE_Light	STABLE_Total STABLE_Heavy STABLE_Light	Stable
3110040N11Rik	ENSMUSG00000025102	0.102764823401639	0.343449688034354	0.668180478259037	STABLE_Total	-0.00942075110849035	0.928826678062171	0.972305112427167	STABLE_Heavy	0.112576962172383	0.272974997063024	0.501400780921022	STABLE_Light	STABLE_Total STABLE_Heavy STABLE_Light	Stable
3110045C21Rik	ENSMUSG00000097503	0.368186745398006	0.201245077547956	0.527721566823014	STABLE_Total	-0.173509593675759	0.553901472071533	0.798590423230668	STABLE_Heavy	0.147676230063366	0.596779864443391	0.77351658835255	STABLE_Light	STABLE_Total STABLE_Heavy STABLE_Light	Stable
3110053B16Rik	ENSMUSG00000085642	0.345570428521942	0.103457740454473	0.381127739937102	STABLE_Total	0.457209881045254	0.0325255107776493	0.228355899688288	STABLE_Heavy	0.331348192647352	0.117276290644466	0.30834099185537	STABLE_Light	STABLE_Total STABLE_Heavy STABLE_Light	Stable
3110056K07Rik	ENSMUSG00000085622	-0.109476628730545	0.484192235958106	0.768806451188955	STABLE_Total	-0.0649122838257413	0.678885160396253	0.867077858839605	STABLE_Heavy	0.00497135156987138	0.973237119617554	0.988581753655412	STABLE_Light	STABLE_Total STABLE_Heavy STABLE_Light	Stable
3110070M22Rik	ENSMUSG00000074635	-0.277917760017051	0.180019352473571	0.503317983147625	STABLE_Total	-0.273843491927105	0.167483791210907	0.484303079640483	STABLE_Heavy	-0.071291490237293	0.703993587702648	0.843042450466838	STABLE_Light	STABLE_Total STABLE_Heavy STABLE_Light	Stable
3110082I17Rik	ENSMUSG00000053553	0.230443471611803	0.019821628603547	0.162523770337593	STABLE_Total	-0.0356146367759337	0.717620971661569	0.884708493601505	STABLE_Heavy	0.222637705074638	0.0218144802290402	0.113391487344414	STABLE_Light	STABLE_Total STABLE_Heavy STABLE_Light	Stable
3110082J24Rik	ENSMUSG00000086815	-0.51140889521785	0.00859672245115409	0.100468587445082	DOWN_Total	-0.477937794172696	0.0103738958635779	0.126479933618585	DOWN_Heavy	-0.476295240380293	0.00803402827120404	0.0604848158834171	DOWN_Light	DOWN_Total DOWN_Heavy DOWN_Light	Mixture
3222401L13Rik	ENSMUSG00000073590	-0.134206985108213	0.448200769525901	0.745727774242749	STABLE_Total	-0.179466090055549	0.323239178172113	0.636328655013989	STABLE_Heavy	-0.171704328047933	0.32261835827817	0.551934195638667	STABLE_Light	STABLE_Total STABLE_Heavy STABLE_Light	Stable
3830406C13Rik	ENSMUSG00000033111	-0.0698462703673624	0.514715327968039	0.788212943967521	STABLE_Total	-0.101943818492958	0.376142148639403	0.680540116028844	STABLE_Heavy	-0.0679222168474105	0.531991619967717	0.726755289770466	STABLE_Light	STABLE_Total STABLE_Heavy STABLE_Light	Stable
3830408C21Rik	ENSMUSG00000071181	-0.138580670153298	0.553267642082574	0.811033646863336	STABLE_Total	-0.151386761871331	0.525894710360174	0.78047577292286	STABLE_Heavy	-0.126340415239205	0.572259069092757	0.75576519685077	STABLE_Light	STABLE_Total STABLE_Heavy STABLE_Light	Stable
4632404H12Rik	ENSMUSG00000042579	0.0752711221454586	0.522320745134679	0.792462676467184	STABLE_Total	-0.016222255635645	0.897307041070836	0.961032240854457	STABLE_Heavy	-0.196109116169577	0.105152074547471	0.288661306989061	STABLE_Light	STABLE_Total STABLE_Heavy STABLE_Light	Stable
4632415L05Rik	ENSMUSG00000048106	-0.132128445979125	0.140395916794907	0.44653614918575	STABLE_Total	-0.0387990850436417	0.69095456573797	0.873242491223594	STABLE_Heavy	-0.19854259216517	0.0355386470222353	0.152944922326891	STABLE_Light	STABLE_Total STABLE_Heavy STABLE_Light	Stable
4732416N19Rik	ENSMUSG00000107402	-0.0516606604941219	0.812426299983669	0.932967756687796	STABLE_Total	-0.467849180800128	0.0309474093730893	0.223095566696899	STABLE_Heavy	-0.148890056311028	0.48152993909957	0.687756201318397	STABLE_Light	STABLE_Total STABLE_Heavy STABLE_Light	Stable
4732440D04Rik	ENSMUSG00000090031	0.219873965503488	0.354944725152921	0.676568679252495	STABLE_Total	-0.0522006957826721	0.827684929019811	0.933543289020145	STABLE_Heavy	-0.0803385578550467	0.710306488247237	0.847439126895885	STABLE_Light	STABLE_Total STABLE_Heavy STABLE_Light	Stable
4732491K20Rik	ENSMUSG00000097350	0.300040442364603	0.0893213685151346	0.359816747410715	STABLE_Total	0.0467029732540087	0.78373687568644	0.913468933611805	STABLE_Heavy	0.336136977196506	0.0425142080190732	0.169999739272115	UP_Light	STABLE_Total STABLE_Heavy UP_Light	Translation_only
4732496C06Rik	ENSMUSG00000108456	0.131748571337878	0.60107296941641	0.835797057812243	STABLE_Total	0.420238415921857	0.0982159854469739	0.381258439610208	STABLE_Heavy	-0.0661001702881712	0.786284244204788	0.891540269629454	STABLE_Light	STABLE_Total STABLE_Heavy STABLE_Light	Stable
4833408A19Rik	ENSMUSG00000118132	-0.0750447118321257	0.820055126130809	0.936339386500718	STABLE_Total	0.0261028220797628	0.934863955026832	0.974786970899864	STABLE_Heavy	0.137521636386299	0.65479942698466	0.812117226753361	STABLE_Light	STABLE_Total STABLE_Heavy STABLE_Light	Stable
4833413G10Rik	ENSMUSG00000104950	-0.152694094111658	0.422209063295317	0.730056066690457	STABLE_Total	-0.011040884895273	0.951271557750631	0.980618172959212	STABLE_Heavy	-0.0723938270253884	0.670490613650265	0.821000745430861	STABLE_Light	STABLE_Total STABLE_Heavy STABLE_Light	Stable
4833418N02Rik	ENSMUSG00000085287	0.171096343572815	0.36256934681347	0.68233731841749	STABLE_Total	0.0480960577068683	0.798382604841933	0.920820939726513	STABLE_Heavy	-0.0187264541882126	0.918413444230947	0.961965551821967	STABLE_Light	STABLE_Total STABLE_Heavy STABLE_Light	Stable
4833420G17Rik	ENSMUSG00000062822	-0.179407213785142	0.0796111001365143	0.341449052453187	STABLE_Total	-0.141294768848774	0.212119527192541	0.534311269849589	STABLE_Heavy	-0.120176523154822	0.23941247249199	0.464143890310786	STABLE_Light	STABLE_Total STABLE_Heavy STABLE_Light	Stable
4833438C02Rik	ENSMUSG00000118087	-0.186806663475803	0.406716938432405	0.717516782747165	STABLE_Total	-0.161097928929013	0.439435084279364	0.726162728729599	STABLE_Heavy	-0.59899376570265	0.00293591919195927	0.0309478647863137	DOWN_Light	STABLE_Total STABLE_Heavy DOWN_Light	Translation_only
4833439L19Rik	ENSMUSG00000025871	-0.152450244809227	0.0672957315580043	0.315636987251966	STABLE_Total	-0.0740371791340592	0.429309331707955	0.719289774224659	STABLE_Heavy	-0.291537688910336	0.000871569407363706	0.0133830181620543	DOWN_Light	STABLE_Total STABLE_Heavy DOWN_Light	Translation_only
4921507P07Rik	ENSMUSG00000029828	0.315887312532185	0.112981280576011	0.397271890898384	STABLE_Total	-0.167503335818406	0.405245761584422	0.704217566340464	STABLE_Heavy	0.349313225867929	0.0734835492195452	0.234369897100656	STABLE_Light	STABLE_Total STABLE_Heavy STABLE_Light	Stable
4921524J17Rik	ENSMUSG00000036934	0.0298543610965	0.780890918587257	0.919581880461245	STABLE_Total	0.0136606068898811	0.904442868652717	0.965008592853503	STABLE_Heavy	-0.115348619238811	0.303475360809701	0.533664934291015	STABLE_Light	STABLE_Total STABLE_Heavy STABLE_Light	Stable
4921531C22Rik	ENSMUSG00000085704	0.163019474940588	0.304253753703817	0.6355552367126	STABLE_Total	-0.141137436239703	0.387815022224264	0.689603700033907	STABLE_Heavy	-0.212576596200027	0.15490023672493	0.361551406057523	STABLE_Light	STABLE_Total STABLE_Heavy STABLE_Light	Stable
4921536K21Rik	ENSMUSG00000020434	0.421977882843407	0.0498886335957293	0.268926207534044	STABLE_Total	0.373834387673561	0.0779873933562765	0.347238496219682	STABLE_Heavy	0.220249059952078	0.289407200319131	0.5182760602447	STABLE_Light	STABLE_Total STABLE_Heavy STABLE_Light	Stable
4930430F08Rik	ENSMUSG00000046567	0.0803210552077162	0.586785135909101	0.828528146759143	STABLE_Total	-0.0574899520711651	0.704782604298411	0.878652644139657	STABLE_Heavy	0.0634267699613571	0.676577145760986	0.825216046358888	STABLE_Light	STABLE_Total STABLE_Heavy STABLE_Light	Stable
4930431P19Rik	ENSMUSG00000109147	0.0970003491854147	0.60925665661966	0.838085447838311	STABLE_Total	0.385157490344396	0.0458179903319833	0.27306304989468	STABLE_Heavy	0.0476959753924541	0.790546627396324	0.893761550478701	STABLE_Light	STABLE_Total STABLE_Heavy STABLE_Light	Stable
4930444P10Rik	ENSMUSG00000067795	-0.0269308862451656	0.92892235993378	0.976737179779054	STABLE_Total	-0.383636226258683	0.201287168053917	0.523055180407256	STABLE_Heavy	-0.0696337755686909	0.801511321670837	0.900136875397729	STABLE_Light	STABLE_Total STABLE_Heavy STABLE_Light	Stable
4930447M23Rik	ENSMUSG00000087674	-0.83044665859049	0.00336684484012738	0.0546807594679964	DOWN_Total	-0.725215598283553	0.0119885677068783	0.137184563619124	DOWN_Heavy	-0.837197872389528	0.00165190777474495	0.0208038946684327	DOWN_Light	DOWN_Total DOWN_Heavy DOWN_Light	Mixture
4930453N24Rik	ENSMUSG00000059920	-0.0270796082261848	0.756940777085858	0.91039614112605	STABLE_Total	-0.0361305117472036	0.69112610701608	0.873382406340099	STABLE_Heavy	-0.191828426066913	0.0325579125465612	0.145162397026161	STABLE_Light	STABLE_Total STABLE_Heavy STABLE_Light	Stable
4930466K18Rik	ENSMUSG00000112332	-0.109117647379435	0.605539401197764	0.837130159772191	STABLE_Total	-0.258855982168151	0.224623833419553	0.546745536654387	STABLE_Heavy	-0.648364733538266	0.00151293940689034	0.0195574886482934	DOWN_Light	STABLE_Total STABLE_Heavy DOWN_Light	Translation_only
4930481A15Rik	ENSMUSG00000086938	0.267893528924576	0.386204430701256	0.702487481329483	STABLE_Total	0.0208818865461379	0.947187840452057	0.978681239681193	STABLE_Heavy	-0.326390167906546	0.274779397942678	0.503832415870119	STABLE_Light	STABLE_Total STABLE_Heavy STABLE_Light	Stable
4930481B07Rik	ENSMUSG00000085956	-0.319705705182616	0.608282748925015	0.837789277275176	STABLE_Total	0.731035245452017	0.278895090945731	0.599634091681043	STABLE_Heavy	-0.441038356610694	0.479348823287095	0.6861426775606	STABLE_Light	STABLE_Total STABLE_Heavy STABLE_Light	Stable
4930503L19Rik	ENSMUSG00000044906	-0.133661160942217	0.31078597687419	0.640568573249696	STABLE_Total	-0.193486698031167	0.166763971981557	0.483290533375735	STABLE_Heavy	-0.236025865614569	0.0816970702049137	0.249611584790795	STABLE_Light	STABLE_Total STABLE_Heavy STABLE_Light	Stable
4930509K18Rik	ENSMUSG00000087137	-1.4757187982639	0.36080069584008	0.681262554884789	STABLE_Total	1.97653754460595	0.0192862595296883	0.175208451921677	UP_Heavy	1.53760334558233	0.0540241277024079	0.196858250244549	UP_Light	STABLE_Total UP_Heavy UP_Light	Translation_only
4930513N10Rik	ENSMUSG00000074136	-0.446740748515792	0.0480678994189959	0.263300584493905	STABLE_Total	-0.178011402192825	0.421757528460205	0.715300367438652	STABLE_Heavy	-0.244879739875456	0.264345883296491	0.492884915128275	STABLE_Light	STABLE_Total STABLE_Heavy STABLE_Light	Stable
4930523C07Rik	ENSMUSG00000090394	0.553723521854411	0.0470340858870736	0.26053397806964	STABLE_Total	0.346317513347041	0.214044066125788	0.534919222713734	STABLE_Heavy	0.488493565695576	0.0797166431218736	0.245893456493561	STABLE_Light	STABLE_Total STABLE_Heavy STABLE_Light	Stable
4930563E22Rik	ENSMUSG00000053574	-0.165127214703463	0.260791634874853	0.595638800811052	STABLE_Total	-0.295607057028042	0.0381154662552025	0.248402916114102	STABLE_Heavy	-0.327156707452512	0.0172273910304289	0.0985875939263444	DOWN_Light	STABLE_Total STABLE_Heavy DOWN_Light	Translation_only
4930570G19Rik	ENSMUSG00000085084	0.0869438733224631	0.698196486631341	0.885204879660197	STABLE_Total	-0.149885741999563	0.497042044586245	0.762478110281517	STABLE_Heavy	-0.163201470570569	0.429442369872648	0.644577533607055	STABLE_Light	STABLE_Total STABLE_Heavy STABLE_Light	Stable
4930578M01Rik	ENSMUSG00000097587	0.269031091385254	0.132306198001042	0.431611016746412	STABLE_Total	0.154406855504774	0.402476721605153	0.702279811872288	STABLE_Heavy	0.375502953616617	0.0336416328876566	0.147975773090713	UP_Light	STABLE_Total STABLE_Heavy UP_Light	Translation_only
4930579G24Rik	ENSMUSG00000027811	0.189741296966268	0.187482945166919	0.512935428643805	STABLE_Total	0.062443334145489	0.673156465845657	0.864375247475229	STABLE_Heavy	0.0810158481882923	0.570395012189444	0.754761400000355	STABLE_Light	STABLE_Total STABLE_Heavy STABLE_Light	Stable
4931406C07Rik	ENSMUSG00000031938	0.236993673965429	0.0109096124713801	0.116366497958101	STABLE_Total	0.13727432509896	0.161307158726655	0.476912454250122	STABLE_Heavy	0.340397601298196	0.000537501285417866	0.00945699259159841	UP_Light	STABLE_Total STABLE_Heavy UP_Light	Translation_only
4931414P19Rik	ENSMUSG00000022179	-0.0995010615224304	0.449055428053369	0.74619083108359	STABLE_Total	-0.082551085299103	0.54963309227068	0.796541816060591	STABLE_Heavy	-0.0628416590742901	0.643714396981146	0.805427636205804	STABLE_Light	STABLE_Total STABLE_Heavy STABLE_Light	Stable
4931428F04Rik	ENSMUSG00000014837	-0.341186317645165	0.000825880861590037	0.0210981699819362	DOWN_Total	-0.315406283430395	0.0033524167318169	0.0645789390344902	DOWN_Heavy	-0.242675392550749	0.0283520808355272	0.133371829801987	STABLE_Light	DOWN_Total DOWN_Heavy STABLE_Light	Stable
4931440P22Rik	ENSMUSG00000074580	-0.44574923447333	0.135467920876363	0.438001322614161	STABLE_Total	0.276501559240746	0.352543085043642	0.661110380351563	STABLE_Heavy	-0.39077040643877	0.170079730823575	0.381262425808116	STABLE_Light	STABLE_Total STABLE_Heavy STABLE_Light	Stable
4932422M17Rik	ENSMUSG00000105881	0.288249133297575	0.345690148897884	0.670057917946523	STABLE_Total	-0.038334956298991	0.89633240277041	0.960949638615634	STABLE_Heavy	-0.0151925442967113	0.957484260791059	0.9805693367699	STABLE_Light	STABLE_Total STABLE_Heavy STABLE_Light	Stable
4932438A13Rik	ENSMUSG00000037270	-0.0532460254836082	0.648986341275322	0.860103101789882	STABLE_Total	0.029503504803314	0.822412092733051	0.931915581323474	STABLE_Heavy	0.0272206648670774	0.825361234405569	0.911796802274604	STABLE_Light	STABLE_Total STABLE_Heavy STABLE_Light	Stable
4932441J04Rik	ENSMUSG00000097216	-0.131767293719314	0.460816021359352	0.754657885302724	STABLE_Total	-0.18681492979664	0.286393519560829	0.607528333382805	STABLE_Heavy	-0.0695032515215595	0.677762479715373	0.826310794945109	STABLE_Light	STABLE_Total STABLE_Heavy STABLE_Light	Stable
4933404O12Rik	ENSMUSG00000097908	-0.0937174947942626	0.409106969762547	0.719633806221025	STABLE_Total	-0.111502717965911	0.339914632257034	0.651300295563904	STABLE_Heavy	-0.224478753888743	0.046419561730341	0.179634945488546	STABLE_Light	STABLE_Total STABLE_Heavy STABLE_Light	Stable
4933407K13Rik	ENSMUSG00000087396	-0.0240955239563804	0.872191434849946	0.955081256343066	STABLE_Total	-0.285637327715862	0.0743169819720068	0.340450327052868	STABLE_Heavy	-0.216944390158683	0.133126977118706	0.330457407313601	STABLE_Light	STABLE_Total STABLE_Heavy STABLE_Light	Stable
4933407L21Rik	ENSMUSG00000026224	-0.403191911049618	0.0579284188105867	0.292329809793882	STABLE_Total	-0.605809705028477	0.00388955299928284	0.0701536588074168	DOWN_Heavy	-0.332107062409439	0.0943962179973769	0.271320620978647	STABLE_Light	STABLE_Total DOWN_Heavy STABLE_Light	Translation_only
4933409K07Rik	ENSMUSG00000096256	-0.0970769459103273	0.553742191141024	0.811315097276425	STABLE_Total	0.131684301988811	0.448972587481367	0.732620820788272	STABLE_Heavy	0.0907555230008344	0.590972339978086	0.769716945029972	STABLE_Light	STABLE_Total STABLE_Heavy STABLE_Light	Stable
4933412E12Rik	ENSMUSG00000112627	0.404140704751256	0.192285626084851	0.518695449762771	STABLE_Total	0.780908547880857	0.00952035761578112	0.120826252241389	UP_Heavy	0.813167221665097	0.00527645282828381	0.0455800440768175	UP_Light	STABLE_Total UP_Heavy UP_Light	Translation_only
4933421O10Rik	ENSMUSG00000085037	0.0521082484631759	0.676964627215035	0.875473115756455	STABLE_Total	0.057015846675373	0.660414049228433	0.858070544792314	STABLE_Heavy	-0.110866640715201	0.354589513711234	0.57999741887213	STABLE_Light	STABLE_Total STABLE_Heavy STABLE_Light	Stable
4933427D14Rik	ENSMUSG00000020807	-0.278880967217734	0.345195304503267	0.669725538750461	STABLE_Total	-1.45500388502401	1.58174989301457e-05	0.00119522016915843	DOWN_Heavy	-0.612762076286784	0.0680053221051721	0.223719906959056	STABLE_Light	STABLE_Total DOWN_Heavy STABLE_Light	Translation_only
4933431E20Rik	ENSMUSG00000086968	0.215822095364832	0.00949747340931955	0.107417386965451	STABLE_Total	0.235726290453704	0.00680040816334883	0.0974385828355281	STABLE_Heavy	0.19679848888221	0.0187606658146585	0.103151678441856	STABLE_Light	STABLE_Total STABLE_Heavy STABLE_Light	Stable
4933431K14Rik	ENSMUSG00000103715	-0.106700254265357	0.457409677753597	0.752409571896012	STABLE_Total	0.0262744776640599	0.845660743608162	0.941685511206266	STABLE_Heavy	-0.189955524960347	0.138164454241743	0.337983825106271	STABLE_Light	STABLE_Total STABLE_Heavy STABLE_Light	Stable
4933434E20Rik	ENSMUSG00000027942	0.139994962147767	0.0864580503599832	0.354436504127965	STABLE_Total	0.0701638795393694	0.42453045611381	0.716896080298664	STABLE_Heavy	0.0656246385360086	0.439266284226284	0.651502690355038	STABLE_Light	STABLE_Total STABLE_Heavy STABLE_Light	Stable
4933439C10Rik	ENSMUSG00000072893	-0.235955990552609	0.220851683199794	0.551317623417256	STABLE_Total	0.00234421552234964	0.98998199061469	0.995808270108254	STABLE_Heavy	-0.230481492217564	0.175409731794269	0.388036597745812	STABLE_Light	STABLE_Total STABLE_Heavy STABLE_Light	Stable
5_8S_rRNA	ENSMUSG00002075637	-0.765172690317105	0.0145689531104165	0.138520834308775	DOWN_Total	-0.151462133780484	0.605688759317378	0.830075746231347	STABLE_Heavy	-0.00250356314587053	0.992926725701596	0.997372769950173	STABLE_Light	DOWN_Total STABLE_Heavy STABLE_Light	Transcription_only
5_8S_rRNA	ENSMUSG00002075637	-0.765172690317105	0.0145689531104165	0.138520834308775	DOWN_Total	-0.151462133780484	0.605688759317378	0.830075746231347	STABLE_Heavy	0.161040377363467	0.61548493078279	0.78690469762801	STABLE_Light	DOWN_Total STABLE_Heavy STABLE_Light	Transcription_only
5_8S_rRNA	ENSMUSG00002075637	-0.765172690317105	0.0145689531104165	0.138520834308775	DOWN_Total	-0.0170389291161106	0.959018070304362	0.983402788040835	STABLE_Heavy	-0.00250356314587053	0.992926725701596	0.997372769950173	STABLE_Light	DOWN_Total STABLE_Heavy STABLE_Light	Transcription_only
5_8S_rRNA	ENSMUSG00002075637	-0.765172690317105	0.0145689531104165	0.138520834308775	DOWN_Total	-0.0170389291161106	0.959018070304362	0.983402788040835	STABLE_Heavy	0.161040377363467	0.61548493078279	0.78690469762801	STABLE_Light	DOWN_Total STABLE_Heavy STABLE_Light	Transcription_only
5_8S_rRNA	ENSMUSG00002075795	-0.636187982900009	0.0679434708151389	0.317224198534292	STABLE_Total	-0.151462133780484	0.605688759317378	0.830075746231347	STABLE_Heavy	-0.00250356314587053	0.992926725701596	0.997372769950173	STABLE_Light	STABLE_Total STABLE_Heavy STABLE_Light	Stable
5_8S_rRNA	ENSMUSG00002075795	-0.636187982900009	0.0679434708151389	0.317224198534292	STABLE_Total	-0.151462133780484	0.605688759317378	0.830075746231347	STABLE_Heavy	0.161040377363467	0.61548493078279	0.78690469762801	STABLE_Light	STABLE_Total STABLE_Heavy STABLE_Light	Stable
5_8S_rRNA	ENSMUSG00002075795	-0.636187982900009	0.0679434708151389	0.317224198534292	STABLE_Total	-0.0170389291161106	0.959018070304362	0.983402788040835	STABLE_Heavy	-0.00250356314587053	0.992926725701596	0.997372769950173	STABLE_Light	STABLE_Total STABLE_Heavy STABLE_Light	Stable
5_8S_rRNA	ENSMUSG00002075795	-0.636187982900009	0.0679434708151389	0.317224198534292	STABLE_Total	-0.0170389291161106	0.959018070304362	0.983402788040835	STABLE_Heavy	0.161040377363467	0.61548493078279	0.78690469762801	STABLE_Light	STABLE_Total STABLE_Heavy STABLE_Light	Stable
5031425E22Rik	ENSMUSG00000073147	-0.128134018607166	0.13888347346136	0.444681094666535	STABLE_Total	-0.124261527074523	0.151341669773809	0.463798792445513	STABLE_Heavy	-0.159384173881693	0.0565418531574878	0.202235023861996	STABLE_Light	STABLE_Total STABLE_Heavy STABLE_Light	Stable
5031439G07Rik	ENSMUSG00000036046	-0.162099218152985	0.0481265900440263	0.263415839779287	STABLE_Total	-0.0710050477922997	0.41925117657038	0.714396475233091	STABLE_Heavy	-0.219503208131844	0.0140516150388721	0.0856990993076575	STABLE_Light	STABLE_Total STABLE_Heavy STABLE_Light	Stable
5033430I15Rik	ENSMUSG00000038152	-0.188423545129096	0.297734815338975	0.628729741443857	STABLE_Total	-0.105419004200042	0.547474073656545	0.795134922159661	STABLE_Heavy	-0.078791042462253	0.638827166106586	0.802075317790039	STABLE_Light	STABLE_Total STABLE_Heavy STABLE_Light	Stable
5330434G04Rik	ENSMUSG00000087620	0.0433553176307651	0.847687867899939	0.94687814332284	STABLE_Total	-0.136309512937296	0.583324630527541	0.817859842895867	STABLE_Heavy	-0.336200878824438	0.134849795966543	0.332966514875199	STABLE_Light	STABLE_Total STABLE_Heavy STABLE_Light	Stable
5330438D12Rik	ENSMUSG00000052291	-0.115274083483598	0.431486887437646	0.73592430729548	STABLE_Total	-0.219410383055771	0.131314216852731	0.436048409043738	STABLE_Heavy	-0.133621050538587	0.333953322238575	0.562214803867169	STABLE_Light	STABLE_Total STABLE_Heavy STABLE_Light	Stable
5430405H02Rik	ENSMUSG00000085741	-0.152618257487575	0.288267078786703	0.62018149160256	STABLE_Total	-0.104747152822835	0.465209637485168	0.741536001484906	STABLE_Heavy	0.136540722107294	0.323572540634719	0.552644654519707	STABLE_Light	STABLE_Total STABLE_Heavy STABLE_Light	Stable
5430416N02Rik	ENSMUSG00000097772	0.168058601236595	0.148391437541967	0.457585874930354	STABLE_Total	0.0397280605145831	0.736218016761998	0.894161413302767	STABLE_Heavy	-0.101834234993536	0.351498874362827	0.578160570401237	STABLE_Light	STABLE_Total STABLE_Heavy STABLE_Light	Stable
5530601H04Rik	ENSMUSG00000087174	-0.325034847322791	0.000474295820715285	0.0145812957130821	DOWN_Total	-0.335987668721217	0.000508162308385905	0.0182392156537411	DOWN_Heavy	-0.32328696583002	0.000395355918901876	0.00757827093147428	DOWN_Light	DOWN_Total DOWN_Heavy DOWN_Light	Mixture
5730409E04Rik	ENSMUSG00000073755	0.0698711418789779	0.570505896630174	0.820555403829764	STABLE_Total	0.150682861530389	0.254465501341565	0.578338008985413	STABLE_Heavy	0.0567798893960239	0.657674490087766	0.814191818133834	STABLE_Light	STABLE_Total STABLE_Heavy STABLE_Light	Stable
5730414N17Rik	ENSMUSG00000116506	0.124300908801457	0.704051462503412	0.887314245974966	STABLE_Total	0.257951278174523	0.436780399268116	0.724582835149619	STABLE_Heavy	-0.383020150409499	0.244270493092674	0.469940419372127	STABLE_Light	STABLE_Total STABLE_Heavy STABLE_Light	Stable
5730455P16Rik	ENSMUSG00000057181	0.0626381700501073	0.507011494557085	0.782949829525921	STABLE_Total	-0.0862877816628892	0.401468636860836	0.701827921903859	STABLE_Heavy	-0.0458712821564173	0.637182147218147	0.801544211654336	STABLE_Light	STABLE_Total STABLE_Heavy STABLE_Light	Stable
5730471H19Rik	ENSMUSG00000087179	0.0110612526238791	0.946357354275566	0.981977519339433	STABLE_Total	-0.183194875729934	0.273792052764428	0.594592492537627	STABLE_Heavy	-0.229493216695458	0.155510992260504	0.362152687085816	STABLE_Light	STABLE_Total STABLE_Heavy STABLE_Light	Stable
5730480H06Rik	ENSMUSG00000029089	0.03130287536209	0.774423318575507	0.917443696617847	STABLE_Total	-0.126165911253987	0.247115737642203	0.571587021963768	STABLE_Heavy	-0.0596339930843447	0.585896683907237	0.765790206060809	STABLE_Light	STABLE_Total STABLE_Heavy STABLE_Light	Stable
5730522E02Rik	ENSMUSG00000032985	-0.404442349603994	0.126067979030117	0.421494267708333	STABLE_Total	-0.565082893261119	0.0350018584194178	0.237015592689907	STABLE_Heavy	-0.292141520145602	0.240378914850488	0.465235923498039	STABLE_Light	STABLE_Total STABLE_Heavy STABLE_Light	Stable
5830408C22Rik	ENSMUSG00000110148	0.89135393204251	0.0907094613602828	0.361453160352368	STABLE_Total	0.517672587916865	0.336594850593432	0.648482591246633	STABLE_Heavy	0.322084555573452	0.513112220716897	0.711452492431967	STABLE_Light	STABLE_Total STABLE_Heavy STABLE_Light	Stable
5830417I10Rik	ENSMUSG00000078684	-0.101234079542679	0.327582728352679	0.655901290927405	STABLE_Total	-0.0550672487644221	0.631215831497036	0.842462182095654	STABLE_Heavy	-0.240439982813481	0.025334292711536	0.124108161354099	STABLE_Light	STABLE_Total STABLE_Heavy STABLE_Light	Stable
5830448L01Rik	ENSMUSG00000115007	0.378957278883001	0.229578638835126	0.561509457880052	STABLE_Total	0.167710342775602	0.592288302423624	0.822562637558154	STABLE_Heavy	0.507806087513099	0.104420284527571	0.287581435826269	STABLE_Light	STABLE_Total STABLE_Heavy STABLE_Light	Stable
5930403N24Rik	ENSMUSG00000046463	-0.362700448350252	0.0127215090098316	0.127543788305972	DOWN_Total	-0.337843384930498	0.0190525975550542	0.173675011490738	DOWN_Heavy	-0.213754689260481	0.125223624606906	0.319015175566729	STABLE_Light	DOWN_Total DOWN_Heavy STABLE_Light	Stable
5930420M18Rik	ENSMUSG00000107201	-0.11556819959328	0.502912111093816	0.780077189880218	STABLE_Total	0.0360950742390555	0.83434454646447	0.936592819850344	STABLE_Heavy	0.252253353945672	0.150388553118327	0.355412091706967	STABLE_Light	STABLE_Total STABLE_Heavy STABLE_Light	Stable
6030458C11Rik	ENSMUSG00000022195	-0.0100812822622172	0.889149213285318	0.962200592080901	STABLE_Total	-0.110884476549943	0.129219476695516	0.432478564233941	STABLE_Heavy	-0.247278397919688	0.00064101965061275	0.010751307387672	STABLE_Light	STABLE_Total STABLE_Heavy STABLE_Light	Stable
6330403K07Rik	ENSMUSG00000018451	-0.362775025187399	1.23809319666477e-05	0.000812349683529339	DOWN_Total	-0.419362738113264	2.15524220095189e-06	0.00020802921506414	DOWN_Heavy	-0.28228563816102	0.00195799837342873	0.0233479922319902	DOWN_Light	DOWN_Total DOWN_Heavy DOWN_Light	Mixture
6330403L08Rik	ENSMUSG00000075585	-0.129074251432577	0.540673505587148	0.802355880722085	STABLE_Total	-0.0240986366332762	0.910019508459159	0.96657173063166	STABLE_Heavy	0.406589226005738	0.0622455560804219	0.212573608146198	STABLE_Light	STABLE_Total STABLE_Heavy STABLE_Light	Stable
6330409D20Rik	ENSMUSG00000009551	-0.184944222271136	0.416635192100362	0.72542233473052	STABLE_Total	-0.351812622891991	0.116084564281167	0.411959820057494	STABLE_Heavy	-0.576172075750189	0.00704529099520157	0.0553550559282033	DOWN_Light	STABLE_Total STABLE_Heavy DOWN_Light	Translation_only
6330418K02Rik	ENSMUSG00000085227	-0.0410477956657162	0.760258281204543	0.911657649635228	STABLE_Total	0.0137428726317211	0.916069348106487	0.968513394836351	STABLE_Heavy	-0.119124902553708	0.338880241682049	0.566902111822566	STABLE_Light	STABLE_Total STABLE_Heavy STABLE_Light	Stable
6330549D23Rik	ENSMUSG00000045327	0.0736330460482078	0.835173897044844	0.941975375195694	STABLE_Total	-0.109847658769939	0.762184179878491	0.904827482291572	STABLE_Heavy	-0.383216988369959	0.274827495770587	0.503856258048565	STABLE_Light	STABLE_Total STABLE_Heavy STABLE_Light	Stable
6430548M08Rik	ENSMUSG00000031824	-0.202246591649577	0.0629972503845723	0.305182988592464	STABLE_Total	-0.0954642746860406	0.399846099137526	0.700413670731755	STABLE_Heavy	-0.010713277149706	0.925291462690381	0.964595522062576	STABLE_Light	STABLE_Total STABLE_Heavy STABLE_Light	Stable
6430571L13Rik	ENSMUSG00000037977	-0.0607366366911156	0.708935795994312	0.890091055801516	STABLE_Total	0.109725581122159	0.503680640892126	0.766476381605579	STABLE_Heavy	0.0937084324620668	0.5805835690754	0.761992714253178	STABLE_Light	STABLE_Total STABLE_Heavy STABLE_Light	Stable
6530402F18Rik	ENSMUSG00000079499	-0.182328364386455	0.251219727062074	0.587616876536936	STABLE_Total	-0.225598190053189	0.177304286699021	0.495823460096969	STABLE_Heavy	-0.448676202247812	0.00710565310714088	0.0556537907545707	DOWN_Light	STABLE_Total STABLE_Heavy DOWN_Light	Translation_only
6720427I07Rik	ENSMUSG00000097375	0.164065408583049	0.524687968509669	0.793722688405674	STABLE_Total	-0.151478601019965	0.636578182323551	0.845533136022213	STABLE_Heavy	0.0925221132636067	0.713476212324893	0.849297569053021	STABLE_Light	STABLE_Total STABLE_Heavy STABLE_Light	Stable
6720489N17Rik	ENSMUSG00000072066	-0.0988027832339409	0.652893391882689	0.863028778827574	STABLE_Total	-0.10325186062403	0.648278759807963	0.852393526673468	STABLE_Heavy	-0.243111556881143	0.280717060693134	0.509771672194703	STABLE_Light	STABLE_Total STABLE_Heavy STABLE_Light	Stable
6820431F20Rik	ENSMUSG00000071796	0.0288371151367327	0.816494773325066	0.934606370595335	STABLE_Total	-0.0251355907088931	0.854296929180443	0.944489528125952	STABLE_Heavy	-0.207298969862241	0.099288469004912	0.279397206880345	STABLE_Light	STABLE_Total STABLE_Heavy STABLE_Light	Stable
7SK	ENSMUSG00002076161	-0.452059380936813	0.0913505706418034	0.362498657463895	STABLE_Total	-0.338464824685673	0.20451111436158	0.527485198910951	STABLE_Heavy	-0.226893225504291	0.375227474261547	0.598360714297727	STABLE_Light	STABLE_Total STABLE_Heavy STABLE_Light	Stable
8030462N17Rik	ENSMUSG00000047466	-0.00851451777543311	0.929231389554325	0.976859856471513	STABLE_Total	0.0282527254601391	0.780557370803868	0.91198422628834	STABLE_Heavy	-0.101412390359098	0.309744019648054	0.539814868910793	STABLE_Light	STABLE_Total STABLE_Heavy STABLE_Light	Stable
8430429K09Rik	ENSMUSG00000034587	-0.131209749386362	0.347346129081013	0.671793378009347	STABLE_Total	-0.322745881445528	0.0229261551625103	0.191589528328382	DOWN_Heavy	-0.272027868857758	0.0464498056394133	0.179703546096755	DOWN_Light	STABLE_Total DOWN_Heavy DOWN_Light	Translation_only
9030025P20Rik	ENSMUSG00000116953	-0.244040414394786	0.0829717508906792	0.347445696057651	STABLE_Total	-0.277360323221484	0.0521051826214907	0.29113207747584	STABLE_Heavy	-0.209386466166887	0.147401177767425	0.351534669303474	STABLE_Light	STABLE_Total STABLE_Heavy STABLE_Light	Stable
9030407P20Rik	ENSMUSG00000097343	-0.438794667776377	0.00296127144847761	0.0506577460784866	DOWN_Total	-0.550226280715884	0.000196564445551593	0.00898750237192428	DOWN_Heavy	-0.310882852588299	0.0303214947818082	0.139170620390799	DOWN_Light	DOWN_Total DOWN_Heavy DOWN_Light	Mixture
9030612E09Rik	ENSMUSG00000045008	0.178623199916238	0.352909202593254	0.675068785928849	STABLE_Total	0.0596109578610102	0.745811425597374	0.897761009343172	STABLE_Heavy	-0.00710495331419387	0.967149616391706	0.98520960215914	STABLE_Light	STABLE_Total STABLE_Heavy STABLE_Light	Stable
9130019O22Rik	ENSMUSG00000030823	-0.137255472647435	0.391447661311083	0.705854568380209	STABLE_Total	-0.256149009660216	0.11353658643263	0.40802121937754	STABLE_Heavy	-0.262185870385759	0.0996957620067832	0.280268661666612	STABLE_Light	STABLE_Total STABLE_Heavy STABLE_Light	Stable
9130023H24Rik	ENSMUSG00000062944	-0.117401334345352	0.330343584785158	0.658165812761659	STABLE_Total	-0.376667367942634	0.00215789536720027	0.0484834175068768	DOWN_Heavy	-0.170488306346039	0.166830333449009	0.377313027304258	STABLE_Light	STABLE_Total DOWN_Heavy STABLE_Light	Translation_only
9130024F11Rik	ENSMUSG00000087022	-0.123397329032249	0.726330815626034	0.896715823722697	STABLE_Total	-0.381461410561685	0.312368376150821	0.626364771940387	STABLE_Heavy	-0.0883684392082836	0.809584346037914	0.904263019796894	STABLE_Light	STABLE_Total STABLE_Heavy STABLE_Light	Stable
9130221H12Rik	ENSMUSG00000090330	0.0432801079179975	0.734880547239418	0.900337358704419	STABLE_Total	0.359862986764833	0.00516964706381828	0.0840550655665222	UP_Heavy	0.0285719728090024	0.818495571846485	0.908950675446966	STABLE_Light	STABLE_Total UP_Heavy STABLE_Light	Translation_only
9130401M01Rik	ENSMUSG00000101892	0.137534333739399	0.055165806333926	0.285096220233634	STABLE_Total	0.122750836408344	0.0931445942648047	0.373768624102368	STABLE_Heavy	-0.00431788832705127	0.953636451200596	0.978782565334466	STABLE_Light	STABLE_Total STABLE_Heavy STABLE_Light	Stable
9230112E08Rik	ENSMUSG00000070461	0.0980642712278037	0.566335850904536	0.818841328953463	STABLE_Total	0.385838952259989	0.0261449549778613	0.204334849546628	STABLE_Heavy	0.186333556348735	0.269413157139107	0.497954752903752	STABLE_Light	STABLE_Total STABLE_Heavy STABLE_Light	Stable
9330020H09Rik	ENSMUSG00000091050	0.113347640174243	0.519892627371286	0.791229102470336	STABLE_Total	0.0126423358112213	0.943643427155153	0.977905310995866	STABLE_Heavy	-0.0767613719293435	0.64098674524492	0.804165144828765	STABLE_Light	STABLE_Total STABLE_Heavy STABLE_Light	Stable
9330102E08Rik	ENSMUSG00000107879	0.0196682520864314	0.933972936513711	0.978409603264058	STABLE_Total	0.577175691715347	0.0124487499947604	0.140398039021818	UP_Heavy	0.547179062591363	0.0173330036077486	0.0988284085768255	UP_Light	STABLE_Total UP_Heavy UP_Light	Translation_only
9330104G04Rik	ENSMUSG00000097842	-0.0133618880000135	0.929423843667121	0.976919124091515	STABLE_Total	-0.083253937089792	0.596043175083745	0.824050130801471	STABLE_Heavy	-0.073956412844291	0.623606685112167	0.792662344236865	STABLE_Light	STABLE_Total STABLE_Heavy STABLE_Light	Stable
9330151L19Rik	ENSMUSG00000097061	0.21667201407351	0.120752957459368	0.413167352298415	STABLE_Total	0.277387179498505	0.0474005543371848	0.278415252521962	STABLE_Heavy	-0.0434851852273346	0.747234884153219	0.86880857028543	STABLE_Light	STABLE_Total STABLE_Heavy STABLE_Light	Stable
9330159F19Rik	ENSMUSG00000004360	-0.45343630795981	6.62233530578214e-05	0.0032229446774615	DOWN_Total	-0.265083378479325	0.0285238907571237	0.214422536530253	STABLE_Heavy	-0.468544592069033	7.76234548908904e-05	0.00226879469983095	DOWN_Light	DOWN_Total STABLE_Heavy DOWN_Light	Mixture
9330159M07Rik	ENSMUSG00000097177	0.808067006504595	4.44931249746771e-05	0.00236432949773996	UP_Total	0.338413726889366	0.108497322159649	0.398184062946341	STABLE_Heavy	0.581696894446777	0.002073968248412	0.0241688004403012	UP_Light	UP_Total STABLE_Heavy UP_Light	Mixture
9430015G10Rik	ENSMUSG00000059939	0.0100320899409282	0.915702695316016	0.971458183451714	STABLE_Total	-0.0156333545944719	0.875487551151383	0.952297505256489	STABLE_Heavy	0.0129446981688858	0.894437381653806	0.947403008149113	STABLE_Light	STABLE_Total STABLE_Heavy STABLE_Light	Stable
9430038I01Rik	ENSMUSG00000040139	0.165599314486396	0.250111914216246	0.586166626249207	STABLE_Total	0.0964131634149523	0.508821500289004	0.770098068695892	STABLE_Heavy	0.116502598417415	0.397000262495637	0.617054538123835	STABLE_Light	STABLE_Total STABLE_Heavy STABLE_Light	Stable
9430041J12Rik	ENSMUSG00000086155	-0.605192622621403	0.00419847827167674	0.0636510586551879	DOWN_Total	-0.374526609358094	0.0689261775194097	0.329796927313447	STABLE_Heavy	-0.321149617506724	0.110692463035941	0.297772473638187	STABLE_Light	DOWN_Total STABLE_Heavy STABLE_Light	Transcription_only
9430053O09Rik	ENSMUSG00000102344	0.209231679495542	0.305499235890206	0.636204282397025	STABLE_Total	-0.185188731260584	0.392688484507103	0.693886593485351	STABLE_Heavy	0.045645777654047	0.825303233929307	0.911796802274604	STABLE_Light	STABLE_Total STABLE_Heavy STABLE_Light	Stable
9430062P05Rik	ENSMUSG00000104263	0.267643255865934	0.333975473297946	0.661544129184836	STABLE_Total	0.437042771197923	0.121122365488003	0.420617923269485	STABLE_Heavy	0.133225299347001	0.624842450703932	0.793530567426479	STABLE_Light	STABLE_Total STABLE_Heavy STABLE_Light	Stable
9430081H08Rik	ENSMUSG00000111088	0.405461986317911	0.148379439368462	0.457585874930354	STABLE_Total	-0.00878576845436719	0.974361990057578	0.988642726699743	STABLE_Heavy	0.0381655465565995	0.882653134645434	0.941661882979687	STABLE_Light	STABLE_Total STABLE_Heavy STABLE_Light	Stable
9530051G07Rik	ENSMUSG00000085982	0.0761702358390136	0.746218019565955	0.905693812402436	STABLE_Total	0.363419505306119	0.132249153172517	0.437287216052008	STABLE_Heavy	-0.00277852778420166	0.990146983940176	0.996552863972061	STABLE_Light	STABLE_Total STABLE_Heavy STABLE_Light	Stable
9530068E07Rik	ENSMUSG00000036275	0.057378250400092	0.423978131514563	0.730963789259148	STABLE_Total	-0.00121755021019415	0.987381115443091	0.994825850616222	STABLE_Heavy	0.241301326188082	0.00130673147653145	0.0175498071174575	STABLE_Light	STABLE_Total STABLE_Heavy STABLE_Light	Stable
9530077C05Rik	ENSMUSG00000036411	0.0821141420557032	0.566913244058727	0.818841328953463	STABLE_Total	0.0925436032258217	0.518972311287413	0.777344071951616	STABLE_Heavy	0.227609764727974	0.109254140455326	0.295787609752427	STABLE_Light	STABLE_Total STABLE_Heavy STABLE_Light	Stable
9630028B13Rik	ENSMUSG00000051295	-0.468558070100122	0.0599343106306578	0.298788665561839	STABLE_Total	-0.560292210021899	0.0360210408628224	0.241322484212572	STABLE_Heavy	-0.462841904609446	0.0753977131233954	0.237458526681246	STABLE_Light	STABLE_Total STABLE_Heavy STABLE_Light	Stable
9930012K11Rik	ENSMUSG00000044551	0.307074084725527	0.134946417471468	0.436947612908854	STABLE_Total	0.269435586687548	0.197427619957977	0.518468692104752	STABLE_Heavy	0.225095799591577	0.255775070722959	0.483297068147034	STABLE_Light	STABLE_Total STABLE_Heavy STABLE_Light	Stable
9930014A18Rik	ENSMUSG00000097493	-0.0436240067141542	0.809399331067533	0.931730772621598	STABLE_Total	-0.046565411520397	0.799120397932525	0.921046771064521	STABLE_Heavy	-0.0119171108712828	0.947463355404816	0.975455818827317	STABLE_Light	STABLE_Total STABLE_Heavy STABLE_Light	Stable
9930021J03Rik	ENSMUSG00000046138	-0.161222758821816	0.247449234990782	0.582875909230952	STABLE_Total	-0.156160792727291	0.327327007215329	0.63951245463891	STABLE_Heavy	-0.106509689058123	0.462573061447076	0.671978290316267	STABLE_Light	STABLE_Total STABLE_Heavy STABLE_Light	Stable
9930104L06Rik	ENSMUSG00000044730	-0.0892734405575762	0.377145722011814	0.696521971247599	STABLE_Total	-0.109863987933081	0.282576929717409	0.603434492900545	STABLE_Heavy	-0.139586476643756	0.171073078452608	0.382579181749113	STABLE_Light	STABLE_Total STABLE_Heavy STABLE_Light	Stable
A030001D20Rik	ENSMUSG00000110357	0.124709711877198	0.342429636123418	0.667046800295875	STABLE_Total	0.0346315249805648	0.789403373080643	0.916488931539776	STABLE_Heavy	-0.113723983462915	0.347248061021976	0.573901026195131	STABLE_Light	STABLE_Total STABLE_Heavy STABLE_Light	Stable
A130010J15Rik	ENSMUSG00000079144	-0.131247107426258	0.219523246798574	0.549650375704068	STABLE_Total	-0.244368671210207	0.0245857931277043	0.198188841211122	STABLE_Heavy	-0.151756298787964	0.150767728523779	0.355916949192971	STABLE_Light	STABLE_Total STABLE_Heavy STABLE_Light	Stable
A130014A01Rik	ENSMUSG00000097944	0.436177988044592	0.00138804354431568	0.0298772731120544	UP_Total	0.611061344824047	4.843532161617e-06	0.000434616195277095	UP_Heavy	0.216267329251272	0.0862148967025434	0.256855628129989	STABLE_Light	UP_Total UP_Heavy STABLE_Light	Stable
A230056P14Rik	ENSMUSG00000087178	0.0978578625293586	0.446865506935286	0.745591354462614	STABLE_Total	-0.0507585863519183	0.704953307313962	0.8787891493537	STABLE_Heavy	-0.115285412151228	0.364768298920042	0.588779097947418	STABLE_Light	STABLE_Total STABLE_Heavy STABLE_Light	Stable
A230072C01Rik	ENSMUSG00000086877	0.00710198105078043	0.964529891674358	0.987362257024511	STABLE_Total	-0.00428774669499396	0.977905078024724	0.989832431274744	STABLE_Heavy	-0.160577253532457	0.267806591719986	0.496244093614332	STABLE_Light	STABLE_Total STABLE_Heavy STABLE_Light	Stable
A230077H06Rik	ENSMUSG00000100600	-0.0326139867804504	0.887857106166882	0.961889863661177	STABLE_Total	0.195394269425589	0.396171274952534	0.696696594131985	STABLE_Heavy	0.0104848673714633	0.962647111444692	0.983051751832381	STABLE_Light	STABLE_Total STABLE_Heavy STABLE_Light	Stable
A2m	ENSMUSG00000030111	-0.205036882265655	0.333206218334408	0.660842889435985	STABLE_Total	0.0670491096278183	0.769769837194302	0.907823374465765	STABLE_Heavy	-0.350170059088206	0.126140894031876	0.320418403329024	STABLE_Light	STABLE_Total STABLE_Heavy STABLE_Light	Stable
A330009N23Rik	ENSMUSG00000097915	0.210876249375223	0.404012590372575	0.715393285641227	STABLE_Total	0.200553674499918	0.410304865938187	0.708014078121325	STABLE_Heavy	0.0465749504963448	0.843204404618149	0.921747804641048	STABLE_Light	STABLE_Total STABLE_Heavy STABLE_Light	Stable
A330035P11Rik	ENSMUSG00000085615	0.122567976518323	0.480788411571759	0.767134832733467	STABLE_Total	-0.00363708914570725	0.983146719634218	0.992947530928457	STABLE_Heavy	0.0549284571060315	0.733165143837719	0.860956320143803	STABLE_Light	STABLE_Total STABLE_Heavy STABLE_Light	Stable
A330048O09Rik	ENSMUSG00000097326	0.18919630478893	0.510078988251416	0.785161792036622	STABLE_Total	-0.0354633362026394	0.900476654556424	0.962851625661513	STABLE_Heavy	-0.0469606960334162	0.862697574516354	0.931404180914877	STABLE_Light	STABLE_Total STABLE_Heavy STABLE_Light	Stable
A330084C13Rik	ENSMUSG00000114210	-0.935776767847217	1.68620586091881e-05	0.00103456656176117	DOWN_Total	-0.943805378033227	5.36442231561012e-05	0.00322165563404449	DOWN_Heavy	-0.9519785910448	1.84681674102613e-05	0.000757564227168918	DOWN_Light	DOWN_Total DOWN_Heavy DOWN_Light	Mixture
A330102I10Rik	ENSMUSG00000086363	-0.235773698307328	0.238892870903931	0.572203027622245	STABLE_Total	-0.0794517578577159	0.685694372775494	0.870250675515022	STABLE_Heavy	-0.257392147824133	0.173536373792331	0.386093556258561	STABLE_Light	STABLE_Total STABLE_Heavy STABLE_Light	Stable
A430005L14Rik	ENSMUSG00000047613	-0.0100120332750201	0.906992357088008	0.968022618693555	STABLE_Total	-0.119202797854111	0.169654345115734	0.486840985254527	STABLE_Heavy	0.0427771043056554	0.61731549377067	0.788084076046731	STABLE_Light	STABLE_Total STABLE_Heavy STABLE_Light	Stable
A430027H14Rik	ENSMUSG00000104507	-0.188699122328819	0.297668979938318	0.628729741443857	STABLE_Total	-0.00519242528655499	0.976592409380399	0.989480396716611	STABLE_Heavy	-0.0489280786145449	0.782280772327928	0.889389059891674	STABLE_Light	STABLE_Total STABLE_Heavy STABLE_Light	Stable
A430033K04Rik	ENSMUSG00000056014	-0.0838926763857874	0.397256859035579	0.710716682875738	STABLE_Total	0.00541411548275932	0.960106872724318	0.983750354913193	STABLE_Heavy	-0.0995424892625365	0.332761645915616	0.56157217177852	STABLE_Light	STABLE_Total STABLE_Heavy STABLE_Light	Stable
A430035B10Rik	ENSMUSG00000087305	-0.23757874338312	0.301015704945822	0.632682899620863	STABLE_Total	-0.0519666619427904	0.824618402167727	0.932502079388946	STABLE_Heavy	-0.274973830445503	0.199187883014807	0.419302872739914	STABLE_Light	STABLE_Total STABLE_Heavy STABLE_Light	Stable
A430103D13Rik	ENSMUSG00000112096	0.0257904008095655	0.89403683999158	0.964291706991143	STABLE_Total	0.233864087156209	0.212377837742733	0.534311269849589	STABLE_Heavy	0.0232837413299201	0.899081903915791	0.949265987242169	STABLE_Light	STABLE_Total STABLE_Heavy STABLE_Light	Stable
A4galt	ENSMUSG00000047878	0.207770333358476	0.357712560342853	0.678749550451962	STABLE_Total	0.407047122807366	0.0729503745236964	0.338400170286498	STABLE_Heavy	0.55723771941831	0.0162536045883406	0.0947818850831866	UP_Light	STABLE_Total STABLE_Heavy UP_Light	Translation_only
A530017D24Rik	ENSMUSG00000072847	-0.2667348229892	0.103730207843094	0.381131126895356	STABLE_Total	-0.00833054855051038	0.959553028742175	0.983722083691916	STABLE_Heavy	-0.276919443568722	0.0884160507778787	0.260494406119024	STABLE_Light	STABLE_Total STABLE_Heavy STABLE_Light	Stable
A530058N18Rik	ENSMUSG00000087694	0.511703800165482	0.038094050019408	0.23213763842472	STABLE_Total	0.23707817145104	0.349842653071827	0.659145796607903	STABLE_Heavy	0.204336784747097	0.379966095423354	0.602315693054333	STABLE_Light	STABLE_Total STABLE_Heavy STABLE_Light	Stable
A630052C17Rik	ENSMUSG00000086725	-0.246569159192124	0.0478766933667455	0.263056137262291	STABLE_Total	-0.301991597005665	0.0150477172734867	0.154756502074103	DOWN_Heavy	-0.413838497055988	0.00041659447245339	0.00784370403914961	DOWN_Light	STABLE_Total DOWN_Heavy DOWN_Light	Translation_only
A630072M18Rik	ENSMUSG00000101013	-0.295209099076605	0.0494890390794584	0.26771444388236	STABLE_Total	-0.300764817659261	0.0440493053272902	0.267745925734084	STABLE_Heavy	-0.454921890741405	0.00146750548285768	0.019136218181097	DOWN_Light	STABLE_Total STABLE_Heavy DOWN_Light	Translation_only
A630089N07Rik	ENSMUSG00000116673	0.266274714755974	0.280422775510974	0.613276236116372	STABLE_Total	-0.132858281193536	0.628253767739252	0.840576826874991	STABLE_Heavy	-0.0242984793071112	0.923826789555324	0.964281160490205	STABLE_Light	STABLE_Total STABLE_Heavy STABLE_Light	Stable
A730017L22Rik	ENSMUSG00000085566	-0.156568911543902	0.33003105075272	0.657826659804163	STABLE_Total	-0.208377881777085	0.211260077126415	0.533519952032355	STABLE_Heavy	0.112169066974283	0.492603289910569	0.695271867208615	STABLE_Light	STABLE_Total STABLE_Heavy STABLE_Light	Stable
A730020E08Rik	ENSMUSG00000097924	-0.183519811641283	0.243703815607952	0.578183288812814	STABLE_Total	-0.232968363547846	0.171279505182479	0.488684391078069	STABLE_Heavy	-0.244636603858427	0.135492818679169	0.333894678643465	STABLE_Light	STABLE_Total STABLE_Heavy STABLE_Light	Stable
A730056A06Rik	ENSMUSG00000097756	-0.112048191669677	0.37133518587592	0.690734741408565	STABLE_Total	-0.0909468591624226	0.469557595322485	0.743937013163181	STABLE_Heavy	-0.197081371426368	0.109777671582736	0.296375566570783	STABLE_Light	STABLE_Total STABLE_Heavy STABLE_Light	Stable
A730063M14Rik	ENSMUSG00000112639	0.0744236338606513	0.648327361644227	0.859913500677046	STABLE_Total	-0.242918250891817	0.140444880432172	0.449680452356088	STABLE_Heavy	-0.0410205933314328	0.789275875240958	0.893380143553645	STABLE_Light	STABLE_Total STABLE_Heavy STABLE_Light	Stable
A730089K16Rik	ENSMUSG00000103529	-0.651862077451316	2.27456882940989e-06	0.000201580152369369	DOWN_Total	-0.903924043483975	2.71602798885255e-10	5.19920184479415e-08	DOWN_Heavy	-1.02574144311836	8.34520219294108e-14	1.64126120389117e-11	DOWN_Light	DOWN_Total DOWN_Heavy DOWN_Light	Mixture
A830011K09Rik	ENSMUSG00000089957	-0.295540924841622	0.242964299323311	0.577045234968532	STABLE_Total	-0.248498797399605	0.324201947064519	0.63709311105996	STABLE_Heavy	-0.265635905100565	0.262157518320858	0.490332919558698	STABLE_Light	STABLE_Total STABLE_Heavy STABLE_Light	Stable
A830018L16Rik	ENSMUSG00000057715	0.169162433056062	0.486883427072163	0.770833463308819	STABLE_Total	0.0819196403194268	0.743411435041898	0.896836045269402	STABLE_Heavy	0.359488035067709	0.142935269490861	0.34564959812705	STABLE_Light	STABLE_Total STABLE_Heavy STABLE_Light	Stable
A830082K12Rik	ENSMUSG00000087143	-0.0984880679634383	0.314761067488696	0.643735704549176	STABLE_Total	-0.171479614086912	0.0925687007865354	0.373184645831465	STABLE_Heavy	-0.260211992703637	0.0073492852018848	0.0569113741334736	STABLE_Light	STABLE_Total STABLE_Heavy STABLE_Light	Stable
A830082N09Rik	ENSMUSG00000112280	-0.108917536720047	0.417676374502535	0.726066074431881	STABLE_Total	-0.000411861117285877	0.997722088667222	0.998974546829995	STABLE_Heavy	-0.317028609746248	0.0183026921966051	0.101455331540348	DOWN_Light	STABLE_Total STABLE_Heavy DOWN_Light	Translation_only
A930004D18Rik	ENSMUSG00000054057	-0.426561187701084	0.000276452762082118	0.00958703455365452	DOWN_Total	-0.38610756460268	0.000997534498342079	0.029866679130399	DOWN_Heavy	-0.374528034861682	0.00149108451447074	0.0193557869568321	DOWN_Light	DOWN_Total DOWN_Heavy DOWN_Light	Mixture
A930005G22Rik	ENSMUSG00000106887	0.249658233094866	0.375177245014725	0.694932228960961	STABLE_Total	0.582161421169921	0.0396419979914459	0.253627524582526	STABLE_Heavy	0.247257925384241	0.341736593194914	0.568989095059485	STABLE_Light	STABLE_Total STABLE_Heavy STABLE_Light	Stable
A930005H10Rik	ENSMUSG00000054426	-2.4399114585153	4.76567747145422e-23	1.7105207864417e-20	DOWN_Total	-1.89674202851231	1.72771433552671e-15	4.68014994625604e-13	DOWN_Heavy	-2.25404951791568	3.37113833369004e-23	1.07554295681751e-20	DOWN_Light	DOWN_Total DOWN_Heavy DOWN_Light	Mixture
A930006K02Rik	ENSMUSG00000084866	0.124181026716338	0.538653124633097	0.801064444562986	STABLE_Total	0.0146013272535205	0.941430380774897	0.977598841219779	STABLE_Heavy	0.120455236628613	0.526759533939723	0.722728092141965	STABLE_Light	STABLE_Total STABLE_Heavy STABLE_Light	Stable
A930007A09Rik	ENSMUSG00000118559	-0.123634032666291	0.466879978124758	0.758367979750018	STABLE_Total	-0.357790885402645	0.040177750183094	0.255687925256507	STABLE_Heavy	-0.610374562380469	0.000515463867556579	0.00918178008251838	DOWN_Light	STABLE_Total STABLE_Heavy DOWN_Light	Translation_only
A930015D03Rik	ENSMUSG00000092368	0.821572682012143	0.0160352961557594	0.145799493590597	UP_Total	0.752985807625914	0.0382362990742782	0.248640545724224	STABLE_Heavy	0.763368873135332	0.0301690749748842	0.138834914329064	UP_Light	UP_Total STABLE_Heavy UP_Light	Mixture
A930017M01Rik	ENSMUSG00000060530	0.00493328394520317	0.975872485093217	0.990668441998504	STABLE_Total	0.15142069815404	0.358694528465703	0.665054513879493	STABLE_Heavy	-0.123320203271482	0.442436785134792	0.654987102926399	STABLE_Light	STABLE_Total STABLE_Heavy STABLE_Light	Stable
A930024E05Rik	ENSMUSG00000056735	-0.0693682751670818	0.757295366456952	0.910517118763872	STABLE_Total	-0.0440789030737281	0.853032072757986	0.944144352248121	STABLE_Heavy	-0.133925451774368	0.561378691133778	0.74820960532934	STABLE_Light	STABLE_Total STABLE_Heavy STABLE_Light	Stable
A930033H14Rik	ENSMUSG00000090622	0.343534302183034	0.191492740780356	0.517265996785363	STABLE_Total	0.400943409468842	0.134174458142135	0.440293290682077	STABLE_Heavy	0.109855780584212	0.664758893959137	0.818099043422881	STABLE_Light	STABLE_Total STABLE_Heavy STABLE_Light	Stable
A930037H05Rik	ENSMUSG00000109408	0.132912187851555	0.511263870747073	0.786083798353982	STABLE_Total	-0.168006183293085	0.403311939386114	0.703053607790971	STABLE_Heavy	0.276032536299534	0.170835483438451	0.382455174758434	STABLE_Light	STABLE_Total STABLE_Heavy STABLE_Light	Stable
AA387200	ENSMUSG00000085946	-0.326398919985081	0.146352659214474	0.454802600908442	STABLE_Total	-0.609357483330557	0.00596499490818706	0.0905714157293972	DOWN_Heavy	-0.603799403320599	0.00687539422926715	0.0545058172002145	DOWN_Light	STABLE_Total DOWN_Heavy DOWN_Light	Translation_only
AA388235	ENSMUSG00000118084	0.142840145521035	0.337152169707606	0.663626775499329	STABLE_Total	-0.295355951050112	0.0498631800314645	0.28588957039756	STABLE_Heavy	-0.200375526373766	0.161866362731688	0.371064519899071	STABLE_Light	STABLE_Total STABLE_Heavy STABLE_Light	Stable
AA465934	ENSMUSG00000093483	-0.512434254924571	0.447950125305104	0.745727774242749	STABLE_Total	-1.22673158834033	0.0856544253854229	0.363720965767086	STABLE_Heavy	-0.925016564155647	0.202377470626364	0.422832908397094	STABLE_Light	STABLE_Total STABLE_Heavy STABLE_Light	Stable
Aaas	ENSMUSG00000036678	-0.0265249933855031	0.779650344705835	0.919001641949234	STABLE_Total	-0.0420960001359123	0.673052182755472	0.864375247475229	STABLE_Heavy	0.193981945474673	0.0477509209318074	0.182718542595405	STABLE_Light	STABLE_Total STABLE_Heavy STABLE_Light	Stable
Aacs	ENSMUSG00000029482	0.112716001505408	0.269780854005487	0.604036931505024	STABLE_Total	0.354900661473835	0.00242421517799966	0.0524954107247981	UP_Heavy	0.156685889620265	0.142415008430797	0.344681772764826	STABLE_Light	STABLE_Total UP_Heavy STABLE_Light	Translation_only
Aagab	ENSMUSG00000037257	-0.0305280095630956	0.67326427651628	0.873491344473543	STABLE_Total	-0.0797336806827817	0.292288350097406	0.613004258369543	STABLE_Heavy	0.0248511326034726	0.748764422049282	0.869671612924645	STABLE_Light	STABLE_Total STABLE_Heavy STABLE_Light	Stable
Aak1	ENSMUSG00000057230	-0.0904289750741984	0.19242459832822	0.518903072539115	STABLE_Total	0.00306063773597101	0.966860378682607	0.986442187091116	STABLE_Heavy	-0.106180933493133	0.141071667469005	0.342527639075344	STABLE_Light	STABLE_Total STABLE_Heavy STABLE_Light	Stable
Aamdc	ENSMUSG00000035642	-0.00548721387217372	0.953744696665789	0.984191413628547	STABLE_Total	0.027150143387255	0.775311907867192	0.909910690963212	STABLE_Heavy	0.178114653161466	0.0629257148818468	0.213878903541353	STABLE_Light	STABLE_Total STABLE_Heavy STABLE_Light	Stable
Aamp	ENSMUSG00000006299	-0.0337875861347757	0.616750245927202	0.842173772068926	STABLE_Total	-0.0532667125172696	0.463047373482484	0.740745024686669	STABLE_Heavy	0.0761573901132538	0.274750577744599	0.503832415870119	STABLE_Light	STABLE_Total STABLE_Heavy STABLE_Light	Stable
Aar2	ENSMUSG00000027628	-0.0222631888484426	0.78267136677479	0.920219972993177	STABLE_Total	0.0487706042490535	0.574250150432726	0.812245639317146	STABLE_Heavy	0.111065007585676	0.18669086929262	0.40384523285131	STABLE_Light	STABLE_Total STABLE_Heavy STABLE_Light	Stable
Aard	ENSMUSG00000068522	0.0742015557917746	0.753734849967525	0.908977004702542	STABLE_Total	-0.0541727318878506	0.822264906727487	0.931866314344869	STABLE_Heavy	0.232121689169164	0.326913359308251	0.556167211706192	STABLE_Light	STABLE_Total STABLE_Heavy STABLE_Light	Stable
Aars	ENSMUSG00000031960	0.180244031316865	0.0455786044586192	0.256745874522776	STABLE_Total	0.481769849653271	1.52257192814835e-05	0.00116274282832052	UP_Heavy	0.299462838349456	0.00142954190793919	0.0187607080550988	UP_Light	STABLE_Total UP_Heavy UP_Light	Translation_only
Aars2	ENSMUSG00000023938	-0.00203085082510518	0.986180162780818	0.99505155647229	STABLE_Total	0.0839435761234544	0.502580139395403	0.7657412079586	STABLE_Heavy	0.140899163791104	0.256120312007195	0.483548847467265	STABLE_Light	STABLE_Total STABLE_Heavy STABLE_Light	Stable
Aarsd1	ENSMUSG00000075528	0.0540453402854807	0.47279291989299	0.762512688261476	STABLE_Total	-0.0218443076970634	0.782432874754648	0.912940534493365	STABLE_Heavy	0.156013354578099	0.0434191390189871	0.172248847442829	STABLE_Light	STABLE_Total STABLE_Heavy STABLE_Light	Stable
Aasdh	ENSMUSG00000055923	0.0178787753790067	0.886603809661673	0.961491237880288	STABLE_Total	0.209545930396534	0.0989617753384761	0.381961695529329	STABLE_Heavy	-0.120656586406793	0.330876858655994	0.55975717724829	STABLE_Light	STABLE_Total STABLE_Heavy STABLE_Light	Stable
Aasdhppt	ENSMUSG00000025894	0.117745930346129	0.307627067205858	0.637985576379573	STABLE_Total	-0.0312493679427058	0.789738156195798	0.916742457026446	STABLE_Heavy	-0.0972849726026758	0.394153573887529	0.614359229215422	STABLE_Light	STABLE_Total STABLE_Heavy STABLE_Light	Stable
Aatf	ENSMUSG00000018697	0.0211052358631421	0.81321278889061	0.933426287983889	STABLE_Total	-0.0549282099479225	0.553061556838464	0.798137955865003	STABLE_Heavy	0.0922139324879094	0.306542011354514	0.536291490071752	STABLE_Light	STABLE_Total STABLE_Heavy STABLE_Light	Stable
Aatk	ENSMUSG00000025375	-0.0456599128945641	0.72275810894154	0.895327933128715	STABLE_Total	0.173641006882255	0.201096585655669	0.522984778961188	STABLE_Heavy	-0.0259985503495096	0.841583036127207	0.921281559258735	STABLE_Light	STABLE_Total STABLE_Heavy STABLE_Light	Stable
AB124611	ENSMUSG00000057191	0.408085400230619	0.193180617108431	0.519677951127189	STABLE_Total	0.325783534173489	0.289223118084983	0.610015617209651	STABLE_Heavy	0.148234964745425	0.609788539343018	0.782767772390001	STABLE_Light	STABLE_Total STABLE_Heavy STABLE_Light	Stable
Abat	ENSMUSG00000057880	0.0406628594695074	0.585566411922929	0.82786726029416	STABLE_Total	0.155400399942376	0.0518730719078401	0.290687624270437	STABLE_Heavy	-0.0667253729868144	0.388590122329843	0.610043010690402	STABLE_Light	STABLE_Total STABLE_Heavy STABLE_Light	Stable
Abca1	ENSMUSG00000015243	-0.0560628367582048	0.537582274721046	0.800878771212002	STABLE_Total	0.179285376844897	0.063822354223163	0.31845951522824	STABLE_Heavy	0.00310413479545369	0.973348003457007	0.988581753655412	STABLE_Light	STABLE_Total STABLE_Heavy STABLE_Light	Stable
Abca2	ENSMUSG00000026944	-0.208508303040654	0.0119928695266985	0.123132631360234	STABLE_Total	0.083171133302648	0.351832239881219	0.660640265233411	STABLE_Heavy	0.0744521485856605	0.392566588321278	0.613017022898477	STABLE_Light	STABLE_Total STABLE_Heavy STABLE_Light	Stable
Abca3	ENSMUSG00000024130	-0.0797081038765764	0.354070064715804	0.676071807304802	STABLE_Total	0.212981846386568	0.0273608144762685	0.209615375365948	STABLE_Heavy	0.0536832449646414	0.549641434116576	0.740054587790648	STABLE_Light	STABLE_Total STABLE_Heavy STABLE_Light	Stable
Abca4	ENSMUSG00000028125	0.368698580542761	0.0992564699165718	0.374907955430735	STABLE_Total	0.220828958194269	0.345927899348455	0.656583779230441	STABLE_Heavy	-0.230139784094683	0.31968162666387	0.549266289374484	STABLE_Light	STABLE_Total STABLE_Heavy STABLE_Light	Stable
Abca5	ENSMUSG00000018800	0.173679881504257	0.196507125770546	0.522260793166925	STABLE_Total	0.425917182452515	0.00213583605172507	0.0482631192409628	UP_Heavy	-0.0972988389416599	0.474182369837496	0.681591157479438	STABLE_Light	STABLE_Total UP_Heavy STABLE_Light	Translation_only
Abca7	ENSMUSG00000035722	-0.0414184552731632	0.761684612142796	0.912054497768197	STABLE_Total	0.192386954439776	0.179025645294885	0.498597708923116	STABLE_Heavy	-0.0139513459674095	0.92445606562832	0.964456561826398	STABLE_Light	STABLE_Total STABLE_Heavy STABLE_Light	Stable
Abca8b	ENSMUSG00000020620	0.119968964027456	0.490534751023177	0.77208659360912	STABLE_Total	0.24968517200195	0.168594595571079	0.485851587437572	STABLE_Heavy	-0.00474361277897876	0.978792256278135	0.991149698362617	STABLE_Light	STABLE_Total STABLE_Heavy STABLE_Light	Stable
Abca9	ENSMUSG00000041797	0.262316890285766	0.146527855732075	0.454935115543315	STABLE_Total	0.412663366236904	0.0374935180834439	0.246347412614845	STABLE_Heavy	0.298036477811852	0.118037747517621	0.309312990385358	STABLE_Light	STABLE_Total STABLE_Heavy STABLE_Light	Stable
Abcb10	ENSMUSG00000031974	0.113515134232255	0.144705843264247	0.452719108897512	STABLE_Total	0.0956813289180467	0.230464030380136	0.553905133478014	STABLE_Heavy	0.159529327898653	0.0505797745754591	0.18945312381421	STABLE_Light	STABLE_Total STABLE_Heavy STABLE_Light	Stable
Abcb1a	ENSMUSG00000040584	0.210698948775725	0.18536612961748	0.510548811752211	STABLE_Total	0.367229138199881	0.0282707016147935	0.213888326677843	STABLE_Heavy	0.239640715461218	0.156458655228069	0.363769540584517	STABLE_Light	STABLE_Total STABLE_Heavy STABLE_Light	Stable
Abcb6	ENSMUSG00000026198	-0.507600190346844	4.12572222530008e-06	0.000320178345884504	DOWN_Total	-0.650463262193721	3.38544308516394e-08	5.01080478079367e-06	DOWN_Heavy	-0.594870471976201	4.92101070389365e-07	3.62312567568211e-05	DOWN_Light	DOWN_Total DOWN_Heavy DOWN_Light	Mixture
Abcb7	ENSMUSG00000031333	-0.0631630039170838	0.592160597183432	0.83145519261617	STABLE_Total	-0.00807597301143036	0.948451308776676	0.979620133914727	STABLE_Heavy	-0.159430503325302	0.193310041646684	0.411956697034503	STABLE_Light	STABLE_Total STABLE_Heavy STABLE_Light	Stable
Abcb8	ENSMUSG00000028973	-0.225189387951427	0.00291389063034679	0.0499817536199388	STABLE_Total	-0.214517912829972	0.0059474412330591	0.0905714157293972	STABLE_Heavy	-0.127149723999292	0.103213500079367	0.285737798040778	STABLE_Light	STABLE_Total STABLE_Heavy STABLE_Light	Stable
Abcb9	ENSMUSG00000029408	0.112946643670668	0.49919682727155	0.778341534441534	STABLE_Total	0.0899049161779167	0.607367570426466	0.831294439748885	STABLE_Heavy	-0.258321080246104	0.122902661587147	0.315440876730762	STABLE_Light	STABLE_Total STABLE_Heavy STABLE_Light	Stable
Abcc1	ENSMUSG00000023088	0.346966122679126	0.000211570735295148	0.00785878246594365	UP_Total	0.429345606769604	1.12556941657975e-05	0.000897766672990858	UP_Heavy	0.380086829017356	7.5912943960629e-05	0.0022287978250363	UP_Light	UP_Total UP_Heavy UP_Light	Mixture
Abcc10	ENSMUSG00000032842	0.0934277202715298	0.523362345053236	0.792866619963879	STABLE_Total	0.280336782287502	0.0623757918997451	0.315421540297941	STABLE_Heavy	0.0102999000749598	0.944857021081559	0.973491316676693	STABLE_Light	STABLE_Total STABLE_Heavy STABLE_Light	Stable
Abcc4	ENSMUSG00000032849	0.281245014800252	0.110646910259392	0.393339277064651	STABLE_Total	0.208352617112768	0.250478243150704	0.574000979555412	STABLE_Heavy	0.227772156729687	0.212929216406541	0.434051506453032	STABLE_Light	STABLE_Total STABLE_Heavy STABLE_Light	Stable
Abcc5	ENSMUSG00000022822	-0.0578572594502204	0.474348707679715	0.763203024797167	STABLE_Total	0.0324152926857908	0.700642284008108	0.877400281529702	STABLE_Heavy	-0.210752880455798	0.0106709384869019	0.0719599172646549	STABLE_Light	STABLE_Total STABLE_Heavy STABLE_Light	Stable
Abcc8	ENSMUSG00000040136	-0.108797721380259	0.665356477882503	0.869868042548698	STABLE_Total	-0.0152854233746288	0.953677386492952	0.981033428075565	STABLE_Heavy	-0.0810283804429463	0.759347271691861	0.875728691860004	STABLE_Light	STABLE_Total STABLE_Heavy STABLE_Light	Stable
Abcc9	ENSMUSG00000030249	-0.0554884493047582	0.610731617730614	0.839119349794468	STABLE_Total	-0.0276629943158633	0.813514021562853	0.927322017274941	STABLE_Heavy	0.0260366555295023	0.82493621217395	0.911678023106874	STABLE_Light	STABLE_Total STABLE_Heavy STABLE_Light	Stable
Abcd1	ENSMUSG00000031378	-0.121463996338262	0.334112731122048	0.661544129184836	STABLE_Total	-0.00569605250752818	0.96578881623301	0.985815739609671	STABLE_Heavy	0.00764932616955748	0.953960530884735	0.978956472278339	STABLE_Light	STABLE_Total STABLE_Heavy STABLE_Light	Stable
Abcd2	ENSMUSG00000055782	-0.22584833855331	0.0424176819602945	0.247657852746624	STABLE_Total	-0.243717636106936	0.0399520817430856	0.255156600349413	STABLE_Heavy	-0.346391952708689	0.0027749591507387	0.0298427629416896	DOWN_Light	STABLE_Total STABLE_Heavy DOWN_Light	Translation_only
Abcd3	ENSMUSG00000028127	-0.0992318226721384	0.214329099793769	0.543373280194091	STABLE_Total	0.145733842609295	0.0982469893039383	0.381258439610208	STABLE_Heavy	-0.0420588542131831	0.611951252741542	0.78437497862783	STABLE_Light	STABLE_Total STABLE_Heavy STABLE_Light	Stable
Abcd4	ENSMUSG00000021240	0.313149665338947	0.0162076072915354	0.146563964747771	UP_Total	0.330235114865515	0.0115725370631539	0.134209034258668	UP_Heavy	0.115906187965548	0.36673956083108	0.590940502228038	STABLE_Light	UP_Total UP_Heavy STABLE_Light	Stable
Abce1	ENSMUSG00000058355	-0.010264254096113	0.90396451556075	0.967296605046261	STABLE_Total	0.137555136922087	0.152966939122255	0.466145729390037	STABLE_Heavy	0.00362140575619447	0.967088926579177	0.98520960215914	STABLE_Light	STABLE_Total STABLE_Heavy STABLE_Light	Stable
Abcf1	ENSMUSG00000038762	-0.0618909177296117	0.439107995187621	0.740546633021106	STABLE_Total	0.00854236344998895	0.927835474352987	0.971774322914652	STABLE_Heavy	-0.017706362207788	0.831721765780244	0.915442302308108	STABLE_Light	STABLE_Total STABLE_Heavy STABLE_Light	Stable
Abcf2	ENSMUSG00000028953	-0.108782525482587	0.201561962694926	0.527877617367941	STABLE_Total	-0.0700703604086049	0.463203806801251	0.740745024686669	STABLE_Heavy	-0.214477003032959	0.0139259369491543	0.0851510548462558	STABLE_Light	STABLE_Total STABLE_Heavy STABLE_Light	Stable
Abcf3	ENSMUSG00000003234	0.00307162933102528	0.97351909315728	0.990459194537719	STABLE_Total	0.172799163197833	0.0889273105273228	0.368397340393844	STABLE_Heavy	-0.00102398546648556	0.99145724211777	0.996942962955934	STABLE_Light	STABLE_Total STABLE_Heavy STABLE_Light	Stable
Abcg1	ENSMUSG00000024030	0.13417812307506	0.2151633429571	0.544430756932513	STABLE_Total	0.282250051196327	0.0154352870879815	0.15661089521	UP_Heavy	0.121595016798072	0.287836772241184	0.516472543632232	STABLE_Light	STABLE_Total UP_Heavy STABLE_Light	Translation_only
Abcg2	ENSMUSG00000029802	0.0449676716076161	0.631930656803638	0.851810012180061	STABLE_Total	-0.033050901731764	0.743176161821785	0.896836045269402	STABLE_Heavy	-0.123617134470397	0.198496755913218	0.41865611508094	STABLE_Light	STABLE_Total STABLE_Heavy STABLE_Light	Stable
Abcg4	ENSMUSG00000032131	0.014674616241771	0.890512907818798	0.962575261593325	STABLE_Total	0.0948747264918153	0.401691525546458	0.70188747055696	STABLE_Heavy	0.113364594744678	0.312336106189862	0.542492933433888	STABLE_Light	STABLE_Total STABLE_Heavy STABLE_Light	Stable
Abhd1	ENSMUSG00000006638	0.70773451185552	0.0957511717406403	0.369131157002647	STABLE_Total	0.477156727233606	0.272712642294149	0.594223008865853	STABLE_Heavy	0.279097068212874	0.494006395523423	0.696499049448078	STABLE_Light	STABLE_Total STABLE_Heavy STABLE_Light	Stable
Abhd10	ENSMUSG00000033157	-0.106051221434779	0.24029583604617	0.573935670955724	STABLE_Total	-0.124013964141449	0.183646076225102	0.503323341311469	STABLE_Heavy	-0.0482731841624323	0.612043564811297	0.784402597852254	STABLE_Light	STABLE_Total STABLE_Heavy STABLE_Light	Stable
Abhd11	ENSMUSG00000040532	0.149611005283119	0.0954024588020117	0.368508910687298	STABLE_Total	0.116157066797487	0.204608558385114	0.527485198910951	STABLE_Heavy	0.14084422813511	0.120248213738983	0.311963065531365	STABLE_Light	STABLE_Total STABLE_Heavy STABLE_Light	Stable
Abhd11os	ENSMUSG00000085042	0.392631787627374	0.381687209531161	0.698586675765966	STABLE_Total	1.0119358858596	0.0218416646899264	0.187025677008954	UP_Heavy	0.381860439309655	0.368917043637848	0.592330920049989	STABLE_Light	STABLE_Total UP_Heavy STABLE_Light	Translation_only
Abhd12	ENSMUSG00000032046	0.084850963419604	0.319693349943947	0.648282122195657	STABLE_Total	0.107670775723483	0.243395189296483	0.567916402370525	STABLE_Heavy	-0.000426408761797911	0.996312571615799	0.999026371748011	STABLE_Light	STABLE_Total STABLE_Heavy STABLE_Light	Stable
Abhd13	ENSMUSG00000040396	0.0128737081577328	0.888917736855741	0.962200592080901	STABLE_Total	0.0256927150120494	0.788867337694997	0.916176053008176	STABLE_Heavy	-0.0853127052110657	0.36976010675184	0.593211068570362	STABLE_Light	STABLE_Total STABLE_Heavy STABLE_Light	Stable
Abhd14a	ENSMUSG00000042210	0.104752708843103	0.21064911816742	0.539779190712242	STABLE_Total	0.0790791118993774	0.354944561317907	0.663606738074677	STABLE_Heavy	0.195434428869941	0.0247214284425935	0.122135426066867	STABLE_Light	STABLE_Total STABLE_Heavy STABLE_Light	Stable
Abhd14b	ENSMUSG00000042073	0.702874879898899	0.00557560089982432	0.0762370496369312	UP_Total	0.57946914361112	0.0286851145958239	0.214793659467587	STABLE_Heavy	0.766601262345813	0.00255988897432917	0.0281627019191141	UP_Light	UP_Total STABLE_Heavy UP_Light	Mixture
Abhd16a	ENSMUSG00000007036	-0.0365394310421925	0.665512970608437	0.869868042548698	STABLE_Total	-0.0697117318464659	0.434882511614383	0.723728783962872	STABLE_Heavy	-0.0326609701477206	0.701511067425141	0.841473339044427	STABLE_Light	STABLE_Total STABLE_Heavy STABLE_Light	Stable
Abhd17a	ENSMUSG00000003346	-0.0506619646465812	0.468674467600958	0.759453649136224	STABLE_Total	-0.0140435280267256	0.853507089237068	0.944144352248121	STABLE_Heavy	-0.210933660328859	0.00442039345378297	0.0405777422096945	STABLE_Light	STABLE_Total STABLE_Heavy STABLE_Light	Stable
Abhd17b	ENSMUSG00000047368	-0.0673814685720978	0.528098197693159	0.795423822804444	STABLE_Total	-0.113356430571094	0.291333889455873	0.612129467425431	STABLE_Heavy	-0.0823469734719944	0.43253485540444	0.646774771669349	STABLE_Light	STABLE_Total STABLE_Heavy STABLE_Light	Stable
Abhd17c	ENSMUSG00000038459	-0.112699995203897	0.162666024077793	0.478940108297453	STABLE_Total	-0.107239929905175	0.211008879758302	0.533166928315724	STABLE_Heavy	-0.269816166380064	0.00138790407821509	0.0183481941537145	DOWN_Light	STABLE_Total STABLE_Heavy DOWN_Light	Translation_only
Abhd18	ENSMUSG00000037818	-0.168499230570035	0.21888159228187	0.54919311785928	STABLE_Total	0.00600182072751126	0.965903044444469	0.985815739609671	STABLE_Heavy	0.177648629631468	0.189076860656807	0.406678125610453	STABLE_Light	STABLE_Total STABLE_Heavy STABLE_Light	Stable
Abhd2	ENSMUSG00000039202	0.0250420118808149	0.722953108586729	0.895327933128715	STABLE_Total	0.0812762981117136	0.285835342620897	0.607006612180186	STABLE_Heavy	-0.129158456807736	0.0777918556735599	0.242321039684378	STABLE_Light	STABLE_Total STABLE_Heavy STABLE_Light	Stable
Abhd4	ENSMUSG00000040997	0.0580543839425602	0.411279200269239	0.721082811318118	STABLE_Total	0.0236523971104692	0.750181833444404	0.899779497306709	STABLE_Heavy	0.0987896522466003	0.173483797138099	0.386036403520099	STABLE_Light	STABLE_Total STABLE_Heavy STABLE_Light	Stable
Abhd5	ENSMUSG00000032540	0.106407163084537	0.18517961150769	0.510464293202881	STABLE_Total	0.0789721504602347	0.33742963198799	0.649480791855687	STABLE_Heavy	-0.03354230260247	0.679626991494917	0.827459694444752	STABLE_Light	STABLE_Total STABLE_Heavy STABLE_Light	Stable
Abhd6	ENSMUSG00000025277	0.0863586989920851	0.394083525166005	0.707911270427252	STABLE_Total	0.0321370543882669	0.761810484178302	0.904774005976388	STABLE_Heavy	0.135993788039946	0.181913879648315	0.397469726721504	STABLE_Light	STABLE_Total STABLE_Heavy STABLE_Light	Stable
Abhd8	ENSMUSG00000007950	-0.125819829518963	0.103611931538812	0.381127739937102	STABLE_Total	-0.08268583222501	0.31240350313961	0.626364771940387	STABLE_Heavy	-0.256904163516125	0.00198652944977078	0.0235526900705764	STABLE_Light	STABLE_Total STABLE_Heavy STABLE_Light	Stable
Abi1	ENSMUSG00000058835	0.0355789395357612	0.618491392010964	0.84374956895211	STABLE_Total	-0.0217426757980492	0.773198087947418	0.908873316834792	STABLE_Heavy	0.0338960283530608	0.657780723247639	0.814191818133834	STABLE_Light	STABLE_Total STABLE_Heavy STABLE_Light	Stable
Abi2	ENSMUSG00000026782	0.0252007273095863	0.780518172692704	0.919420692923298	STABLE_Total	-0.0277365316617881	0.771902073310652	0.908302439678799	STABLE_Heavy	-0.0478796929268908	0.607427016699268	0.78129271901118	STABLE_Light	STABLE_Total STABLE_Heavy STABLE_Light	Stable
Abi3	ENSMUSG00000018381	0.359563960550297	0.229515241135678	0.561480354977191	STABLE_Total	0.370304305713029	0.225223991647262	0.547130431147165	STABLE_Heavy	0.244890102844301	0.425121093774288	0.641052782619206	STABLE_Light	STABLE_Total STABLE_Heavy STABLE_Light	Stable
Abitram	ENSMUSG00000038827	-0.20180096031338	0.0132544732679173	0.130517470992791	STABLE_Total	-0.329265502145505	0.000171207570921994	0.00817680972461502	DOWN_Heavy	-0.250453782402436	0.00239369500204161	0.0267233896923105	STABLE_Light	STABLE_Total DOWN_Heavy STABLE_Light	Translation_only
Abl1	ENSMUSG00000026842	-0.199581632655185	0.0043953487372809	0.0651368885580668	STABLE_Total	-0.0542844466386551	0.464480401500934	0.741361325664137	STABLE_Heavy	0.0163928092998064	0.822064287712806	0.910466479880642	STABLE_Light	STABLE_Total STABLE_Heavy STABLE_Light	Stable
Abl2	ENSMUSG00000026596	-0.173196667592794	0.0301896156289344	0.205328631990453	STABLE_Total	0.0303000217908727	0.718591627656008	0.885259996418167	STABLE_Heavy	-0.127243678419735	0.124990015257506	0.318679035526907	STABLE_Light	STABLE_Total STABLE_Heavy STABLE_Light	Stable
Ablim1	ENSMUSG00000025085	0.18286803657749	0.0206481243629309	0.166493864435012	STABLE_Total	0.23995491218356	0.00351237448975537	0.0655749812086057	STABLE_Heavy	0.141264982879192	0.0853129624966023	0.255174625534108	STABLE_Light	STABLE_Total STABLE_Heavy STABLE_Light	Stable
Ablim2	ENSMUSG00000029095	0.117861394027823	0.557222713050242	0.812555914282732	STABLE_Total	0.257604361011256	0.209511860579088	0.531640671782567	STABLE_Heavy	-0.184572997665047	0.36042904728952	0.584841753157283	STABLE_Light	STABLE_Total STABLE_Heavy STABLE_Light	Stable
Ablim3	ENSMUSG00000032735	-0.12136788509737	0.392749265229189	0.706650006586238	STABLE_Total	-0.0591477898744617	0.695675086364799	0.876049292754623	STABLE_Heavy	-0.196731514343679	0.189202943850303	0.406753716566143	STABLE_Light	STABLE_Total STABLE_Heavy STABLE_Light	Stable
Abr	ENSMUSG00000017631	-0.113430753161838	0.186875394994146	0.51280008523145	STABLE_Total	-0.107897791068615	0.239713764234993	0.563922680324308	STABLE_Heavy	-0.0258625323588214	0.786062698155954	0.89139742562755	STABLE_Light	STABLE_Total STABLE_Heavy STABLE_Light	Stable
Abracl	ENSMUSG00000078453	-0.160488497488411	0.219022109734193	0.549445633775437	STABLE_Total	-0.386952772192801	0.00610378191100323	0.0915547367055968	DOWN_Heavy	-0.183669096287099	0.181616172916633	0.396995035713169	STABLE_Light	STABLE_Total DOWN_Heavy STABLE_Light	Translation_only
Abraxas1	ENSMUSG00000035234	0.106947995399615	0.491475861408485	0.772654333412035	STABLE_Total	0.0260307579637804	0.868620480123303	0.949794796904795	STABLE_Heavy	0.045444000333475	0.769353349030352	0.881765070312138	STABLE_Light	STABLE_Total STABLE_Heavy STABLE_Light	Stable
Abraxas2	ENSMUSG00000030965	-0.0680070399513521	0.370363844675884	0.689892729228249	STABLE_Total	-0.115794990214132	0.142617099176162	0.453199135208535	STABLE_Heavy	-0.0463731548996019	0.550457145003067	0.740874963045751	STABLE_Light	STABLE_Total STABLE_Heavy STABLE_Light	Stable
Abt1	ENSMUSG00000036376	-0.0306885722116257	0.760313694378442	0.911657649635228	STABLE_Total	-0.122558621510211	0.232232172483886	0.555536296311923	STABLE_Heavy	-0.138171107351894	0.176909772032929	0.390331611125339	STABLE_Light	STABLE_Total STABLE_Heavy STABLE_Light	Stable
Abtb1	ENSMUSG00000030083	-0.0275390369908869	0.781260415862632	0.919770834733583	STABLE_Total	-0.033174329672551	0.736789599662324	0.894401647277584	STABLE_Heavy	-0.112451579301688	0.243391316015474	0.468854035158213	STABLE_Light	STABLE_Total STABLE_Heavy STABLE_Light	Stable
Abtb2	ENSMUSG00000032724	0.0704452153634704	0.635000047944307	0.852688407534831	STABLE_Total	0.0416564314609985	0.795411183219943	0.919548983774468	STABLE_Heavy	-0.374560361393984	0.0216798671813552	0.112979257031839	DOWN_Light	STABLE_Total STABLE_Heavy DOWN_Light	Translation_only
Acaa1a	ENSMUSG00000036138	0.0533910323875318	0.495401280178349	0.77562152911587	STABLE_Total	0.0265521785534798	0.747627766691803	0.89851764995766	STABLE_Heavy	0.154432334152004	0.0564501596598414	0.201957374093283	STABLE_Light	STABLE_Total STABLE_Heavy STABLE_Light	Stable
Acaa2	ENSMUSG00000036880	0.111923115554476	0.267755826451349	0.602818002252158	STABLE_Total	0.161174324644269	0.130619517342095	0.43439990977078	STABLE_Heavy	-0.250823724335974	0.0147264231062852	0.0883523846790375	STABLE_Light	STABLE_Total STABLE_Heavy STABLE_Light	Stable
Acaca	ENSMUSG00000020532	-0.0967105389305837	0.292322922735167	0.624793756015839	STABLE_Total	0.180128740475679	0.0861381165315037	0.364264702605258	STABLE_Heavy	0.00191707176014467	0.984035941847248	0.994005770569263	STABLE_Light	STABLE_Total STABLE_Heavy STABLE_Light	Stable
Acacb	ENSMUSG00000042010	0.167924144400663	0.369747818135139	0.689391856477287	STABLE_Total	0.112117355037851	0.5618367478998	0.80453722218207	STABLE_Heavy	0.235404730961366	0.198350588997813	0.418527328915548	STABLE_Light	STABLE_Total STABLE_Heavy STABLE_Light	Stable
Acad11	ENSMUSG00000090150	0.229978916055593	0.127986230209644	0.42426652207801	STABLE_Total	0.327433028280577	0.0403881747815862	0.256068228593156	STABLE_Heavy	0.184525715648413	0.242954935223318	0.468327605397581	STABLE_Light	STABLE_Total STABLE_Heavy STABLE_Light	Stable
Acad8	ENSMUSG00000031969	0.102598237369295	0.212841870390813	0.54152608972121	STABLE_Total	0.0158442880542441	0.848667138488858	0.942912405764164	STABLE_Heavy	-0.0496946948235301	0.543122353569372	0.734722286836471	STABLE_Light	STABLE_Total STABLE_Heavy STABLE_Light	Stable
Acad9	ENSMUSG00000027710	0.013178089407623	0.88600700557842	0.961298304982633	STABLE_Total	0.0723769588937105	0.455597171647021	0.736385116425935	STABLE_Heavy	0.147131759113489	0.13469562750485	0.33290155346654	STABLE_Light	STABLE_Total STABLE_Heavy STABLE_Light	Stable
Acadl	ENSMUSG00000026003	0.15787980232292	0.176179988349168	0.498308922917455	STABLE_Total	0.101699786339909	0.417507329858645	0.71437510302655	STABLE_Heavy	0.169406843424345	0.161268875415271	0.370334379690373	STABLE_Light	STABLE_Total STABLE_Heavy STABLE_Light	Stable
Acadm	ENSMUSG00000062908	0.191539507014461	0.0323711578560944	0.213189318045847	STABLE_Total	0.126434323135275	0.168453709619979	0.485785746294608	STABLE_Heavy	0.282544229918877	0.00174878305761842	0.0215852115941033	UP_Light	STABLE_Total STABLE_Heavy UP_Light	Translation_only
Acads	ENSMUSG00000029545	0.0338266557328443	0.739378884449255	0.90228749709894	STABLE_Total	-0.0831811546265869	0.434004276558067	0.723156837627761	STABLE_Heavy	-0.0333910669542226	0.748415250614554	0.869477079873212	STABLE_Light	STABLE_Total STABLE_Heavy STABLE_Light	Stable
Acadsb	ENSMUSG00000030861	0.114260805371126	0.159838496258643	0.475108204427055	STABLE_Total	0.0235428351621478	0.783499138072661	0.913414301689744	STABLE_Heavy	0.0507930899501277	0.552797644517457	0.742628480927606	STABLE_Light	STABLE_Total STABLE_Heavy STABLE_Light	Stable
Acadvl	ENSMUSG00000018574	0.0627809778090526	0.517468382048915	0.790095474187749	STABLE_Total	0.13098172177641	0.19123220841777	0.511056048668733	STABLE_Heavy	0.172950284973323	0.0867257969386708	0.25768258829646	STABLE_Light	STABLE_Total STABLE_Heavy STABLE_Light	Stable
Acan	ENSMUSG00000030607	1.75845831832751	0.188684740669754	0.51437429262055	STABLE_Total	1.80030882919854	0.209553149099223	0.531640671782567	STABLE_Heavy	2.19410917587602	0.121472758201982	0.31366625710537	STABLE_Light	STABLE_Total STABLE_Heavy STABLE_Light	Stable
Acap2	ENSMUSG00000049076	0.055672182738831	0.584223066116505	0.827585880371071	STABLE_Total	0.155016775581386	0.156486467801749	0.470855504754167	STABLE_Heavy	0.0289360300307061	0.780255217473177	0.88800032954914	STABLE_Light	STABLE_Total STABLE_Heavy STABLE_Light	Stable
Acap3	ENSMUSG00000029033	-0.178222651818067	0.0192377274441978	0.159611162801831	STABLE_Total	-0.168673966899995	0.0401178328193194	0.255687925256507	STABLE_Heavy	-0.18230660918007	0.0212662612918949	0.111308681504825	STABLE_Light	STABLE_Total STABLE_Heavy STABLE_Light	Stable
Acat1	ENSMUSG00000032047	0.0349667244195883	0.642492506942491	0.85671634830253	STABLE_Total	-0.028676107170192	0.717947146766056	0.884921633423787	STABLE_Heavy	0.125002444870953	0.11382879327097	0.302632472658518	STABLE_Light	STABLE_Total STABLE_Heavy STABLE_Light	Stable
Acat2	ENSMUSG00000023832	-0.0144118913062884	0.848707405936122	0.947267740632386	STABLE_Total	-0.0404019681309048	0.620463185140504	0.837057948141311	STABLE_Heavy	0.123562476708989	0.11856676907134	0.309966332315336	STABLE_Light	STABLE_Total STABLE_Heavy STABLE_Light	Stable
Acbd3	ENSMUSG00000026499	0.0951407431331144	0.200132246620154	0.526813070602851	STABLE_Total	-0.0336569007775087	0.664004427953498	0.860389131058517	STABLE_Heavy	0.0494156195074515	0.517286561743099	0.715066740510848	STABLE_Light	STABLE_Total STABLE_Heavy STABLE_Light	Stable
Acbd4	ENSMUSG00000056938	0.178236732849232	0.27097141502867	0.6050625429361	STABLE_Total	0.397481129736967	0.011756468701779	0.135790523854739	UP_Heavy	0.390424133618922	0.0101826001834628	0.0698487101383115	UP_Light	STABLE_Total UP_Heavy UP_Light	Translation_only
Acbd5	ENSMUSG00000026781	-0.0099024785539031	0.932139578353994	0.977819501731586	STABLE_Total	-0.134556143320488	0.268741026936448	0.591423640985955	STABLE_Heavy	-0.24451915711838	0.0423648759626815	0.169738298152116	STABLE_Light	STABLE_Total STABLE_Heavy STABLE_Light	Stable
Acbd6	ENSMUSG00000033701	0.0743420223163291	0.308754069932042	0.638913545980733	STABLE_Total	-0.0777213392364644	0.315022313835628	0.628900873430716	STABLE_Heavy	0.0778556896180772	0.290835185698299	0.519537235419992	STABLE_Light	STABLE_Total STABLE_Heavy STABLE_Light	Stable
Accs	ENSMUSG00000040272	-0.0342172279350728	0.81713227116401	0.93502215407283	STABLE_Total	0.0666849872333608	0.659960310653439	0.858070544792314	STABLE_Heavy	0.117761636915806	0.423786962498493	0.639645649767753	STABLE_Light	STABLE_Total STABLE_Heavy STABLE_Light	Stable
Acd	ENSMUSG00000038000	-0.0011035574808913	0.987797470361525	0.995424179264436	STABLE_Total	-0.00608976935582643	0.935837759719991	0.975235734651949	STABLE_Heavy	-0.081447067465703	0.281687787790493	0.510649906503769	STABLE_Light	STABLE_Total STABLE_Heavy STABLE_Light	Stable
Ace	ENSMUSG00000020681	0.309329165285383	0.0687875519641071	0.31939938019039	STABLE_Total	0.430164614592929	0.0184435029537172	0.171387295732374	UP_Heavy	0.359148637712768	0.0463051248282262	0.179433920960552	UP_Light	STABLE_Total UP_Heavy UP_Light	Translation_only
Acer2	ENSMUSG00000038007	0.441543487908078	6.50775894328796e-06	0.000474273579435458	UP_Total	0.269345696510959	0.00750805960030961	0.103847024741469	UP_Heavy	0.255519273143813	0.00811651919506632	0.0608823751742775	STABLE_Light	UP_Total UP_Heavy STABLE_Light	Stable
Acer3	ENSMUSG00000030760	0.412903301672716	0.011086516299731	0.117421731446799	UP_Total	0.283201913820611	0.0801155151688137	0.351104533357344	STABLE_Heavy	0.328674220119585	0.0364888691591651	0.155451244664134	UP_Light	UP_Total STABLE_Heavy UP_Light	Mixture
Ache	ENSMUSG00000023328	0.242100463143364	0.210351249628231	0.539441510352635	STABLE_Total	0.153225757629664	0.460268398697577	0.739240787571441	STABLE_Heavy	0.487869195527513	0.0165338361104064	0.0961143301950045	UP_Light	STABLE_Total STABLE_Heavy UP_Light	Translation_only
Acin1	ENSMUSG00000022185	-0.235630630977747	0.00577084834221473	0.0779417400274477	STABLE_Total	-0.18943279233286	0.0477368050857045	0.278940704361196	STABLE_Heavy	-0.19190287843583	0.0309036621120183	0.140763866682654	STABLE_Light	STABLE_Total STABLE_Heavy STABLE_Light	Stable
Ackr1	ENSMUSG00000037872	-0.0456313710953448	0.761893724430984	0.912074393534198	STABLE_Total	0.130796484079813	0.405816651628039	0.704511447088725	STABLE_Heavy	0.282535864087657	0.0783610812062831	0.24343440802235	STABLE_Light	STABLE_Total STABLE_Heavy STABLE_Light	Stable
Ackr2	ENSMUSG00000044534	-0.0187599417542719	0.934637050144919	0.978601526322243	STABLE_Total	-0.316816288882651	0.173177253229928	0.490976663629952	STABLE_Heavy	-0.507818517612493	0.0325756244610215	0.145162397026161	DOWN_Light	STABLE_Total STABLE_Heavy DOWN_Light	Translation_only
Ackr3	ENSMUSG00000044337	0.176369973526594	0.0717122475073648	0.326141106825833	STABLE_Total	0.20413889228358	0.048794114031144	0.282360779985947	STABLE_Heavy	0.0518377997818822	0.613262242071177	0.784864147746113	STABLE_Light	STABLE_Total STABLE_Heavy STABLE_Light	Stable
Acly	ENSMUSG00000020917	-0.0782606431038703	0.378658002585115	0.697035655482684	STABLE_Total	0.202225514247533	0.0607579539662171	0.311091991830592	STABLE_Heavy	-0.0562765819521349	0.545552279769695	0.736591686594818	STABLE_Light	STABLE_Total STABLE_Heavy STABLE_Light	Stable
Aco1	ENSMUSG00000028405	0.0461558186623417	0.570841595303899	0.820658140676198	STABLE_Total	0.265383622480218	0.00354386217356168	0.0659647387705971	UP_Heavy	0.0715400745911573	0.396667094782143	0.616803799392096	STABLE_Light	STABLE_Total UP_Heavy STABLE_Light	Translation_only
Aco2	ENSMUSG00000022477	-0.122066632113168	0.130996080209599	0.429138561320766	STABLE_Total	-0.0187244521045426	0.839616974840327	0.938443693693801	STABLE_Heavy	-0.141159716774082	0.0945884826086984	0.271509680834611	STABLE_Light	STABLE_Total STABLE_Heavy STABLE_Light	Stable
Acot1	ENSMUSG00000072949	0.111197069365582	0.197681599229797	0.524056779329864	STABLE_Total	0.0547695422620895	0.545519893525689	0.794001329212116	STABLE_Heavy	0.215032460677046	0.0177955839751822	0.100007627549787	STABLE_Light	STABLE_Total STABLE_Heavy STABLE_Light	Stable
Acot11	ENSMUSG00000034853	0.137482916281403	0.436667904790577	0.73902873946579	STABLE_Total	0.212308932752727	0.238139859756311	0.562423748399631	STABLE_Heavy	0.136165971291188	0.42353711101237	0.639402976109841	STABLE_Light	STABLE_Total STABLE_Heavy STABLE_Light	Stable
Acot13	ENSMUSG00000006717	0.288766571471823	0.0083474204625814	0.0989067153078942	UP_Total	0.150246636439777	0.163918359809612	0.480041365475335	STABLE_Heavy	0.329477049436925	0.00185549342330625	0.022423669257919	UP_Light	UP_Total STABLE_Heavy UP_Light	Mixture
Acot2	ENSMUSG00000021226	0.250171837288484	0.108255101084305	0.389410407554381	STABLE_Total	0.378598751546505	0.0178241360649543	0.16889911950503	UP_Heavy	0.273051772869042	0.089406789785737	0.26209376417365	STABLE_Light	STABLE_Total UP_Heavy STABLE_Light	Translation_only
Acot6	ENSMUSG00000043487	0.00838728240624197	0.963043798835566	0.98699445606229	STABLE_Total	-0.0777025867396316	0.674420656319536	0.864998156156327	STABLE_Heavy	0.0422793225897671	0.821152054655973	0.909947518423573	STABLE_Light	STABLE_Total STABLE_Heavy STABLE_Light	Stable
Acot7	ENSMUSG00000028937	0.0480041118896035	0.634407340213757	0.852444832073306	STABLE_Total	-0.00742800546931317	0.947154665907877	0.978681239681193	STABLE_Heavy	0.173214015528489	0.0933446677711392	0.269423608898149	STABLE_Light	STABLE_Total STABLE_Heavy STABLE_Light	Stable
Acot8	ENSMUSG00000017307	-0.0039602828252444	0.974895458943718	0.990553591879965	STABLE_Total	0.0194131777105168	0.87749671598694	0.953615952723072	STABLE_Heavy	-0.0934246786623768	0.439400713932915	0.651634753634425	STABLE_Light	STABLE_Total STABLE_Heavy STABLE_Light	Stable
Acot9	ENSMUSG00000025287	0.178602207478126	0.145632393663091	0.453643800351701	STABLE_Total	0.0660054142211267	0.610945707103521	0.832053446480514	STABLE_Heavy	0.264868535773676	0.0355870067357478	0.15302662846079	UP_Light	STABLE_Total STABLE_Heavy UP_Light	Translation_only
Acox1	ENSMUSG00000020777	-0.071811248293139	0.38255191641101	0.699566662070166	STABLE_Total	0.212203069448928	0.0216229324255222	0.186115372202172	STABLE_Heavy	0.0245503525999925	0.774201369105365	0.884968873904914	STABLE_Light	STABLE_Total STABLE_Heavy STABLE_Light	Stable
Acox3	ENSMUSG00000029098	-0.123825734974978	0.166079378859283	0.483575637119767	STABLE_Total	0.0195888483990364	0.831800574121203	0.935301734124067	STABLE_Heavy	-0.0523390582181714	0.563441545586719	0.749186121330181	STABLE_Light	STABLE_Total STABLE_Heavy STABLE_Light	Stable
Acp1	ENSMUSG00000044573	0.0782952423480791	0.296549049229266	0.627772736624089	STABLE_Total	-0.0604504879124973	0.445523948506208	0.730431349629282	STABLE_Heavy	0.221567441457474	0.00543519686497017	0.0465518711955449	STABLE_Light	STABLE_Total STABLE_Heavy STABLE_Light	Stable
Acp2	ENSMUSG00000002103	-0.103190239447212	0.118937628688354	0.409100990675298	STABLE_Total	-0.0563846281213679	0.417992044221866	0.71437510302655	STABLE_Heavy	0.00788575213156705	0.908581171052916	0.955256330901185	STABLE_Light	STABLE_Total STABLE_Heavy STABLE_Light	Stable
Acp6	ENSMUSG00000028093	0.301037060988491	0.0878531581545977	0.357132334146177	STABLE_Total	0.261054151899747	0.165593413150594	0.482044264905471	STABLE_Heavy	0.265768735196399	0.146244735429984	0.350406486409926	STABLE_Light	STABLE_Total STABLE_Heavy STABLE_Light	Stable
Acrbp	ENSMUSG00000072770	0.34894284955796	0.0269521311641969	0.193379183970203	UP_Total	0.63325714289833	4.95111334871442e-05	0.00299928836909253	UP_Heavy	0.161880648664193	0.284837914813484	0.513165760192896	STABLE_Light	UP_Total UP_Heavy STABLE_Light	Stable
Acsbg1	ENSMUSG00000032281	0.0307197906304775	0.832167765400407	0.941382429634113	STABLE_Total	0.393003169411946	0.00989711988090865	0.12261983529336	UP_Heavy	-0.181741494497011	0.230913463985469	0.454888117788059	STABLE_Light	STABLE_Total UP_Heavy STABLE_Light	Translation_only
Acsf2	ENSMUSG00000076435	0.329425325631529	0.0145518420018235	0.138520834308775	UP_Total	0.541294463469086	0.000168247460501136	0.00812997995422906	UP_Heavy	0.380106046823303	0.00759072209965274	0.0583404695849649	UP_Light	UP_Total UP_Heavy UP_Light	Mixture
Acsf3	ENSMUSG00000015016	-0.0434777257838124	0.683595055327799	0.879280613575289	STABLE_Total	0.0291022741562909	0.790737150790504	0.917172575181992	STABLE_Heavy	0.170854015776551	0.126949813930016	0.321705998586658	STABLE_Light	STABLE_Total STABLE_Heavy STABLE_Light	Stable
Acsl1	ENSMUSG00000018796	0.248763643726403	0.037559746570189	0.230249906707175	STABLE_Total	0.276541764191331	0.0264832123434624	0.20641665559994	STABLE_Heavy	0.182581317163086	0.133098059443076	0.330457407313601	STABLE_Light	STABLE_Total STABLE_Heavy STABLE_Light	Stable
Acsl3	ENSMUSG00000032883	-0.0420646840399581	0.636540908675983	0.85377595533082	STABLE_Total	0.0858911213945786	0.381661732630265	0.684563581571714	STABLE_Heavy	0.00161975906912982	0.986351246125694	0.995089699830613	STABLE_Light	STABLE_Total STABLE_Heavy STABLE_Light	Stable
Acsl4	ENSMUSG00000031278	0.230344849174368	0.0727591364338861	0.327642297637404	STABLE_Total	0.477114228986137	0.000484573321391485	0.017702338868238	UP_Heavy	0.116110812974266	0.384539131752237	0.605878929343298	STABLE_Light	STABLE_Total UP_Heavy STABLE_Light	Translation_only
Acsl5	ENSMUSG00000024981	0.211359538055439	0.088619797733994	0.358172622296833	STABLE_Total	0.162365656340067	0.207503250822106	0.530257917989637	STABLE_Heavy	0.309441350189095	0.0141092561554301	0.0858494826971711	UP_Light	STABLE_Total STABLE_Heavy UP_Light	Translation_only
Acsl6	ENSMUSG00000020333	0.0558824294057799	0.538699484722019	0.801064444562986	STABLE_Total	0.0875527792861464	0.359101956441162	0.665545297184815	STABLE_Heavy	-0.0101206362079802	0.915159401270197	0.959537247063187	STABLE_Light	STABLE_Total STABLE_Heavy STABLE_Light	Stable
Acsm4	ENSMUSG00000047026	3.55397301142601	0.249625061187368	0.585784442831661	STABLE_Total	0.351711247507713	0.924107018442109	0.971014756321943	STABLE_Heavy	2.7375290268723	0.350434807787415	0.577103984331719	STABLE_Light	STABLE_Total STABLE_Heavy STABLE_Light	Stable
Acss1	ENSMUSG00000027452	-0.126694448245554	0.256050718908669	0.591158731075715	STABLE_Total	-0.0720503074539134	0.543488126403812	0.792321886797935	STABLE_Heavy	-0.278585505831618	0.019836645920899	0.107111259881973	DOWN_Light	STABLE_Total STABLE_Heavy DOWN_Light	Translation_only
Acss2	ENSMUSG00000027605	0.096324024325487	0.402868765017211	0.714614635896066	STABLE_Total	0.279999123710966	0.0258275864387393	0.202950294920065	STABLE_Heavy	0.148563416333758	0.213998101726496	0.435288324702827	STABLE_Light	STABLE_Total STABLE_Heavy STABLE_Light	Stable
Acss3	ENSMUSG00000035948	0.424920069219677	0.218749010962543	0.549052368949167	STABLE_Total	0.397363953921578	0.269206214815255	0.591520297842458	STABLE_Heavy	0.552443461195285	0.118571783595168	0.309966332315336	STABLE_Light	STABLE_Total STABLE_Heavy STABLE_Light	Stable
Acta1	ENSMUSG00000031972	-0.314543530690517	0.529310180942029	0.796768895631392	STABLE_Total	-0.662030751126123	0.222495509607544	0.544649280722167	STABLE_Heavy	-0.0497642361877691	0.921275918085249	0.963391761297142	STABLE_Light	STABLE_Total STABLE_Heavy STABLE_Light	Stable
Acta2	ENSMUSG00000035783	0.695086973252732	0.168134219995628	0.486968528641764	STABLE_Total	0.308818364423233	0.571232711338928	0.810073887464736	STABLE_Heavy	0.663261364731192	0.223029300613676	0.446554476063982	STABLE_Light	STABLE_Total STABLE_Heavy STABLE_Light	Stable
Actb	ENSMUSG00000029580	0.0289460916907782	0.698030738656454	0.885204879660197	STABLE_Total	0.0335636057722256	0.676640144286488	0.866174083871779	STABLE_Heavy	0.20467228944366	0.00933352699701675	0.0664084137656826	STABLE_Light	STABLE_Total STABLE_Heavy STABLE_Light	Stable
Actc1	ENSMUSG00000068614	0.307107797555305	0.751946368737081	0.907964172914909	STABLE_Total	0.133532763473038	0.89933723646496	0.962066682888601	STABLE_Heavy	0.719313562387875	0.470969619798569	0.680115754521027	STABLE_Light	STABLE_Total STABLE_Heavy STABLE_Light	Stable
Actg1	ENSMUSG00000062825	0.102665182126954	0.224898068552749	0.557499703622593	STABLE_Total	0.0877604201477032	0.344372807602106	0.65533183579308	STABLE_Heavy	0.144688369484682	0.112452179882418	0.300479424264262	STABLE_Light	STABLE_Total STABLE_Heavy STABLE_Light	Stable
Actl6a	ENSMUSG00000027671	-0.0146223831809824	0.874989716646321	0.956318619261145	STABLE_Total	-0.0734323872422358	0.46315210176691	0.740745024686669	STABLE_Heavy	0.0659206775912464	0.496402845488363	0.697890291096399	STABLE_Light	STABLE_Total STABLE_Heavy STABLE_Light	Stable
Actl6b	ENSMUSG00000029712	-0.111064963729747	0.244949763151261	0.579378742770671	STABLE_Total	-0.168053868777513	0.0975057782924346	0.380385925104043	STABLE_Heavy	-0.132466980213137	0.192611855242125	0.410834705944316	STABLE_Light	STABLE_Total STABLE_Heavy STABLE_Light	Stable
Actn1	ENSMUSG00000015143	0.278420189421258	0.0346761148626891	0.220969809624335	STABLE_Total	0.334471764716025	0.0238629603480686	0.19611566730123	UP_Heavy	0.198694487207047	0.160152694099376	0.369248792224946	STABLE_Light	STABLE_Total UP_Heavy STABLE_Light	Translation_only
Actn2	ENSMUSG00000052374	-0.50140673399164	0.277421600500953	0.611161871780295	STABLE_Total	-0.149613410502968	0.758584904440671	0.903361628304775	STABLE_Heavy	0.200924585921406	0.65921801108657	0.815023799936987	STABLE_Light	STABLE_Total STABLE_Heavy STABLE_Light	Stable
Actn4	ENSMUSG00000054808	0.0781062153979952	0.461045952029741	0.754839397943766	STABLE_Total	0.121656183938015	0.327966922223413	0.640268316476525	STABLE_Heavy	0.100165464048301	0.368076597639257	0.591830567387369	STABLE_Light	STABLE_Total STABLE_Heavy STABLE_Light	Stable
Actr10	ENSMUSG00000021076	-0.0441616859272205	0.507512285409786	0.783288433116378	STABLE_Total	-0.144143435389539	0.0431218058628198	0.265378654416644	STABLE_Heavy	0.161387314500113	0.0210541621241354	0.110685855746149	STABLE_Light	STABLE_Total STABLE_Heavy STABLE_Light	Stable
Actr1a	ENSMUSG00000025228	-0.121649622613264	0.107284772567193	0.388144056874592	STABLE_Total	-0.114437498529018	0.155984717779397	0.470155607961191	STABLE_Heavy	-0.0339929125928669	0.666208959037271	0.818690343250673	STABLE_Light	STABLE_Total STABLE_Heavy STABLE_Light	Stable
Actr1b	ENSMUSG00000037351	-0.066536907206066	0.241788589023769	0.575672843004655	STABLE_Total	-0.0482676013722361	0.423283971793837	0.715731080394683	STABLE_Heavy	-0.144916864473515	0.0136761459958365	0.0843058944019858	STABLE_Light	STABLE_Total STABLE_Heavy STABLE_Light	Stable
Actr2	ENSMUSG00000020152	0.0858201885641658	0.240183792038934	0.573935670955724	STABLE_Total	-0.0334649979021942	0.668686138768825	0.86240809327201	STABLE_Heavy	0.119929890455721	0.118858246760824	0.310376109266123	STABLE_Light	STABLE_Total STABLE_Heavy STABLE_Light	Stable
Actr3	ENSMUSG00000026341	0.019433662226407	0.775987021241727	0.917625336786338	STABLE_Total	-0.0362277740935546	0.621955650525204	0.837813593037188	STABLE_Heavy	0.0558329023778837	0.453004923553572	0.663652213005984	STABLE_Light	STABLE_Total STABLE_Heavy STABLE_Light	Stable
Actr3b	ENSMUSG00000056367	0.0563429733056924	0.645798273450224	0.858195608805134	STABLE_Total	-0.00113793735508609	0.992897978233998	0.997264462401655	STABLE_Heavy	0.0108586043923795	0.930487687684801	0.966713346268955	STABLE_Light	STABLE_Total STABLE_Heavy STABLE_Light	Stable
Actr5	ENSMUSG00000037761	0.0207829137285777	0.87518742332874	0.956318619261145	STABLE_Total	0.1344334357798	0.33485759668408	0.647562740594594	STABLE_Heavy	0.077090254526411	0.571683228634661	0.755615901783884	STABLE_Light	STABLE_Total STABLE_Heavy STABLE_Light	Stable
Actr6	ENSMUSG00000019948	-0.0638948308895968	0.575277751378795	0.822920409154158	STABLE_Total	-0.0733833745646228	0.536207250319216	0.78729609823066	STABLE_Heavy	-0.213768085730609	0.068456147443744	0.224697052777739	STABLE_Light	STABLE_Total STABLE_Heavy STABLE_Light	Stable
Actr8	ENSMUSG00000015971	-0.0774883048131746	0.379769631967571	0.697610313895098	STABLE_Total	-0.13571890141985	0.144393772178886	0.45549167869984	STABLE_Heavy	-0.093508700065528	0.310907809103236	0.540923826380896	STABLE_Light	STABLE_Total STABLE_Heavy STABLE_Light	Stable
Acvr1	ENSMUSG00000026836	-0.0318327411901524	0.738121943947019	0.901758185528691	STABLE_Total	0.0140608008143246	0.889202538832554	0.958714781464878	STABLE_Heavy	-0.0717032633469194	0.470066246223772	0.679289491397554	STABLE_Light	STABLE_Total STABLE_Heavy STABLE_Light	Stable
Acvr1b	ENSMUSG00000000532	-0.0955756262482141	0.187895049344431	0.513046751339206	STABLE_Total	-0.00570183818516855	0.939805425186152	0.976825985965891	STABLE_Heavy	-0.130884783332064	0.0796332240084101	0.245893456493561	STABLE_Light	STABLE_Total STABLE_Heavy STABLE_Light	Stable
Acvr2a	ENSMUSG00000052155	0.074051320624159	0.527855280929243	0.795300479410342	STABLE_Total	-0.100834933344572	0.395514152368167	0.696052547873226	STABLE_Heavy	-0.120404554286821	0.298312397546301	0.527826078285037	STABLE_Light	STABLE_Total STABLE_Heavy STABLE_Light	Stable
Acvr2b	ENSMUSG00000061393	-0.22709599560647	0.0649930402349807	0.310581191134538	STABLE_Total	-0.465103401966596	0.000562103670321343	0.019701575728403	DOWN_Heavy	-0.370061270370854	0.00464603668783457	0.0420045017174062	DOWN_Light	STABLE_Total DOWN_Heavy DOWN_Light	Translation_only
Acvrl1	ENSMUSG00000000530	0.450777541038848	0.000211837348632736	0.00785878246594365	UP_Total	0.393794484532846	0.00180992588626117	0.0436724469731959	UP_Heavy	0.209950890649786	0.0833994208604239	0.252076944272233	STABLE_Light	UP_Total UP_Heavy STABLE_Light	Stable
Acy1	ENSMUSG00000023262	0.208546774037167	0.060547618669478	0.29963397088157	STABLE_Total	0.195111061998152	0.0896190953990758	0.36919212409827	STABLE_Heavy	0.429946874295997	0.00018048910155417	0.00432601340736764	UP_Light	STABLE_Total STABLE_Heavy UP_Light	Translation_only
Acyp1	ENSMUSG00000008822	0.072563930696369	0.480138594379615	0.766582866415643	STABLE_Total	-0.0210661297000229	0.837211611026556	0.937565770472214	STABLE_Heavy	-0.114526934612994	0.27743710259468	0.506763929001504	STABLE_Light	STABLE_Total STABLE_Heavy STABLE_Light	Stable
Acyp2	ENSMUSG00000060923	-0.308580774059827	0.0998067067222157	0.375734818793096	STABLE_Total	-0.260339900048325	0.149355913922358	0.461665172955372	STABLE_Heavy	-0.192329857239117	0.291637201298712	0.52064602077165	STABLE_Light	STABLE_Total STABLE_Heavy STABLE_Light	Stable
Ada	ENSMUSG00000017697	0.18808505505426	0.354601730752756	0.676367350659934	STABLE_Total	0.0941331182912036	0.646412910209973	0.851153879988675	STABLE_Heavy	0.57740442200535	0.00510439245897004	0.0446036290526067	UP_Light	STABLE_Total STABLE_Heavy UP_Light	Translation_only
Adal	ENSMUSG00000027259	-0.4151476406113	2.50650747747641e-06	0.000215484597928915	DOWN_Total	-0.474738124353756	1.68502604900358e-07	2.19926536232222e-05	DOWN_Heavy	-0.53380909258154	2.28933846859063e-09	2.96108399941943e-07	DOWN_Light	DOWN_Total DOWN_Heavy DOWN_Light	Mixture
Adam10	ENSMUSG00000054693	-0.04870012955445	0.517360766489281	0.790095474187749	STABLE_Total	-0.0607575123228657	0.439064698370369	0.726141081733062	STABLE_Heavy	-0.0629931252081775	0.41221249250828	0.63005799584173	STABLE_Light	STABLE_Total STABLE_Heavy STABLE_Light	Stable
Adam11	ENSMUSG00000020926	-0.312934386929017	0.00244610455208414	0.0443413486033488	DOWN_Total	-0.306264279648926	0.00476897547408846	0.079065325196423	DOWN_Heavy	-0.33976431262662	0.00104709633322369	0.0149881974637015	DOWN_Light	DOWN_Total DOWN_Heavy DOWN_Light	Mixture
Adam12	ENSMUSG00000054555	0.250397710602522	0.229518292750752	0.561480354977191	STABLE_Total	0.110319902638665	0.620596791786359	0.837057948141311	STABLE_Heavy	0.132257745842181	0.542421947882784	0.734259089737237	STABLE_Light	STABLE_Total STABLE_Heavy STABLE_Light	Stable
Adam15	ENSMUSG00000028041	0.296120999004348	0.0154754726844254	0.143899845421176	UP_Total	0.267242699872545	0.0392158786970779	0.251798913440943	STABLE_Heavy	0.238903357323324	0.0598490592959039	0.208226477262418	STABLE_Light	UP_Total STABLE_Heavy STABLE_Light	Transcription_only
Adam17	ENSMUSG00000052593	0.17555527977102	0.0236429442700639	0.179789062968913	STABLE_Total	0.131019071523744	0.10330505330085	0.389074147492211	STABLE_Heavy	0.0511580204731662	0.518887025079163	0.716407332838437	STABLE_Light	STABLE_Total STABLE_Heavy STABLE_Light	Stable
Adam19	ENSMUSG00000011256	-0.213783223375736	0.0300183170396096	0.20484590490665	STABLE_Total	-0.235186458879689	0.0253532247525605	0.201214067314821	STABLE_Heavy	-0.28498749024827	0.00505765251952555	0.044424524516431	DOWN_Light	STABLE_Total STABLE_Heavy DOWN_Light	Translation_only
Adam1a	ENSMUSG00000072647	-0.182072354717668	0.361647810094748	0.68209758600245	STABLE_Total	-0.139736490217613	0.480049165430886	0.751579175978073	STABLE_Heavy	-0.120217379286804	0.527705891409113	0.723340985579591	STABLE_Light	STABLE_Total STABLE_Heavy STABLE_Light	Stable
Adam22	ENSMUSG00000040537	-0.106215511128603	0.174202516172323	0.495743414209323	STABLE_Total	-0.0193621259319723	0.816107727999248	0.928395772686744	STABLE_Heavy	-0.026374717717243	0.752156882196132	0.870573828224253	STABLE_Light	STABLE_Total STABLE_Heavy STABLE_Light	Stable
Adam23	ENSMUSG00000025964	-0.128023368598188	0.165784968098742	0.482892024141539	STABLE_Total	-0.120396457989005	0.220358145545925	0.541819129234945	STABLE_Heavy	0.0865846553021211	0.393627657801124	0.613939411520993	STABLE_Light	STABLE_Total STABLE_Heavy STABLE_Light	Stable
Adam8	ENSMUSG00000025473	0.0162439510631731	0.947639464444792	0.982261020294188	STABLE_Total	0.157871662740481	0.519573468626929	0.777366960322089	STABLE_Heavy	-0.406352816294016	0.0809708311425216	0.248026076960355	STABLE_Light	STABLE_Total STABLE_Heavy STABLE_Light	Stable
Adam9	ENSMUSG00000031555	0.0567267847133162	0.513697978034758	0.787344751788316	STABLE_Total	0.0116640982557039	0.894450866444076	0.960557313961534	STABLE_Heavy	-0.0486714478341867	0.570793740111068	0.755219401601198	STABLE_Light	STABLE_Total STABLE_Heavy STABLE_Light	Stable
Adamts1	ENSMUSG00000022893	0.233962175547652	0.291060844167162	0.623416461242421	STABLE_Total	0.172807130321546	0.463639660917989	0.741090471142237	STABLE_Heavy	0.236626352624675	0.296473494455418	0.525879658993877	STABLE_Light	STABLE_Total STABLE_Heavy STABLE_Light	Stable
Adamts10	ENSMUSG00000024299	0.311578022674388	0.0179534606967763	0.154346009115939	UP_Total	0.273849835953195	0.0465167190550693	0.27471844322239	STABLE_Heavy	0.271770577343598	0.0345223726753169	0.150329907339862	UP_Light	UP_Total STABLE_Heavy UP_Light	Mixture
Adamts12	ENSMUSG00000047497	0.332260231474548	0.208628007904294	0.537364964026185	STABLE_Total	0.406859817424548	0.151009121307669	0.463553122645755	STABLE_Heavy	0.331275769851015	0.230644182446404	0.454732014197064	STABLE_Light	STABLE_Total STABLE_Heavy STABLE_Light	Stable
Adamts14	ENSMUSG00000059901	0.646015834321466	0.269026561057078	0.603363534404747	STABLE_Total	0.737653959728035	0.249728583410575	0.573759206005858	STABLE_Heavy	0.67048035249682	0.283624137679797	0.511878283427887	STABLE_Light	STABLE_Total STABLE_Heavy STABLE_Light	Stable
Adamts15	ENSMUSG00000033453	0.375111588490956	0.196994074853841	0.523264372373097	STABLE_Total	0.498902071346546	0.12249849042458	0.421981386332648	STABLE_Heavy	0.47972232098318	0.119331708585283	0.310820997851762	STABLE_Light	STABLE_Total STABLE_Heavy STABLE_Light	Stable
Adamts16	ENSMUSG00000049538	0.422132186096523	0.166610332136042	0.484411611680266	STABLE_Total	0.765459787678111	0.0184305822005514	0.171378153272873	UP_Heavy	0.29440998346523	0.347205629598197	0.573901026195131	STABLE_Light	STABLE_Total UP_Heavy STABLE_Light	Translation_only
Adamts17	ENSMUSG00000058145	-0.0457643851299884	0.833180351825624	0.941416666229931	STABLE_Total	0.0704605806553915	0.764482349900952	0.905920949386467	STABLE_Heavy	0.409639388718888	0.0796861051099539	0.245893456493561	STABLE_Light	STABLE_Total STABLE_Heavy STABLE_Light	Stable
Adamts18	ENSMUSG00000053399	-0.370961000423847	0.0706680095331881	0.323733443799611	STABLE_Total	-0.396726166199505	0.0746693266514027	0.340450327052868	STABLE_Heavy	-0.397982817219013	0.0639122424331044	0.215801520369727	STABLE_Light	STABLE_Total STABLE_Heavy STABLE_Light	Stable
Adamts19	ENSMUSG00000053441	0.181840164981059	0.482587819865464	0.767863806989922	STABLE_Total	0.0785927138892979	0.772856247460101	0.908829318108336	STABLE_Heavy	0.190813066171779	0.486412907275707	0.691154998986276	STABLE_Light	STABLE_Total STABLE_Heavy STABLE_Light	Stable
Adamts2	ENSMUSG00000036545	0.812608430876435	0.100778889876709	0.377109050026734	STABLE_Total	0.640650624922566	0.232244121366871	0.555536296311923	STABLE_Heavy	0.542202472848577	0.299218860213288	0.528789411137639	STABLE_Light	STABLE_Total STABLE_Heavy STABLE_Light	Stable
Adamts20	ENSMUSG00000022449	0.238002939892997	0.188767349408224	0.514418446428271	STABLE_Total	0.208467527506396	0.267790289034841	0.590739248861855	STABLE_Heavy	0.145179758560739	0.427232112561431	0.642548862355381	STABLE_Light	STABLE_Total STABLE_Heavy STABLE_Light	Stable
Adamts3	ENSMUSG00000043635	-0.312462020480538	0.0656097340184987	0.311733192981945	STABLE_Total	-0.152664375699752	0.393211773787651	0.694043227070062	STABLE_Heavy	-0.251963961469417	0.155403400256085	0.362100872651591	STABLE_Light	STABLE_Total STABLE_Heavy STABLE_Light	Stable
Adamts4	ENSMUSG00000006403	-0.0065608560659191	0.974125026043744	0.990459194537719	STABLE_Total	-0.0124708526797869	0.953816733625074	0.981033428075565	STABLE_Heavy	0.148678715523588	0.510608916760732	0.709686351546816	STABLE_Light	STABLE_Total STABLE_Heavy STABLE_Light	Stable
Adamts5	ENSMUSG00000022894	0.00643535459551506	0.979769402084153	0.992416224868215	STABLE_Total	-0.04582820402072	0.859975332012875	0.947193390234664	STABLE_Heavy	0.0417318605000598	0.873371939708565	0.936445178371611	STABLE_Light	STABLE_Total STABLE_Heavy STABLE_Light	Stable
Adamts6	ENSMUSG00000046169	-0.104670462815322	0.448389062756652	0.745727774242749	STABLE_Total	-0.115074866532519	0.41149363997234	0.709288450755225	STABLE_Heavy	-0.0180433492844057	0.893641236614883	0.94701929818747	STABLE_Light	STABLE_Total STABLE_Heavy STABLE_Light	Stable
Adamts7	ENSMUSG00000032363	-0.130509595649299	0.211437815492534	0.540373981013937	STABLE_Total	0.00494993300013181	0.966048515656499	0.985843442426616	STABLE_Heavy	-0.170918265531783	0.114184200473606	0.302964806172531	STABLE_Light	STABLE_Total STABLE_Heavy STABLE_Light	Stable
Adamts8	ENSMUSG00000031994	-0.0909615619725702	0.768756983257746	0.915379001689588	STABLE_Total	-0.236485067733908	0.481231316528246	0.752619154272148	STABLE_Heavy	-0.345481063573353	0.308558247566129	0.538532793618638	STABLE_Light	STABLE_Total STABLE_Heavy STABLE_Light	Stable
Adamts9	ENSMUSG00000030022	0.216249457618389	0.313251022317062	0.642834437462129	STABLE_Total	0.366054348540366	0.1079577193782	0.397524744065866	STABLE_Heavy	0.0116478514851382	0.957164404533034	0.980507337427434	STABLE_Light	STABLE_Total STABLE_Heavy STABLE_Light	Stable
Adamtsl1	ENSMUSG00000066113	0.546579390897827	0.134918635715454	0.436947612908854	STABLE_Total	0.547267370072118	0.171082386198293	0.488413167359095	STABLE_Heavy	0.657353418770911	0.0891085950643754	0.261782709093357	STABLE_Light	STABLE_Total STABLE_Heavy STABLE_Light	Stable
Adamtsl2	ENSMUSG00000036040	0.147210421574638	0.307788431877765	0.637985576379573	STABLE_Total	0.149651185034926	0.319044782298478	0.632581955456326	STABLE_Heavy	-0.0343241569736425	0.814886711147592	0.907484762711795	STABLE_Light	STABLE_Total STABLE_Heavy STABLE_Light	Stable
Adap1	ENSMUSG00000056413	0.197021704130144	0.204629124177421	0.532413978944406	STABLE_Total	0.267788102456565	0.108068894823173	0.397604560391027	STABLE_Heavy	0.125593204963887	0.434214060683245	0.647891422701035	STABLE_Light	STABLE_Total STABLE_Heavy STABLE_Light	Stable
Adar	ENSMUSG00000027951	-0.0724073243734314	0.405374043952725	0.716390343307395	STABLE_Total	0.108418673004933	0.244929390442841	0.56857208696496	STABLE_Heavy	-0.0682583772231157	0.452498083815807	0.663311961687087	STABLE_Light	STABLE_Total STABLE_Heavy STABLE_Light	Stable
Adarb1	ENSMUSG00000020262	-0.114888967655612	0.233206997780759	0.565089091500145	STABLE_Total	-0.0287876305208528	0.771233744435736	0.907823374465765	STABLE_Heavy	-0.0674047656645214	0.492490538348825	0.695216957281146	STABLE_Light	STABLE_Total STABLE_Heavy STABLE_Light	Stable
Adarb2	ENSMUSG00000052551	-0.0333947904996146	0.810925201627278	0.931873760342858	STABLE_Total	-0.108684539403882	0.466644615039193	0.742257560172579	STABLE_Heavy	-0.134480835440668	0.353738226705633	0.579358435969444	STABLE_Light	STABLE_Total STABLE_Heavy STABLE_Light	Stable
Adat1	ENSMUSG00000031949	-0.00219587143410433	0.985812983520204	0.994820904224332	STABLE_Total	-0.0856666314720018	0.492547456084091	0.758989355693817	STABLE_Heavy	-0.0736577749482805	0.549004689919388	0.739613430906696	STABLE_Light	STABLE_Total STABLE_Heavy STABLE_Light	Stable
Adat2	ENSMUSG00000019808	0.413310713254596	0.00333049447859022	0.0542130490126075	UP_Total	0.100524832643005	0.46815289811087	0.743281958924089	STABLE_Heavy	0.29950462079788	0.0257344103017026	0.125336072643422	UP_Light	UP_Total STABLE_Heavy UP_Light	Mixture
Adat3	ENSMUSG00000113640	0.242317606677511	0.348145967328171	0.672350998223669	STABLE_Total	0.394915065015318	0.131948249839532	0.436773841866858	STABLE_Heavy	0.337147644677172	0.189357915396518	0.406938174302707	STABLE_Light	STABLE_Total STABLE_Heavy STABLE_Light	Stable
Adck1	ENSMUSG00000021044	-0.0211002247667649	0.820312154095211	0.936423717741091	STABLE_Total	-0.0182725559787881	0.84878165974043	0.942966670965979	STABLE_Heavy	0.0273522937111315	0.78102406749085	0.88838239082286	STABLE_Light	STABLE_Total STABLE_Heavy STABLE_Light	Stable
Adck2	ENSMUSG00000046947	-0.113148364431975	0.191850724112012	0.517939233936847	STABLE_Total	-0.072870126954301	0.412232765962147	0.710069084693287	STABLE_Heavy	0.0832859496773122	0.347361934741695	0.573901026195131	STABLE_Light	STABLE_Total STABLE_Heavy STABLE_Light	Stable
Adck5	ENSMUSG00000022550	-0.0656655792255678	0.586381534397278	0.828202625611581	STABLE_Total	0.113889404933361	0.364223838914235	0.669771856026044	STABLE_Heavy	0.141915809804353	0.239985173163318	0.464893631634442	STABLE_Light	STABLE_Total STABLE_Heavy STABLE_Light	Stable
Adcy1	ENSMUSG00000020431	-0.214452025372265	0.152320954445931	0.464402621146791	STABLE_Total	0.0940043688773616	0.568562775897731	0.808799159906405	STABLE_Heavy	0.110126012130071	0.477708334771048	0.684703811745509	STABLE_Light	STABLE_Total STABLE_Heavy STABLE_Light	Stable
Adcy2	ENSMUSG00000021536	0.0742566389318747	0.504131847008838	0.780783627750771	STABLE_Total	0.0961472675944871	0.416432051829729	0.713535620971407	STABLE_Heavy	0.105848276851956	0.346408219698746	0.57323453321979	STABLE_Light	STABLE_Total STABLE_Heavy STABLE_Light	Stable
Adcy3	ENSMUSG00000020654	-0.133332947265603	0.190763862990779	0.517102128686025	STABLE_Total	-0.0407504372964995	0.698599453523222	0.876515478957725	STABLE_Heavy	-0.211603760765508	0.0468643651546871	0.180674460398991	STABLE_Light	STABLE_Total STABLE_Heavy STABLE_Light	Stable
Adcy4	ENSMUSG00000022220	0.416971530741637	0.0682661092145923	0.317741583238275	STABLE_Total	0.566640996975919	0.0192940421040727	0.175208451921677	UP_Heavy	0.657689733465158	0.00750150219434476	0.0578404266190374	UP_Light	STABLE_Total UP_Heavy UP_Light	Translation_only
Adcy5	ENSMUSG00000022840	-0.0470499383281192	0.65998129586607	0.866912302355826	STABLE_Total	0.185797229850013	0.102547539561226	0.387853948605761	STABLE_Heavy	0.0228558640412071	0.841540021546495	0.921281559258735	STABLE_Light	STABLE_Total STABLE_Heavy STABLE_Light	Stable
Adcy6	ENSMUSG00000022994	-0.052887894595747	0.540743567239878	0.802355880722085	STABLE_Total	0.0928877277984021	0.312900360323559	0.626455232626599	STABLE_Heavy	-0.0807729745996935	0.372638933175601	0.595898547961919	STABLE_Light	STABLE_Total STABLE_Heavy STABLE_Light	Stable
Adcy7	ENSMUSG00000031659	0.578468109078632	0.00953924053438268	0.107753639930867	UP_Total	0.526969136025346	0.023808006795165	0.196105308983468	UP_Heavy	0.351926276386111	0.129440573941416	0.325460301239389	STABLE_Light	UP_Total UP_Heavy STABLE_Light	Stable
Adcy8	ENSMUSG00000022376	-0.0611883627401709	0.752676571006461	0.908233271003862	STABLE_Total	-0.0659869663456367	0.74509462749889	0.897180931268123	STABLE_Heavy	0.112345452478232	0.581392421072699	0.762496664779459	STABLE_Light	STABLE_Total STABLE_Heavy STABLE_Light	Stable
Adcy9	ENSMUSG00000005580	-0.155616661522344	0.364309382532554	0.684785258578146	STABLE_Total	-0.220281657979184	0.21593442214041	0.537219985503027	STABLE_Heavy	-0.397497478609244	0.030618743189058	0.140111300877822	DOWN_Light	STABLE_Total STABLE_Heavy DOWN_Light	Translation_only
Adcyap1	ENSMUSG00000024256	-0.0195859095112395	0.896914705878755	0.965776100030413	STABLE_Total	-0.0415160802255112	0.792391141405895	0.91796656315375	STABLE_Heavy	-0.110001930649571	0.469583406102734	0.678796713795504	STABLE_Light	STABLE_Total STABLE_Heavy STABLE_Light	Stable
Adcyap1r1	ENSMUSG00000029778	-0.110626525693867	0.376886136751283	0.696521971247599	STABLE_Total	0.0118001583662483	0.930766715401707	0.973086187808625	STABLE_Heavy	0.0201586252145259	0.877568602880152	0.938142399966518	STABLE_Light	STABLE_Total STABLE_Heavy STABLE_Light	Stable
Add1	ENSMUSG00000029106	-0.0410764920918444	0.576947545445283	0.823076782450162	STABLE_Total	0.0447856752556011	0.57475730939748	0.812824142141413	STABLE_Heavy	0.00706492794952538	0.926793333585853	0.965146005507939	STABLE_Light	STABLE_Total STABLE_Heavy STABLE_Light	Stable
Add2	ENSMUSG00000030000	-0.21465479044318	0.01597046232273	0.145401303059291	STABLE_Total	-0.144385872135389	0.129566752457312	0.433105905711206	STABLE_Heavy	-0.0877969030198264	0.342009200945583	0.569103627489074	STABLE_Light	STABLE_Total STABLE_Heavy STABLE_Light	Stable
Add3	ENSMUSG00000025026	0.273792338389365	0.0150262032811576	0.141277799939476	UP_Total	0.421791925062533	0.00067324575203277	0.0225373628509599	UP_Heavy	0.264616837224259	0.0269632283925953	0.12907661362752	UP_Light	UP_Total UP_Heavy UP_Light	Mixture
Adgra1	ENSMUSG00000025475	-0.158363318414511	0.214783080964203	0.543758134493216	STABLE_Total	-0.271132505049383	0.0378600334147146	0.247791532390635	STABLE_Heavy	-0.0652958280995828	0.628464249135323	0.795118417948855	STABLE_Light	STABLE_Total STABLE_Heavy STABLE_Light	Stable
Adgra2	ENSMUSG00000031486	0.467811134828642	0.0940320866607649	0.366653630686747	STABLE_Total	0.532718749450993	0.0796992814874555	0.350225314113552	STABLE_Heavy	0.315439543897931	0.290188409754364	0.518963004340235	STABLE_Light	STABLE_Total STABLE_Heavy STABLE_Light	Stable
Adgra3	ENSMUSG00000029090	0.0163678055472954	0.827797049660682	0.939929725265646	STABLE_Total	0.00991472429244793	0.902854162319667	0.964168194616443	STABLE_Heavy	0.0455663221727194	0.571641468576985	0.755615901783884	STABLE_Light	STABLE_Total STABLE_Heavy STABLE_Light	Stable
Adgrb1	ENSMUSG00000034730	-0.181315533118585	0.0563425190853343	0.288381300002904	STABLE_Total	0.0170115234288407	0.866578745007265	0.94922339529025	STABLE_Heavy	-0.418096730374777	3.87728947905438e-05	0.00133813089064384	DOWN_Light	STABLE_Total STABLE_Heavy DOWN_Light	Translation_only
Adgrb2	ENSMUSG00000028782	-0.0974143046271864	0.224639241479279	0.557405044921881	STABLE_Total	0.0612295638110199	0.483887726210381	0.754717662705317	STABLE_Heavy	-0.0384900132542033	0.642903529571101	0.804862746254997	STABLE_Light	STABLE_Total STABLE_Heavy STABLE_Light	Stable
Adgrb3	ENSMUSG00000033569	-0.259475303183	0.00718543334885848	0.0902548264125645	STABLE_Total	-0.205264556440129	0.0430962135163574	0.265378654416644	STABLE_Heavy	-0.1707029633916	0.0945943737225553	0.271509680834611	STABLE_Light	STABLE_Total STABLE_Heavy STABLE_Light	Stable
Adgre1	ENSMUSG00000004730	0.552586578954444	0.00106265792977047	0.0252373265110011	UP_Total	0.571215261738524	0.00155044111670755	0.0395444446281866	UP_Heavy	0.378165357460055	0.0329089986744036	0.14589448664186	UP_Light	UP_Total UP_Heavy UP_Light	Mixture
Adgre5	ENSMUSG00000002885	0.184420073657237	0.304737878543908	0.63619626614147	STABLE_Total	0.409099879989718	0.0408377721964132	0.25794452064404	STABLE_Heavy	0.322239656724795	0.0882258893329891	0.26030218360712	STABLE_Light	STABLE_Total STABLE_Heavy STABLE_Light	Stable
Adgrf5	ENSMUSG00000056492	0.0968789561425816	0.407547200067194	0.718358859115181	STABLE_Total	0.481326163857512	0.00026626370291519	0.011145037850593	UP_Heavy	0.327865450161785	0.00732881037713804	0.0568448031251058	UP_Light	STABLE_Total UP_Heavy UP_Light	Translation_only
Adgrg1	ENSMUSG00000031785	-0.194745441245107	0.0193861302947476	0.160167328424872	STABLE_Total	-0.134107079094194	0.130412237415798	0.434127126569348	STABLE_Heavy	-0.21456102823042	0.0137948492837766	0.0847068172792567	STABLE_Light	STABLE_Total STABLE_Heavy STABLE_Light	Stable
Adgrg2	ENSMUSG00000031298	-0.286633150185467	0.272420503301852	0.606077490054433	STABLE_Total	0.257125864946931	0.336367010397204	0.648361090772085	STABLE_Heavy	0.0304233518121323	0.908794679451413	0.955305697238537	STABLE_Light	STABLE_Total STABLE_Heavy STABLE_Light	Stable
Adgrg3	ENSMUSG00000060470	0.477022345922234	0.0871595269892929	0.355903206327908	STABLE_Total	0.539184631174537	0.0551580347395033	0.297583070003653	STABLE_Heavy	0.128868158806117	0.628739697752873	0.795244105421373	STABLE_Light	STABLE_Total STABLE_Heavy STABLE_Light	Stable
Adgrg6	ENSMUSG00000039116	0.39016857071195	0.34157657552285	0.666487482302467	STABLE_Total	0.641073906329491	0.146340832523215	0.457139976617884	STABLE_Heavy	0.61457178662581	0.15350907035822	0.359414501489393	STABLE_Light	STABLE_Total STABLE_Heavy STABLE_Light	Stable
Adgrl1	ENSMUSG00000013033	-0.242773313423856	0.00278786868573321	0.0486690784985509	STABLE_Total	-0.0394119630689046	0.656686688631587	0.857251390133087	STABLE_Heavy	-0.0987287782311748	0.242350710885577	0.467539526496134	STABLE_Light	STABLE_Total STABLE_Heavy STABLE_Light	Stable
Adgrl2	ENSMUSG00000028184	0.0190603691583471	0.740912286464754	0.903071372508233	STABLE_Total	0.197926414771987	0.00140448857973148	0.0370666223147149	STABLE_Heavy	0.0421161830901959	0.482018774872871	0.688101126733384	STABLE_Light	STABLE_Total STABLE_Heavy STABLE_Light	Stable
Adgrl3	ENSMUSG00000037605	-0.244745469091119	0.00127945475838288	0.028276057005618	STABLE_Total	-0.209441423942128	0.00971552015341359	0.121503242894215	STABLE_Heavy	-0.171367966974203	0.0350839015742268	0.15189975117647	STABLE_Light	STABLE_Total STABLE_Heavy STABLE_Light	Stable
Adgrl4	ENSMUSG00000039167	0.172307601930509	0.140292216109109	0.446500004092942	STABLE_Total	0.0973037318460119	0.42766884643204	0.718635779408271	STABLE_Heavy	0.26290086134688	0.0369947181811834	0.156768940061172	STABLE_Light	STABLE_Total STABLE_Heavy STABLE_Light	Stable
Adgrv1	ENSMUSG00000069170	-0.00149888756457972	0.987256055775393	0.995424179264436	STABLE_Total	0.0136698307319833	0.894532060153857	0.960557313961534	STABLE_Heavy	-0.106872413846845	0.275024343731527	0.504088408394425	STABLE_Light	STABLE_Total STABLE_Heavy STABLE_Light	Stable
Adh1	ENSMUSG00000074207	1.82579019306955	0.0112144254134736	0.118212559222644	UP_Total	0.78575745807568	0.286546783970057	0.607753935458031	STABLE_Heavy	1.73550766634574	0.0182252927092889	0.10118349861843	UP_Light	UP_Total STABLE_Heavy UP_Light	Mixture
Adh5	ENSMUSG00000028138	0.121748668545403	0.143646230532022	0.451792236576116	STABLE_Total	0.0522885078528185	0.570021430116908	0.80979593035706	STABLE_Heavy	0.259974579425351	0.00278603807014267	0.0298700107987504	STABLE_Light	STABLE_Total STABLE_Heavy STABLE_Light	Stable
Adhfe1	ENSMUSG00000025911	0.0209479808465733	0.92947055490898	0.976919124091515	STABLE_Total	0.225152455833479	0.344086517241309	0.655265967374119	STABLE_Heavy	-0.0681002125004893	0.774466745449228	0.885131274033957	STABLE_Light	STABLE_Total STABLE_Heavy STABLE_Light	Stable
Adi1	ENSMUSG00000020629	0.0190284932386938	0.820708906146795	0.936513236426926	STABLE_Total	-0.045417114202341	0.599135060884046	0.825190144772855	STABLE_Heavy	0.218295131310244	0.0124186439079078	0.0794476876406656	STABLE_Light	STABLE_Total STABLE_Heavy STABLE_Light	Stable
Adipor1	ENSMUSG00000026457	0.122721260715542	0.0747073910541181	0.332581089415186	STABLE_Total	0.090693037490981	0.224606671915346	0.546745536654387	STABLE_Heavy	-0.00967229940612352	0.892694362496495	0.946736426731543	STABLE_Light	STABLE_Total STABLE_Heavy STABLE_Light	Stable
Adipor2	ENSMUSG00000030168	-0.0376733901660405	0.531090206522781	0.797997079544486	STABLE_Total	-0.0339184235079488	0.590133736127067	0.821620447010891	STABLE_Heavy	-0.105694725570146	0.0897913060206259	0.262820342617355	STABLE_Light	STABLE_Total STABLE_Heavy STABLE_Light	Stable
Adk	ENSMUSG00000039197	0.0552596161769017	0.546282804163066	0.805316995519985	STABLE_Total	0.0447736839469075	0.640465988758506	0.847593649476668	STABLE_Heavy	0.152351390243263	0.106111639130387	0.290124700627493	STABLE_Light	STABLE_Total STABLE_Heavy STABLE_Light	Stable
Adm	ENSMUSG00000030790	-0.371843852924659	0.340907253319721	0.66572822132798	STABLE_Total	-0.345737081805274	0.4034313106487	0.703146317131529	STABLE_Heavy	-0.654382604190313	0.126644909149998	0.32129456901253	STABLE_Light	STABLE_Total STABLE_Heavy STABLE_Light	Stable
Adnp	ENSMUSG00000051149	-0.299983042063206	0.0657894997598927	0.312122731967708	STABLE_Total	-0.56832710560449	0.00109947282787782	0.0318186801105139	DOWN_Heavy	-0.709831560952307	0.00010506992681544	0.00287879568566655	DOWN_Light	STABLE_Total DOWN_Heavy DOWN_Light	Translation_only
Adnp2	ENSMUSG00000053950	0.0632150006156567	0.416411304172385	0.72542233473052	STABLE_Total	0.189727523966263	0.0197205255356335	0.177620818767309	STABLE_Heavy	0.0424794622719147	0.598789553537682	0.775039328360217	STABLE_Light	STABLE_Total STABLE_Heavy STABLE_Light	Stable
Ado	ENSMUSG00000057134	-0.0518837090280777	0.581174511921944	0.825967379495482	STABLE_Total	-0.0400894311181862	0.672615771301871	0.864370267506352	STABLE_Heavy	-0.331131600254593	0.000421889998142847	0.00789004525902474	DOWN_Light	STABLE_Total STABLE_Heavy DOWN_Light	Translation_only
Adora1	ENSMUSG00000042429	-0.198427900403907	0.225699769380779	0.557586325140946	STABLE_Total	-0.0157378692024797	0.926877705641412	0.971774322914652	STABLE_Heavy	-0.040274064721006	0.814055166768262	0.907053940961733	STABLE_Light	STABLE_Total STABLE_Heavy STABLE_Light	Stable
Adora2a	ENSMUSG00000020178	-0.135543868978688	0.215128834316786	0.544430756932513	STABLE_Total	-0.0812683168329945	0.446247282513881	0.73095115694415	STABLE_Heavy	-0.139247878046931	0.187491706235562	0.404852783632182	STABLE_Light	STABLE_Total STABLE_Heavy STABLE_Light	Stable
Adora2b	ENSMUSG00000018500	0.137754155033819	0.614744023099425	0.841281092330421	STABLE_Total	0.151336577533143	0.586732571090833	0.820070969290938	STABLE_Heavy	0.604919032044073	0.0301576075593081	0.138834914329064	UP_Light	STABLE_Total STABLE_Heavy UP_Light	Translation_only
Adpgk	ENSMUSG00000025236	0.0400161129491857	0.688551020292756	0.881141545444611	STABLE_Total	-0.00621187509584249	0.952568920883571	0.980875486132258	STABLE_Heavy	-0.0359977533648054	0.726013479237647	0.85690688252778	STABLE_Light	STABLE_Total STABLE_Heavy STABLE_Light	Stable
Adprh	ENSMUSG00000002844	0.000244427974250678	0.997234512812055	0.999322670513204	STABLE_Total	-0.055154663324636	0.474638047968416	0.747846625843124	STABLE_Heavy	0.189810242700685	0.0116085305948776	0.0764027205139353	STABLE_Light	STABLE_Total STABLE_Heavy STABLE_Light	Stable
Adprm	ENSMUSG00000020910	-0.0408395290120254	0.65417336746316	0.863617319551098	STABLE_Total	-0.128350892293534	0.157749137823022	0.472819284284995	STABLE_Heavy	-0.157423868536556	0.0731777814731603	0.233596863970501	STABLE_Light	STABLE_Total STABLE_Heavy STABLE_Light	Stable
Adprs	ENSMUSG00000042558	0.00553249466585747	0.945581486907693	0.981772340509655	STABLE_Total	0.0322451011085636	0.697467518830343	0.876515478957725	STABLE_Heavy	0.0941080456643999	0.270505420907048	0.498632282000944	STABLE_Light	STABLE_Total STABLE_Heavy STABLE_Light	Stable
Adra1a	ENSMUSG00000045875	0.0224102994724815	0.927514251051086	0.976258275330073	STABLE_Total	-0.195699483514985	0.448081214523565	0.732003361252098	STABLE_Heavy	0.318591404344846	0.210187036154552	0.431093611152987	STABLE_Light	STABLE_Total STABLE_Heavy STABLE_Light	Stable
Adra1b	ENSMUSG00000050541	0.203937651168479	0.341562334443356	0.666487482302467	STABLE_Total	0.218493206279334	0.32790889022404	0.64025403739243	STABLE_Heavy	-0.184210894839204	0.409660010936085	0.62759031209258	STABLE_Light	STABLE_Total STABLE_Heavy STABLE_Light	Stable
Adra2a	ENSMUSG00000033717	0.0406385389575424	0.769973252053306	0.916030969048815	STABLE_Total	0.107825914845488	0.465059494137475	0.741536001484906	STABLE_Heavy	-0.0635432851531955	0.670315817537328	0.820926741651746	STABLE_Light	STABLE_Total STABLE_Heavy STABLE_Light	Stable
Adra2c	ENSMUSG00000045318	-0.241656990739085	0.346620208599061	0.670767803593033	STABLE_Total	-0.260203225966604	0.318691128397482	0.632142654103709	STABLE_Heavy	-0.112223496128128	0.659071782808811	0.814986470917019	STABLE_Light	STABLE_Total STABLE_Heavy STABLE_Light	Stable
Adrm1	ENSMUSG00000039041	-0.151407735132709	0.0169294596578726	0.149389214694577	STABLE_Total	-0.239035035004092	0.000396767847916974	0.0156479898904309	STABLE_Heavy	0.0454728520793877	0.491819373584028	0.694985309699399	STABLE_Light	STABLE_Total STABLE_Heavy STABLE_Light	Stable
Adsl	ENSMUSG00000022407	0.137228764986706	0.0792055572153017	0.340499072692542	STABLE_Total	0.0509410217064962	0.539379958916716	0.788984011224381	STABLE_Heavy	0.157829310700426	0.0468928691488614	0.180695566452752	STABLE_Light	STABLE_Total STABLE_Heavy STABLE_Light	Stable
Adss	ENSMUSG00000015961	0.0494151111915498	0.511707709974266	0.786319982029384	STABLE_Total	0.0331130177055453	0.678329630768451	0.866891085530073	STABLE_Heavy	-0.063722344342523	0.443226110142987	0.655614801496277	STABLE_Light	STABLE_Total STABLE_Heavy STABLE_Light	Stable
Adssl1	ENSMUSG00000011148	0.807897577117665	0.000141596293057239	0.00569439209922347	UP_Total	0.764969720632863	0.000261774406752517	0.0110213934244747	UP_Heavy	0.737721607482235	0.000396187368783775	0.00757955752129131	UP_Light	UP_Total UP_Heavy UP_Light	Mixture
Aebp1	ENSMUSG00000020473	0.390873531157661	0.266794702126068	0.602264552454055	STABLE_Total	0.510291023363546	0.195364268881633	0.515912526766454	STABLE_Heavy	0.110925483143713	0.769401199279965	0.881765070312138	STABLE_Light	STABLE_Total STABLE_Heavy STABLE_Light	Stable
Aebp2	ENSMUSG00000030232	0.0697235763929599	0.438468129468144	0.739815129248342	STABLE_Total	0.0515098912918514	0.573455777355328	0.811783138975592	STABLE_Heavy	0.0608924335500764	0.494902487006439	0.697255569456942	STABLE_Light	STABLE_Total STABLE_Heavy STABLE_Light	Stable
Aen	ENSMUSG00000030609	0.210159862204283	0.005964091564074	0.0797205849527734	STABLE_Total	0.172571481790319	0.0316876386787221	0.22585538952421	STABLE_Heavy	0.217203866240701	0.00752958786111421	0.0579326328628171	STABLE_Light	STABLE_Total STABLE_Heavy STABLE_Light	Stable
Afap1	ENSMUSG00000029094	-0.069438604846409	0.398992834321768	0.711466302238551	STABLE_Total	0.194395629081265	0.0395796931650776	0.253454796954067	STABLE_Heavy	-0.313497012982416	0.000231791737924631	0.00511974458674451	DOWN_Light	STABLE_Total STABLE_Heavy DOWN_Light	Translation_only
Afap1l1	ENSMUSG00000033032	0.174677591243426	0.120259007845333	0.411906877488085	STABLE_Total	0.0875924928408267	0.457681966770407	0.737701722168594	STABLE_Heavy	0.0771833474223277	0.510777369958715	0.709759068960247	STABLE_Light	STABLE_Total STABLE_Heavy STABLE_Light	Stable
Afap1l2	ENSMUSG00000025083	0.224793267727223	0.173106929018331	0.493981081840042	STABLE_Total	0.343662044943657	0.0519781929101221	0.29070935551641	STABLE_Heavy	0.138877483276346	0.42508014926323	0.641052782619206	STABLE_Light	STABLE_Total STABLE_Heavy STABLE_Light	Stable
Afdn	ENSMUSG00000068036	-0.0295110564608457	0.711916255855753	0.891075846559337	STABLE_Total	0.183633631082546	0.0381160147802025	0.248402916114102	STABLE_Heavy	0.0111027750276499	0.895336975149963	0.947749727051844	STABLE_Light	STABLE_Total STABLE_Heavy STABLE_Light	Stable
Aff1	ENSMUSG00000029313	-0.0717699192445298	0.604146718572887	0.836587040755299	STABLE_Total	0.114455425265899	0.43106326057004	0.720714479096781	STABLE_Heavy	-0.178674483005981	0.216286652852628	0.438220078324185	STABLE_Light	STABLE_Total STABLE_Heavy STABLE_Light	Stable
Aff2	ENSMUSG00000031189	-0.380122898723629	0.00256276728127516	0.0456724372457308	DOWN_Total	-0.383839473390214	0.00557632020296713	0.0874009051899553	DOWN_Heavy	-0.510247861454604	0.000159166141009311	0.00400878643975077	DOWN_Light	DOWN_Total DOWN_Heavy DOWN_Light	Mixture
Aff3	ENSMUSG00000037138	-0.184305556234186	0.0116871799949607	0.121413055852135	STABLE_Total	-0.0190031018996711	0.808223774827621	0.925481798323473	STABLE_Heavy	-0.286802036667844	0.000164595039346936	0.00406029377990372	DOWN_Light	STABLE_Total STABLE_Heavy DOWN_Light	Translation_only
Aff4	ENSMUSG00000049470	-0.112000151267123	0.156020095101982	0.47032868050804	STABLE_Total	-0.0897373078220312	0.293819967808486	0.613779612305444	STABLE_Heavy	-0.190312557049063	0.0218870557493972	0.113423761252429	STABLE_Light	STABLE_Total STABLE_Heavy STABLE_Light	Stable
Afg1l	ENSMUSG00000038302	0.0846047564117962	0.569915237143675	0.820454796324773	STABLE_Total	0.411414698907744	0.00588854483693026	0.0901298914965968	UP_Heavy	0.180121059362093	0.215532515062144	0.437185690696129	STABLE_Light	STABLE_Total UP_Heavy STABLE_Light	Translation_only
Afg3l1	ENSMUSG00000031967	0.10221326028342	0.140878386787584	0.447376907566766	STABLE_Total	0.109222707281507	0.12972595180934	0.433234587142753	STABLE_Heavy	0.202834152360417	0.00584424834835446	0.0488108630234584	STABLE_Light	STABLE_Total STABLE_Heavy STABLE_Light	Stable
Afg3l2	ENSMUSG00000024527	0.0153021267205046	0.857049730459509	0.949909930852949	STABLE_Total	0.0339307594711805	0.703868279577253	0.878122774582084	STABLE_Heavy	0.156204276498194	0.07359405124027	0.234458287778406	STABLE_Light	STABLE_Total STABLE_Heavy STABLE_Light	Stable
Afmid	ENSMUSG00000017718	-0.025714804110721	0.885939986462059	0.961298304982633	STABLE_Total	-0.145121280963513	0.423315329976298	0.715731080394683	STABLE_Heavy	-0.258532088220567	0.144120282257273	0.347228543777087	STABLE_Light	STABLE_Total STABLE_Heavy STABLE_Light	Stable
Afp	ENSMUSG00000054932	-1.04596025534113	0.30111900517439	0.632682899620863	STABLE_Total	-3.40156346884777	0.00373254100762209	0.0679190003123325	DOWN_Heavy	-0.91961793917099	0.357166757198226	0.582048028728143	STABLE_Light	STABLE_Total DOWN_Heavy STABLE_Light	Translation_only
Aftph	ENSMUSG00000049659	-0.0667261004186983	0.464039163197974	0.756967406614233	STABLE_Total	-0.100321412190944	0.311331422369105	0.626364771940387	STABLE_Heavy	-0.138982214531857	0.150110886008899	0.355223667451748	STABLE_Light	STABLE_Total STABLE_Heavy STABLE_Light	Stable
Aga	ENSMUSG00000031521	0.274352336371586	0.0812415026243626	0.344880027551145	STABLE_Total	0.252317208618962	0.111126473983384	0.402381844229858	STABLE_Heavy	0.308715439397949	0.0504266840679838	0.189175830458334	UP_Light	STABLE_Total STABLE_Heavy UP_Light	Translation_only
Agap1	ENSMUSG00000055013	-0.242588804939075	0.00280422430169876	0.0488003009690777	STABLE_Total	-0.0326728076503845	0.708051797931385	0.880026038604003	STABLE_Heavy	-0.141493639017158	0.0902948324258804	0.263756441330288	STABLE_Light	STABLE_Total STABLE_Heavy STABLE_Light	Stable
Agap2	ENSMUSG00000025422	-0.320862343262839	0.00424593090261917	0.0639558751069256	DOWN_Total	-0.00812044278779333	0.948911748924966	0.979827817844918	STABLE_Heavy	-0.318448122351538	0.00815025752596121	0.0609540582239853	DOWN_Light	DOWN_Total STABLE_Heavy DOWN_Light	Mixture
Agap3	ENSMUSG00000023353	-0.0679453925133939	0.356716918107147	0.67805968400163	STABLE_Total	0.00525454927201375	0.946474464766949	0.978681239681193	STABLE_Heavy	-0.123251875029192	0.111763204985722	0.299642265915968	STABLE_Light	STABLE_Total STABLE_Heavy STABLE_Light	Stable
Agbl3	ENSMUSG00000038836	-0.23010894549245	0.165259576725013	0.482536453740292	STABLE_Total	-0.360720569047981	0.0333418372939541	0.230545200524255	STABLE_Heavy	-0.427014716518494	0.00852333188055612	0.062657181673909	DOWN_Light	STABLE_Total STABLE_Heavy DOWN_Light	Translation_only
Agbl5	ENSMUSG00000029165	-0.19382287373056	0.0183787363313973	0.156036520804222	STABLE_Total	-0.217465770738145	0.0110270723739606	0.129873402849018	STABLE_Heavy	-0.185852504228494	0.0302946818360946	0.139136515393733	STABLE_Light	STABLE_Total STABLE_Heavy STABLE_Light	Stable
Agfg1	ENSMUSG00000026159	-0.0844406547400458	0.310795693679344	0.640568573249696	STABLE_Total	-0.198716156995451	0.0200191037945953	0.178962810198633	STABLE_Heavy	-0.129950875922909	0.129396005200779	0.325457744307363	STABLE_Light	STABLE_Total STABLE_Heavy STABLE_Light	Stable
Agfg2	ENSMUSG00000029722	-0.0243673923492359	0.824847844309504	0.93800716837636	STABLE_Total	0.0240747559842966	0.835584780159124	0.937006224224364	STABLE_Heavy	0.116856748656108	0.316837376393457	0.546402228296799	STABLE_Light	STABLE_Total STABLE_Heavy STABLE_Light	Stable
Aggf1	ENSMUSG00000021681	-0.04522957785892	0.559174256564209	0.814010549660773	STABLE_Total	-0.0234529090416583	0.778378372046489	0.911218059969948	STABLE_Heavy	-0.00295845099318157	0.972700830442603	0.988276467965785	STABLE_Light	STABLE_Total STABLE_Heavy STABLE_Light	Stable
Agk	ENSMUSG00000029916	0.0361879752290689	0.667388831219824	0.870747132844694	STABLE_Total	0.0106908706566845	0.902411372237134	0.963838719774479	STABLE_Heavy	0.0633928121795543	0.461829083006669	0.671373040170792	STABLE_Light	STABLE_Total STABLE_Heavy STABLE_Light	Stable
Agl	ENSMUSG00000033400	-0.0432453287915547	0.632452250696948	0.851873249203122	STABLE_Total	0.21973845908723	0.0252050720170401	0.200481561744401	STABLE_Heavy	-0.161220695468568	0.0907850963726175	0.264703823846805	STABLE_Light	STABLE_Total STABLE_Heavy STABLE_Light	Stable
Ago1	ENSMUSG00000041530	-0.211774663389402	0.0177326544008593	0.153089428282103	STABLE_Total	-0.200292228046692	0.0366290018942245	0.243912608549412	STABLE_Heavy	-0.186128747194243	0.0480343015564106	0.183363059677051	STABLE_Light	STABLE_Total STABLE_Heavy STABLE_Light	Stable
Ago2	ENSMUSG00000036698	0.0135030907036643	0.841868007854033	0.944790040550328	STABLE_Total	0.143289245829459	0.0469757745818338	0.27663297607522	STABLE_Heavy	0.00584359205722394	0.934572588278799	0.968714074790175	STABLE_Light	STABLE_Total STABLE_Heavy STABLE_Light	Stable
Ago3	ENSMUSG00000028842	-0.0705220364459962	0.514151922502101	0.787715201297905	STABLE_Total	0.0429915037661332	0.693370856611666	0.874984392455263	STABLE_Heavy	-0.0918551929241692	0.381949909276469	0.603993264399413	STABLE_Light	STABLE_Total STABLE_Heavy STABLE_Light	Stable
Ago4	ENSMUSG00000042500	-0.11619563758472	0.205529155841816	0.533850150465835	STABLE_Total	-0.0541242344776031	0.564436574096634	0.806593582299273	STABLE_Heavy	-0.22318651315965	0.0174159793885265	0.0991047229810049	STABLE_Light	STABLE_Total STABLE_Heavy STABLE_Light	Stable
Agpat1	ENSMUSG00000034254	-0.00423206601876655	0.954014573345087	0.984388905384176	STABLE_Total	0.0359126893952276	0.645565703627128	0.850467678514692	STABLE_Heavy	-0.120528826786386	0.119858936224799	0.311488562947561	STABLE_Light	STABLE_Total STABLE_Heavy STABLE_Light	Stable
Agpat2	ENSMUSG00000026922	0.402684903371218	0.109332118234025	0.391226885915164	STABLE_Total	0.574956382456401	0.0278744085992576	0.212416605233302	STABLE_Heavy	0.415273022980882	0.0990380604472708	0.279137060160803	STABLE_Light	STABLE_Total STABLE_Heavy STABLE_Light	Stable
Agpat3	ENSMUSG00000001211	0.0103762801917297	0.890983493167381	0.962585949965708	STABLE_Total	0.0430364600095889	0.599323076789695	0.825276195812241	STABLE_Heavy	-0.0532426553306767	0.499031602471857	0.700351585209038	STABLE_Light	STABLE_Total STABLE_Heavy STABLE_Light	Stable
Agpat4	ENSMUSG00000023827	0.12041543487825	0.143402118091507	0.451589626739556	STABLE_Total	0.143794986527059	0.117972259615963	0.414672483498042	STABLE_Heavy	0.149137597633142	0.0749840073817284	0.236718187978075	STABLE_Light	STABLE_Total STABLE_Heavy STABLE_Light	Stable
Agpat5	ENSMUSG00000031467	-0.0396849997433872	0.600325260695312	0.835369684630818	STABLE_Total	-0.105175477140365	0.184316344113168	0.503708374187741	STABLE_Heavy	-0.129021964227676	0.0966928381790741	0.275112777989886	STABLE_Light	STABLE_Total STABLE_Heavy STABLE_Light	Stable
Agps	ENSMUSG00000042410	0.0755382827092784	0.279436118398349	0.612685453855391	STABLE_Total	0.0653095701156192	0.362736988686985	0.668680047704559	STABLE_Heavy	-0.0682399142527955	0.328120245992043	0.557195223616297	STABLE_Light	STABLE_Total STABLE_Heavy STABLE_Light	Stable
Agrn	ENSMUSG00000041936	-0.0896187192250533	0.244955698865917	0.579378742770671	STABLE_Total	0.116047393391609	0.172020218360771	0.48963011003283	STABLE_Heavy	-0.124296968590991	0.125268408090212	0.319048879714597	STABLE_Light	STABLE_Total STABLE_Heavy STABLE_Light	Stable
Agtpbp1	ENSMUSG00000021557	-0.112735405204534	0.213828263648239	0.542758579220321	STABLE_Total	-0.0963117732951609	0.32481601392871	0.63733545332438	STABLE_Heavy	-0.233233572822911	0.0132754480193553	0.0826724397452022	STABLE_Light	STABLE_Total STABLE_Heavy STABLE_Light	Stable
Agtr2	ENSMUSG00000068122	0.787690406500273	0.265107531747341	0.600528345953346	STABLE_Total	0.714571707171739	0.345740015816955	0.656583779230441	STABLE_Heavy	1.17562453569888	0.106919503899349	0.291500819879027	STABLE_Light	STABLE_Total STABLE_Heavy STABLE_Light	Stable
Agtrap	ENSMUSG00000029007	0.33406924797279	0.0012248901208498	0.0274777304141259	UP_Total	0.300274215430537	0.00460825764090069	0.0776148447734195	UP_Heavy	0.395314989236447	0.000150636390799514	0.00383455082040535	UP_Light	UP_Total UP_Heavy UP_Light	Mixture
Ahctf1	ENSMUSG00000026491	-0.0689726851467597	0.44313160044328	0.742881876175172	STABLE_Total	0.0658316799974988	0.513128941822665	0.773404466292343	STABLE_Heavy	-0.0731700539224424	0.44426776322038	0.656614399480646	STABLE_Light	STABLE_Total STABLE_Heavy STABLE_Light	Stable
Ahcy	ENSMUSG00000027597	-0.0693785514133846	0.454264902082897	0.750027459240044	STABLE_Total	-0.0979975475223624	0.339053457528324	0.65051603713455	STABLE_Heavy	0.0957133101900175	0.331772955386457	0.560713869391802	STABLE_Light	STABLE_Total STABLE_Heavy STABLE_Light	Stable
Ahcyl1	ENSMUSG00000027893	0.0164661459309484	0.778842711034562	0.918574563648866	STABLE_Total	-0.0432779775653656	0.487895048049037	0.75719636859149	STABLE_Heavy	0.00119724121905013	0.984685049223011	0.994206676470147	STABLE_Light	STABLE_Total STABLE_Heavy STABLE_Light	Stable
Ahcyl2	ENSMUSG00000029772	0.0404993621995422	0.610889444958536	0.839125503374445	STABLE_Total	0.06940092348208	0.401411289554746	0.701827921903859	STABLE_Heavy	-0.127252366023279	0.119006342502758	0.310434567792664	STABLE_Light	STABLE_Total STABLE_Heavy STABLE_Light	Stable
Ahdc1	ENSMUSG00000037692	-0.071848584802608	0.458566990893243	0.753004024767121	STABLE_Total	0.00957880707616311	0.928018206497074	0.971883973351703	STABLE_Heavy	-0.0610960969372149	0.553368042746023	0.742955776522344	STABLE_Light	STABLE_Total STABLE_Heavy STABLE_Light	Stable
Ahi1	ENSMUSG00000019986	-0.113705670104378	0.233497855516916	0.565325898846211	STABLE_Total	0.0394772434027603	0.719474031753238	0.885663094733879	STABLE_Heavy	-0.17942545698229	0.0752826176445039	0.237301636024198	STABLE_Light	STABLE_Total STABLE_Heavy STABLE_Light	Stable
Ahnak	ENSMUSG00000069833	0.470870882116641	0.173752910988602	0.495150961306739	STABLE_Total	0.458409398016277	0.226536878081979	0.548741346148637	STABLE_Heavy	0.246986142556399	0.49991950729131	0.701254945401206	STABLE_Light	STABLE_Total STABLE_Heavy STABLE_Light	Stable
Ahr	ENSMUSG00000019256	0.476094343335671	0.112065332685228	0.395339607764164	STABLE_Total	0.639443528534022	0.0483731103080548	0.280830062552666	STABLE_Heavy	0.555994367532157	0.0677688049203718	0.223360131368636	STABLE_Light	STABLE_Total STABLE_Heavy STABLE_Light	Stable
Ahsa1	ENSMUSG00000021037	-0.104117553855867	0.128820170858142	0.425557108377899	STABLE_Total	-0.209354659557679	0.00489129896893756	0.0805325450654089	STABLE_Heavy	0.0509793442893223	0.483952876027967	0.689543269616314	STABLE_Light	STABLE_Total STABLE_Heavy STABLE_Light	Stable
Ahsa2	ENSMUSG00000020288	-0.309474177369824	0.000225111685205491	0.00824471547065111	DOWN_Total	-0.321364943967224	0.000454004150390834	0.0171529936504242	DOWN_Heavy	-0.259634953195052	0.00312579829163723	0.0321930316162379	STABLE_Light	DOWN_Total DOWN_Heavy STABLE_Light	Stable
AI413582	ENSMUSG00000062753	0.267692190008615	0.0374748459088019	0.229827579116903	STABLE_Total	0.303068947932879	0.024404855204088	0.197558111400642	UP_Heavy	0.11309697354265	0.375476454846874	0.598635809243372	STABLE_Light	STABLE_Total UP_Heavy STABLE_Light	Translation_only
AI429214	ENSMUSG00000074384	0.0268072630658072	0.894668115019632	0.964503922419454	STABLE_Total	-0.174061362704125	0.404858357132676	0.704217566340464	STABLE_Heavy	-0.234856607268406	0.274010702092677	0.502808237467352	STABLE_Light	STABLE_Total STABLE_Heavy STABLE_Light	Stable
AI467606	ENSMUSG00000045165	0.639019194495378	0.0262289811760551	0.19076468224145	UP_Total	0.279162472654755	0.345958620648355	0.656583779230441	STABLE_Heavy	0.489140589708797	0.0914256820858475	0.265546938641819	STABLE_Light	UP_Total STABLE_Heavy STABLE_Light	Transcription_only
AI480526	ENSMUSG00000090086	0.0162228673998987	0.943414414171325	0.981095842232978	STABLE_Total	0.541997883913845	0.0208684108830673	0.183134336826526	UP_Heavy	0.0115586405544999	0.956432550544915	0.980191457503987	STABLE_Light	STABLE_Total UP_Heavy STABLE_Light	Translation_only
AI504432	ENSMUSG00000056145	-0.0741510724957577	0.687619613310374	0.880656091730333	STABLE_Total	-0.0854998974094496	0.662072871534726	0.859240171139174	STABLE_Heavy	-0.352235751155899	0.0628590774530044	0.213703001419082	STABLE_Light	STABLE_Total STABLE_Heavy STABLE_Light	Stable
AI506816	ENSMUSG00000105987	0.10251124981249	0.351429825297275	0.674360638544037	STABLE_Total	0.15496467804349	0.213446451260882	0.534621545839583	STABLE_Heavy	0.107269368371169	0.344811608551008	0.571503491557534	STABLE_Light	STABLE_Total STABLE_Heavy STABLE_Light	Stable
AI593442	ENSMUSG00000078307	0.153455692188942	0.283271900599012	0.615052638403681	STABLE_Total	0.256075715539613	0.0903331360070936	0.369790072545051	STABLE_Heavy	0.0976781100839336	0.513197675516885	0.711469585495936	STABLE_Light	STABLE_Total STABLE_Heavy STABLE_Light	Stable
AI597479	ENSMUSG00000010290	0.0113418028025148	0.8862715809916	0.961332811143578	STABLE_Total	-0.142230478149865	0.0868434270110116	0.364788732276957	STABLE_Heavy	-0.127237312743192	0.13483920253276	0.332966514875199	STABLE_Light	STABLE_Total STABLE_Heavy STABLE_Light	Stable
AI606473	ENSMUSG00000093738	0.0228371925352715	0.948708461231215	0.982446273488066	STABLE_Total	-0.0601692435226406	0.873932533972119	0.951759795967361	STABLE_Heavy	-0.105997396043549	0.772817787046783	0.884020792656415	STABLE_Light	STABLE_Total STABLE_Heavy STABLE_Light	Stable
AI661453	ENSMUSG00000034382	0.356766322202103	0.287159602729647	0.619384429581433	STABLE_Total	0.49082574181609	0.146210500163286	0.456880370204828	STABLE_Heavy	0.266509014678181	0.417679554643223	0.63406655386175	STABLE_Light	STABLE_Total STABLE_Heavy STABLE_Light	Stable
AI662270	ENSMUSG00000087107	0.748971427869857	0.123346491520812	0.417858796310595	STABLE_Total	0.192061570394376	0.713171870104393	0.882444931404703	STABLE_Heavy	0.851224131444679	0.0668094582552179	0.221622780076286	STABLE_Light	STABLE_Total STABLE_Heavy STABLE_Light	Stable
AI837181	ENSMUSG00000047423	0.00974785510982715	0.903620129769076	0.967291966498107	STABLE_Total	-0.0522184166296997	0.545236563320296	0.793669404804774	STABLE_Heavy	0.115980455532608	0.171558573197322	0.383356643641082	STABLE_Light	STABLE_Total STABLE_Heavy STABLE_Light	Stable
AI849053	ENSMUSG00000097280	-0.254936923245456	0.377903141289941	0.697035655482684	STABLE_Total	-0.339738610835106	0.249002687276337	0.573031600681077	STABLE_Heavy	-0.530559983546814	0.0609524990586768	0.210409961285266	STABLE_Light	STABLE_Total STABLE_Heavy STABLE_Light	Stable
AI854703	ENSMUSG00000053297	-0.109042882033542	0.471943168591431	0.761607224534779	STABLE_Total	0.0727568470215386	0.641448867642183	0.848000128244827	STABLE_Heavy	-0.0405159006117765	0.797994528752604	0.898009676226771	STABLE_Light	STABLE_Total STABLE_Heavy STABLE_Light	Stable
AI987944	ENSMUSG00000056383	0.105227255388051	0.588693851083775	0.82951486669374	STABLE_Total	0.167685395566211	0.406738787637091	0.705418648431559	STABLE_Heavy	0.173719881780773	0.384993693599356	0.606112445287641	STABLE_Light	STABLE_Total STABLE_Heavy STABLE_Light	Stable
Aida	ENSMUSG00000042901	0.0238431311316939	0.731307258693124	0.89875157150512	STABLE_Total	-0.0338658028883698	0.655682297173054	0.85652975005994	STABLE_Heavy	-0.104868276257413	0.133390639680919	0.330643890521227	STABLE_Light	STABLE_Total STABLE_Heavy STABLE_Light	Stable
Aif1	ENSMUSG00000024397	0.338977856075372	0.144344765247428	0.452578684135691	STABLE_Total	0.43469859609291	0.0554794068542429	0.298321289964931	STABLE_Heavy	0.445325613949077	0.0535714726945119	0.19597103191555	UP_Light	STABLE_Total STABLE_Heavy UP_Light	Translation_only
Aif1l	ENSMUSG00000001864	-0.200602298959609	0.0327750221801181	0.214177275508126	STABLE_Total	-0.236232049050068	0.0184238374740698	0.171378153272873	STABLE_Heavy	-0.18588929871724	0.0571229049431272	0.203048662111532	STABLE_Light	STABLE_Total STABLE_Heavy STABLE_Light	Stable
Aifm1	ENSMUSG00000036932	-0.0397081904742346	0.708436442245658	0.889853193466396	STABLE_Total	0.152995301176121	0.198491957706152	0.519872319204743	STABLE_Heavy	0.00163335207631644	0.9882804632152	0.995821246568607	STABLE_Light	STABLE_Total STABLE_Heavy STABLE_Light	Stable
Aifm2	ENSMUSG00000020085	0.701721219052059	1.12653782889692e-05	0.00075932880795648	UP_Total	0.507093457072298	0.00213800542155411	0.0482631192409628	UP_Heavy	0.409032197549323	0.010772477184621	0.0724888936054303	UP_Light	UP_Total UP_Heavy UP_Light	Mixture
Aifm3	ENSMUSG00000022763	0.102235843898422	0.486239104624025	0.770634049136343	STABLE_Total	0.0755368122534445	0.609927677773615	0.83193451119735	STABLE_Heavy	0.0122867744223093	0.932415216390226	0.967787764211701	STABLE_Light	STABLE_Total STABLE_Heavy STABLE_Light	Stable
Aig1	ENSMUSG00000019806	0.260071871353726	0.00799205381640656	0.0963408200185969	STABLE_Total	0.275641575854415	0.00723276590571147	0.101361468970927	UP_Heavy	0.3188731548825	0.00183495910364483	0.0222940346333671	UP_Light	STABLE_Total UP_Heavy UP_Light	Translation_only
Aim2	ENSMUSG00000037860	-0.108242414291588	0.567434593782144	0.819006581173242	STABLE_Total	-0.243150734251336	0.222304859968415	0.544368220120506	STABLE_Heavy	-0.229286401666689	0.236938598785591	0.461501487283235	STABLE_Light	STABLE_Total STABLE_Heavy STABLE_Light	Stable
Aimp1	ENSMUSG00000028029	0.158292922111916	0.0428471773222658	0.249314530895055	STABLE_Total	0.0521538982018303	0.543043558038166	0.792163824705745	STABLE_Heavy	0.257702904610274	0.00190520524754878	0.0228322468606493	STABLE_Light	STABLE_Total STABLE_Heavy STABLE_Light	Stable
Aimp2	ENSMUSG00000029610	-0.106331277223528	0.181688900207369	0.505078057887063	STABLE_Total	-0.191325066200343	0.0229013128098354	0.191493388474552	STABLE_Heavy	0.0509389593503412	0.540136773915755	0.732824008987762	STABLE_Light	STABLE_Total STABLE_Heavy STABLE_Light	Stable
Aip	ENSMUSG00000024847	0.127212230783934	0.121168955285652	0.413804165935224	STABLE_Total	0.0610306286454894	0.476145930615805	0.749056864793313	STABLE_Heavy	0.103512093464548	0.239168076121129	0.464066777592249	STABLE_Light	STABLE_Total STABLE_Heavy STABLE_Light	Stable
Ajap1	ENSMUSG00000039546	0.115332567305309	0.369894333160274	0.689505705165159	STABLE_Total	0.217875728316374	0.107624833252491	0.397002616952724	STABLE_Heavy	0.306532840664736	0.0177395609440458	0.0998971713929237	UP_Light	STABLE_Total STABLE_Heavy UP_Light	Translation_only
Ajm1	ENSMUSG00000029419	0.221261633700274	0.145345394442339	0.453260563201181	STABLE_Total	0.228194184444105	0.148011963221182	0.459759358711923	STABLE_Heavy	0.193641697946034	0.21173651320674	0.432602977103909	STABLE_Light	STABLE_Total STABLE_Heavy STABLE_Light	Stable
Ajuba	ENSMUSG00000022178	0.0584206534803686	0.65575723337265	0.864368949644798	STABLE_Total	0.00797790839491449	0.953997210638321	0.981033428075565	STABLE_Heavy	-0.146386144696974	0.271630618418983	0.499846294365718	STABLE_Light	STABLE_Total STABLE_Heavy STABLE_Light	Stable
Ak1	ENSMUSG00000026817	0.10702127050197	0.276045644056424	0.609078871340407	STABLE_Total	0.0903897116296856	0.391561873271951	0.693004661558851	STABLE_Heavy	0.158070562871168	0.118603500378192	0.309992800824633	STABLE_Light	STABLE_Total STABLE_Heavy STABLE_Light	Stable
Ak2	ENSMUSG00000028792	0.0156375959749884	0.847905693513817	0.946972300860084	STABLE_Total	-0.157447998357208	0.0662597504888498	0.324016738015457	STABLE_Heavy	0.234773154204338	0.00552604249070843	0.0467848858561717	STABLE_Light	STABLE_Total STABLE_Heavy STABLE_Light	Stable
Ak3	ENSMUSG00000024782	0.0677201200560122	0.224820448731105	0.557499703622593	STABLE_Total	0.069873797637756	0.237165687964915	0.560953506114051	STABLE_Heavy	0.0823839607343163	0.151289814390771	0.356544047559808	STABLE_Light	STABLE_Total STABLE_Heavy STABLE_Light	Stable
Ak4	ENSMUSG00000028527	-0.126619006984891	0.326876658506808	0.655255727268249	STABLE_Total	-0.1714466779702	0.199627925584943	0.521101477749642	STABLE_Heavy	-0.365389212125062	0.00657358202495385	0.0527394134549801	DOWN_Light	STABLE_Total STABLE_Heavy DOWN_Light	Translation_only
Ak5	ENSMUSG00000039058	0.00612164719602357	0.974811862748585	0.990553591879965	STABLE_Total	0.0306310631789371	0.879449364401967	0.954166358110531	STABLE_Heavy	0.18751338292539	0.367546498989953	0.591629043496694	STABLE_Light	STABLE_Total STABLE_Heavy STABLE_Light	Stable
Ak6	ENSMUSG00000078941	-0.0316815482061027	0.656911830181727	0.864944420104229	STABLE_Total	-0.145937869197473	0.0551093696697658	0.297539968820912	STABLE_Heavy	0.015514717728471	0.83678778057106	0.917921925860231	STABLE_Light	STABLE_Total STABLE_Heavy STABLE_Light	Stable
Akap1	ENSMUSG00000018428	-0.0897737978020004	0.329097454239268	0.657682945771459	STABLE_Total	0.0112452492841099	0.911132653370501	0.966824205797508	STABLE_Heavy	-0.0890068023664601	0.356969501202387	0.581924733594036	STABLE_Light	STABLE_Total STABLE_Heavy STABLE_Light	Stable
Akap10	ENSMUSG00000047804	-0.100472129287356	0.244362059067135	0.578641939968144	STABLE_Total	-0.132198174779172	0.138932413956796	0.447220511489017	STABLE_Heavy	-0.0773122220553362	0.382401460948838	0.60412393559542	STABLE_Light	STABLE_Total STABLE_Heavy STABLE_Light	Stable
Akap11	ENSMUSG00000022016	-0.0376124710591373	0.668967331237596	0.871065116504459	STABLE_Total	0.015768294730802	0.865837172041299	0.94884445767892	STABLE_Heavy	-0.25893233892646	0.00356979909199772	0.0349601675060104	STABLE_Light	STABLE_Total STABLE_Heavy STABLE_Light	Stable
Akap12	ENSMUSG00000038587	0.234463038836159	0.156078397122014	0.470364724492183	STABLE_Total	0.339859473914893	0.0639058216931938	0.318503090868739	STABLE_Heavy	0.0432535125780171	0.802976667625395	0.901284967328418	STABLE_Light	STABLE_Total STABLE_Heavy STABLE_Light	Stable
Akap13	ENSMUSG00000066406	-0.130468381125148	0.273994638964962	0.608009486813472	STABLE_Total	0.179602744226201	0.172906506969274	0.490790573459444	STABLE_Heavy	-5.3904951597194e-05	0.999653030452203	0.999894172260335	STABLE_Light	STABLE_Total STABLE_Heavy STABLE_Light	Stable
Akap17b	ENSMUSG00000059708	0.125649828708124	0.366615308821012	0.687050775191655	STABLE_Total	0.23533022094286	0.106144096465057	0.394182822801042	STABLE_Heavy	0.00931094188619073	0.948451435272513	0.975522369314893	STABLE_Light	STABLE_Total STABLE_Heavy STABLE_Light	Stable
Akap5	ENSMUSG00000021057	-0.0178326683353248	0.882288770376585	0.959404671385036	STABLE_Total	0.00835095082805588	0.946928007534318	0.978681239681193	STABLE_Heavy	-0.022820779200943	0.855065417657802	0.927082019767175	STABLE_Light	STABLE_Total STABLE_Heavy STABLE_Light	Stable
Akap6	ENSMUSG00000061603	-0.110172258076356	0.255842405126454	0.590940776832876	STABLE_Total	-0.0282194624384579	0.786286194120966	0.914954683821908	STABLE_Heavy	-0.219248857194829	0.0279053323295174	0.131918622408588	STABLE_Light	STABLE_Total STABLE_Heavy STABLE_Light	Stable
Akap7	ENSMUSG00000039166	0.0815134598806659	0.496192751735137	0.77601735693479	STABLE_Total	0.120127399417233	0.328949136838089	0.64083994938796	STABLE_Heavy	-0.0406157907370279	0.740182264435716	0.864273146181025	STABLE_Light	STABLE_Total STABLE_Heavy STABLE_Light	Stable
Akap8	ENSMUSG00000024045	-0.041248643830296	0.623884318920629	0.847248123982546	STABLE_Total	0.0639992345206288	0.481501941453628	0.752619154272148	STABLE_Heavy	-0.14157027899054	0.120060706032737	0.311710717139762	STABLE_Light	STABLE_Total STABLE_Heavy STABLE_Light	Stable
Akap8l	ENSMUSG00000002625	-0.0279000195801697	0.795188595304613	0.924912996892605	STABLE_Total	0.195883822552031	0.0949799298968575	0.376901857527123	STABLE_Heavy	-0.0829025782539426	0.449118198845323	0.660790118961088	STABLE_Light	STABLE_Total STABLE_Heavy STABLE_Light	Stable
Akap9	ENSMUSG00000040407	-0.190692410799274	0.160557866026052	0.475812885633962	STABLE_Total	-0.0285393877198332	0.846548975161779	0.941944015841096	STABLE_Heavy	-0.0876973969661974	0.536841481409522	0.730381615538859	STABLE_Light	STABLE_Total STABLE_Heavy STABLE_Light	Stable
Akip1	ENSMUSG00000031023	0.14713210394409	0.171090242758409	0.49079296574113	STABLE_Total	0.138646938013992	0.173164428598458	0.490976663629952	STABLE_Heavy	0.107903200518822	0.26866334002643	0.497125863224572	STABLE_Light	STABLE_Total STABLE_Heavy STABLE_Light	Stable
Akirin1	ENSMUSG00000023075	0.0276962553982568	0.703152091460837	0.887152239943325	STABLE_Total	-0.087939654008229	0.255423620624717	0.579361499088123	STABLE_Heavy	-0.0339168691155364	0.659632092218172	0.815134464361681	STABLE_Light	STABLE_Total STABLE_Heavy STABLE_Light	Stable
Akirin2	ENSMUSG00000028291	0.00145143853172325	0.984315000234135	0.994215517747249	STABLE_Total	-0.0704610185971486	0.374148820867263	0.679178745088433	STABLE_Heavy	0.0130082547905765	0.869353757805486	0.934985330244666	STABLE_Light	STABLE_Total STABLE_Heavy STABLE_Light	Stable
Akna	ENSMUSG00000039158	-0.232704897628666	0.0659277558071315	0.312217617011818	STABLE_Total	-0.170313785886557	0.208216173659955	0.53075397266219	STABLE_Heavy	-0.120398892426782	0.364213830736378	0.588323353722118	STABLE_Light	STABLE_Total STABLE_Heavy STABLE_Light	Stable
Akr1a1	ENSMUSG00000028692	0.00558135409813909	0.940457695327115	0.980467143764617	STABLE_Total	-0.100673321567277	0.208299701239456	0.53075397266219	STABLE_Heavy	-0.00395374458864224	0.961636467389302	0.982508878615728	STABLE_Light	STABLE_Total STABLE_Heavy STABLE_Light	Stable
Akr1b10	ENSMUSG00000061758	0.159838901712381	0.403065708978759	0.714862802199881	STABLE_Total	0.0256707311292319	0.89414258782132	0.960461343005408	STABLE_Heavy	0.367047220956773	0.0540157574372252	0.196858250244549	UP_Light	STABLE_Total STABLE_Heavy UP_Light	Translation_only
Akr1b3	ENSMUSG00000001642	0.048833544602196	0.534848987585624	0.799677357863678	STABLE_Total	0.0263838220111072	0.756666456786371	0.902055992699653	STABLE_Heavy	0.264559072858388	0.00120152410882309	0.0164601923953941	UP_Light	STABLE_Total STABLE_Heavy UP_Light	Translation_only
Akr1b8	ENSMUSG00000029762	0.239554576993299	0.289291942903575	0.621389052104522	STABLE_Total	-0.117654160985285	0.613587782700708	0.833376394425732	STABLE_Heavy	0.121508205097114	0.592300735975961	0.770538389489568	STABLE_Light	STABLE_Total STABLE_Heavy STABLE_Light	Stable
Akr1c19	ENSMUSG00000071551	-0.171163861932215	0.522569436341318	0.792576526257375	STABLE_Total	-0.386706162023071	0.144720543801372	0.455569147130753	STABLE_Heavy	-0.426808109407566	0.0974936396503918	0.276132606916685	STABLE_Light	STABLE_Total STABLE_Heavy STABLE_Light	Stable
Akr1e1	ENSMUSG00000045410	0.0873083176469559	0.260272576411748	0.595495359289795	STABLE_Total	-0.0221621088100806	0.784919472438743	0.914401887845101	STABLE_Heavy	0.325094929318593	2.8204416690985e-05	0.00107095889465749	UP_Light	STABLE_Total STABLE_Heavy UP_Light	Translation_only
Akr7a5	ENSMUSG00000028743	0.0409347759748177	0.60981845671061	0.838466309413377	STABLE_Total	0.0139220272515701	0.864437010646092	0.948368804247734	STABLE_Heavy	0.245016735989304	0.00192759682053407	0.0230813240637262	STABLE_Light	STABLE_Total STABLE_Heavy STABLE_Light	Stable
Akt1	ENSMUSG00000001729	-0.0593132372391691	0.381316897934399	0.698251209261792	STABLE_Total	0.0150279503717764	0.835941701588676	0.937260055424335	STABLE_Heavy	-0.173992571524156	0.0137039470445424	0.0843685967918077	STABLE_Light	STABLE_Total STABLE_Heavy STABLE_Light	Stable
Akt1s1	ENSMUSG00000011096	-0.156165869791238	0.00862828514043279	0.100548936494475	STABLE_Total	-0.129694925860947	0.0369341644294247	0.24472121286163	STABLE_Heavy	-0.254035303718585	3.62764692335856e-05	0.00127340163517503	STABLE_Light	STABLE_Total STABLE_Heavy STABLE_Light	Stable
Akt2	ENSMUSG00000004056	-0.0689767984660501	0.272400034710927	0.606077490054433	STABLE_Total	-0.107018369836979	0.104237687295108	0.390661476856829	STABLE_Heavy	-0.114857969248579	0.0819403802862001	0.249929475200547	STABLE_Light	STABLE_Total STABLE_Heavy STABLE_Light	Stable
Akt3	ENSMUSG00000019699	-0.0585505943620259	0.565495279928934	0.818730270412312	STABLE_Total	-0.107461131477523	0.331090631717552	0.643229796964668	STABLE_Heavy	-0.221373466866523	0.0432573816349813	0.171797020230547	STABLE_Light	STABLE_Total STABLE_Heavy STABLE_Light	Stable
Aktip	ENSMUSG00000031667	0.0411668639620819	0.567740507369869	0.819135881844566	STABLE_Total	0.0651557961858267	0.402824633022434	0.702634782049154	STABLE_Heavy	-0.0414713568454888	0.584609736538885	0.764899479402968	STABLE_Light	STABLE_Total STABLE_Heavy STABLE_Light	Stable
Alad	ENSMUSG00000028393	0.108111809563226	0.446980900456901	0.745591354462614	STABLE_Total	0.125537833227995	0.40423027918355	0.703767429869895	STABLE_Heavy	0.172359081567739	0.235479323328434	0.460021885010887	STABLE_Light	STABLE_Total STABLE_Heavy STABLE_Light	Stable
Alas1	ENSMUSG00000032786	0.0449004012404584	0.686512373211395	0.880171363100778	STABLE_Total	0.0568461714551503	0.649934701338469	0.85298013514808	STABLE_Heavy	0.0736779716819315	0.525837171494016	0.722047959994447	STABLE_Light	STABLE_Total STABLE_Heavy STABLE_Light	Stable
Alas2	ENSMUSG00000025270	-0.153990978275788	0.57099375701558	0.820658140676198	STABLE_Total	-0.0371429818054783	0.897983702068162	0.961398360223162	STABLE_Heavy	-0.16559135154541	0.56952804762216	0.754031185882641	STABLE_Light	STABLE_Total STABLE_Heavy STABLE_Light	Stable
Alb	ENSMUSG00000029368	-2.14333796988379	0.0270713367537745	0.193846973453337	DOWN_Total	-2.10430117419724	0.0365618375850617	0.243581578751151	STABLE_Heavy	-0.590230674197514	0.505876764403702	0.705887132524439	STABLE_Light	DOWN_Total STABLE_Heavy STABLE_Light	Transcription_only
Alcam	ENSMUSG00000022636	0.304825949164232	0.0476149030477427	0.262421175837406	STABLE_Total	0.340750821546792	0.0298096746432128	0.218553343655519	STABLE_Heavy	0.244526180959	0.116291240607454	0.306572409364895	STABLE_Light	STABLE_Total STABLE_Heavy STABLE_Light	Stable
Aldh16a1	ENSMUSG00000007833	0.111799178986524	0.354152128016505	0.676138577384703	STABLE_Total	0.221892323604876	0.0850673381030796	0.362837722265571	STABLE_Heavy	0.144374794473755	0.242424474539969	0.46758852302898	STABLE_Light	STABLE_Total STABLE_Heavy STABLE_Light	Stable
Aldh18a1	ENSMUSG00000025007	0.392456638362184	6.1145430726643e-05	0.00308022789102601	UP_Total	0.623849652234142	2.71865737435639e-08	4.10860672880365e-06	UP_Heavy	0.394371245820564	8.86389598669584e-05	0.00251003855386572	UP_Light	UP_Total UP_Heavy UP_Light	Mixture
Aldh1a1	ENSMUSG00000053279	0.0723942711225142	0.884282212907725	0.960553811811774	STABLE_Total	-0.338326562058782	0.529733274027141	0.782998000806265	STABLE_Heavy	-0.466563377273552	0.374949220747451	0.598127329141239	STABLE_Light	STABLE_Total STABLE_Heavy STABLE_Light	Stable
Aldh1a2	ENSMUSG00000013584	0.274814806044893	0.271063671962174	0.6050625429361	STABLE_Total	0.202246881384663	0.445024155121989	0.730291526690858	STABLE_Heavy	0.412767692504692	0.109963768240664	0.296701714082168	STABLE_Light	STABLE_Total STABLE_Heavy STABLE_Light	Stable
Aldh1a3	ENSMUSG00000015134	-0.179670741689985	0.534783487563274	0.799677357863678	STABLE_Total	-0.372833049795709	0.208619441142629	0.530960701380026	STABLE_Heavy	0.304336628586591	0.295004167932011	0.524309833993548	STABLE_Light	STABLE_Total STABLE_Heavy STABLE_Light	Stable
Aldh1b1	ENSMUSG00000035561	0.224839533279352	0.143886591398012	0.451933064150011	STABLE_Total	0.365212364286657	0.0237008816384623	0.195559515910002	UP_Heavy	0.297118128043362	0.0707625733361593	0.228814924636766	STABLE_Light	STABLE_Total UP_Heavy STABLE_Light	Translation_only
Aldh1l1	ENSMUSG00000030088	0.176888356873444	0.21272646818545	0.54152608972121	STABLE_Total	0.643687910420485	4.56163106208243e-05	0.00285147831956641	UP_Heavy	0.442464959424821	0.00328240657891942	0.0331603974437685	UP_Light	STABLE_Total UP_Heavy UP_Light	Translation_only
Aldh1l2	ENSMUSG00000020256	0.102232370072578	0.36688941403135	0.687205651304382	STABLE_Total	0.262244431445044	0.0359347866665292	0.241082117837084	STABLE_Heavy	-0.0199886563644498	0.866406426905923	0.933578285131217	STABLE_Light	STABLE_Total STABLE_Heavy STABLE_Light	Stable
Aldh2	ENSMUSG00000029455	0.413533166311579	0.000112068193001255	0.00471836670650738	UP_Total	0.44996789376084	0.000217830820001078	0.00959324258513949	UP_Heavy	0.470904905210254	3.60827886295802e-05	0.00126970734400706	UP_Light	UP_Total UP_Heavy UP_Light	Mixture
Aldh3a2	ENSMUSG00000010025	0.0496725898641224	0.536261950806885	0.800573237780436	STABLE_Total	0.0724815707502612	0.379563646453502	0.683421485780081	STABLE_Heavy	0.106039819976157	0.198728487695598	0.418841000858148	STABLE_Light	STABLE_Total STABLE_Heavy STABLE_Light	Stable
Aldh4a1	ENSMUSG00000028737	0.102682438859895	0.200810385116512	0.527455248395709	STABLE_Total	0.173098788816788	0.0382978780334263	0.248640545724224	STABLE_Heavy	0.0861468757332549	0.30084830800638	0.530754381672106	STABLE_Light	STABLE_Total STABLE_Heavy STABLE_Light	Stable
Aldh5a1	ENSMUSG00000035936	0.0821488472377185	0.297789387881746	0.628729741443857	STABLE_Total	0.100233612766424	0.227418287325254	0.549855902850903	STABLE_Heavy	0.0987234987784981	0.232470866624423	0.456515419522206	STABLE_Light	STABLE_Total STABLE_Heavy STABLE_Light	Stable
Aldh6a1	ENSMUSG00000021238	0.271394944772671	0.00717356396002889	0.0901846390316417	UP_Total	0.319263165787389	0.00299276688412958	0.0607739096965323	UP_Heavy	0.448153873442438	3.84372087415091e-05	0.00132974218289602	UP_Light	UP_Total UP_Heavy UP_Light	Mixture
Aldh7a1	ENSMUSG00000053644	0.172425578246515	0.0454264097497477	0.256367740802547	STABLE_Total	0.205439333914466	0.0265619204046141	0.206637769651666	STABLE_Heavy	0.241889903489432	0.0070381211702667	0.0553375167806785	STABLE_Light	STABLE_Total STABLE_Heavy STABLE_Light	Stable
Aldh9a1	ENSMUSG00000026687	0.30838923372549	0.00114576986822176	0.0264042022440768	UP_Total	0.285237934954635	0.00490910743259703	0.0807331677088151	UP_Heavy	0.40612888364876	2.76072471458714e-05	0.0010569526593954	UP_Light	UP_Total UP_Heavy UP_Light	Mixture
Aldoa	ENSMUSG00000030695	0.154559019897393	0.16766866893329	0.486208660851392	STABLE_Total	0.0884329021131425	0.476146612589423	0.749056864793313	STABLE_Heavy	0.226888533843472	0.058078350096141	0.20507399712993	STABLE_Light	STABLE_Total STABLE_Heavy STABLE_Light	Stable
Aldoc	ENSMUSG00000017390	-0.0841634958939522	0.366141197653763	0.686610393771562	STABLE_Total	-0.0701881554468775	0.478763102738756	0.750475146415583	STABLE_Heavy	0.127479545150146	0.183467157854721	0.400147438313402	STABLE_Light	STABLE_Total STABLE_Heavy STABLE_Light	Stable
Alg1	ENSMUSG00000039427	-0.173610432363748	0.178237362664637	0.501264214647638	STABLE_Total	-0.133728134923716	0.31504179715217	0.628900873430716	STABLE_Heavy	0.00438713374641798	0.973011753947245	0.98850337895702	STABLE_Light	STABLE_Total STABLE_Heavy STABLE_Light	Stable
Alg10b	ENSMUSG00000075470	-0.0563547222694458	0.564547695562611	0.818421595576101	STABLE_Total	-0.127433844921285	0.213261512018442	0.534621545839583	STABLE_Heavy	-0.197996325456054	0.0433198587519325	0.171997569718334	STABLE_Light	STABLE_Total STABLE_Heavy STABLE_Light	Stable
Alg11	ENSMUSG00000063362	0.018729877774598	0.822288869876753	0.936950101427751	STABLE_Total	0.0262453164723801	0.767327421753989	0.907082733151257	STABLE_Heavy	-0.0293891367371411	0.729069484411534	0.858393520394981	STABLE_Light	STABLE_Total STABLE_Heavy STABLE_Light	Stable
Alg12	ENSMUSG00000035845	0.0991621648816644	0.385027119869637	0.701501822331012	STABLE_Total	-0.169682230441962	0.133507858754316	0.439223723220834	STABLE_Heavy	-0.00305129881986169	0.978114791364857	0.99095293625187	STABLE_Light	STABLE_Total STABLE_Heavy STABLE_Light	Stable
Alg13	ENSMUSG00000041718	-0.169793510117912	0.205999793177403	0.534317402343548	STABLE_Total	-0.139519814482611	0.325964727346099	0.638225478867356	STABLE_Heavy	-0.112260051295287	0.420674425174379	0.636742903749252	STABLE_Light	STABLE_Total STABLE_Heavy STABLE_Light	Stable
Alg14	ENSMUSG00000039887	0.0106656510218067	0.906138507812529	0.967973109946785	STABLE_Total	-0.149739353204672	0.107526407216417	0.396954648600178	STABLE_Heavy	-0.07000910031991	0.447369564248477	0.659038428084492	STABLE_Light	STABLE_Total STABLE_Heavy STABLE_Light	Stable
Alg2	ENSMUSG00000039740	-0.00294617648956584	0.971495744060534	0.990073709142752	STABLE_Total	-0.0239808974559475	0.786684914742451	0.915121967343815	STABLE_Heavy	-0.0219871408974426	0.797972058903575	0.898009676226771	STABLE_Light	STABLE_Total STABLE_Heavy STABLE_Light	Stable
Alg3	ENSMUSG00000033809	0.0847476179893678	0.303667328684247	0.6353471054969	STABLE_Total	0.102561868582813	0.220765620283526	0.542449428446103	STABLE_Heavy	0.00720026852981912	0.929404527435996	0.966393011739905	STABLE_Light	STABLE_Total STABLE_Heavy STABLE_Light	Stable
Alg5	ENSMUSG00000036632	0.0461396767512886	0.632725094765634	0.851875564862306	STABLE_Total	-0.0756064015793775	0.447368303918246	0.731533797192969	STABLE_Heavy	-0.0647292499464817	0.512769673421396	0.711336796999596	STABLE_Light	STABLE_Total STABLE_Heavy STABLE_Light	Stable
Alg6	ENSMUSG00000073792	0.271872618966736	0.0521736187223125	0.276348546353898	STABLE_Total	0.133122138717914	0.362869768321417	0.668770380460922	STABLE_Heavy	0.221260132281664	0.118479233540896	0.309942320969637	STABLE_Light	STABLE_Total STABLE_Heavy STABLE_Light	Stable
Alg8	ENSMUSG00000035704	0.0526274320564966	0.674791543639323	0.874285231629919	STABLE_Total	0.158923141830095	0.237411790958947	0.561258205631089	STABLE_Heavy	0.0558778152743043	0.662270721597911	0.816576842148851	STABLE_Light	STABLE_Total STABLE_Heavy STABLE_Light	Stable
Alg9	ENSMUSG00000032059	-0.0922277216309625	0.194577483741756	0.520698776156644	STABLE_Total	-0.113469060371954	0.12582329266666	0.426233620537832	STABLE_Heavy	-0.103993404609492	0.15386356490488	0.359833719064891	STABLE_Light	STABLE_Total STABLE_Heavy STABLE_Light	Stable
Alk	ENSMUSG00000055471	-0.196412212226253	0.383501485470588	0.700520365802804	STABLE_Total	0.100944910004496	0.672859062416029	0.864375247475229	STABLE_Heavy	-0.315849612957442	0.199273953004938	0.419374984358237	STABLE_Light	STABLE_Total STABLE_Heavy STABLE_Light	Stable
Alkbh1	ENSMUSG00000079036	0.149382763216383	0.112562181547983	0.396480677253287	STABLE_Total	0.048163593049765	0.644346789081947	0.849886020309274	STABLE_Heavy	-0.0879388878429976	0.36291975950923	0.586999765202106	STABLE_Light	STABLE_Total STABLE_Heavy STABLE_Light	Stable
Alkbh2	ENSMUSG00000044339	0.142708319212161	0.350436114053979	0.673982670202905	STABLE_Total	0.0562826240253285	0.702026998194163	0.87767294603777	STABLE_Heavy	-0.0225208481038309	0.876997000238388	0.938039418037972	STABLE_Light	STABLE_Total STABLE_Heavy STABLE_Light	Stable
Alkbh3	ENSMUSG00000040174	0.195753580556698	0.0542254896162998	0.28237771288401	STABLE_Total	0.0539094309959849	0.588797796696418	0.821128995308787	STABLE_Heavy	0.0859223759542806	0.380306661955536	0.602412722825844	STABLE_Light	STABLE_Total STABLE_Heavy STABLE_Light	Stable
Alkbh4	ENSMUSG00000039754	0.102483485284136	0.317310943045883	0.646464198851957	STABLE_Total	0.0422975311799224	0.683574919184261	0.86903744735605	STABLE_Heavy	0.0537803235697776	0.594395705346371	0.771795165203748	STABLE_Light	STABLE_Total STABLE_Heavy STABLE_Light	Stable
Alkbh5	ENSMUSG00000042650	-0.12236006442978	0.171084476079261	0.49079296574113	STABLE_Total	-0.0717119267900051	0.454853457990527	0.736060763792831	STABLE_Heavy	-0.157486848944544	0.0956980344687039	0.273311454320108	STABLE_Light	STABLE_Total STABLE_Heavy STABLE_Light	Stable
Alkbh6	ENSMUSG00000042831	-0.000320288668805916	0.997039339902207	0.999322670513204	STABLE_Total	-0.107815028442798	0.222956909327681	0.544950339127807	STABLE_Heavy	-0.0878004051713385	0.3321043455004	0.56113368985366	STABLE_Light	STABLE_Total STABLE_Heavy STABLE_Light	Stable
Alkbh7	ENSMUSG00000002661	0.249694015869958	0.0276136178238602	0.195391183389434	STABLE_Total	0.0308763885108767	0.78942415112038	0.916488931539776	STABLE_Heavy	0.220712190599595	0.0538672286314385	0.196736657710904	STABLE_Light	STABLE_Total STABLE_Heavy STABLE_Light	Stable
Alkbh8	ENSMUSG00000025899	-0.0935079458930541	0.3434450099629	0.668180478259037	STABLE_Total	-0.201179249109323	0.0495757780303135	0.284817705154546	STABLE_Heavy	-0.289053108437762	0.00356913341543206	0.0349601675060104	DOWN_Light	STABLE_Total STABLE_Heavy DOWN_Light	Translation_only
Alms1	ENSMUSG00000063810	-0.142867887530134	0.18320115172718	0.508254866733743	STABLE_Total	0.00170198373362657	0.988387420846893	0.994957568962448	STABLE_Heavy	-0.136586845036491	0.230571243979142	0.454732014197064	STABLE_Light	STABLE_Total STABLE_Heavy STABLE_Light	Stable
Alox5ap	ENSMUSG00000060063	0.395586776977013	0.0216618941997275	0.170785554132421	UP_Total	0.120659668547956	0.455548913726608	0.736385116425935	STABLE_Heavy	0.281838613574034	0.0722364721106117	0.231598711498895	STABLE_Light	UP_Total STABLE_Heavy STABLE_Light	Transcription_only
Alpk1	ENSMUSG00000028028	-0.0824625868311953	0.697837244539352	0.885204879660197	STABLE_Total	-0.422080871233074	0.0516531622737474	0.290042470310432	STABLE_Heavy	-0.200102223087619	0.352310980725342	0.578733266621709	STABLE_Light	STABLE_Total STABLE_Heavy STABLE_Light	Stable
Alpl	ENSMUSG00000028766	0.729418312404164	0.00904360638876742	0.104288399135369	UP_Total	0.636418344903297	0.034935461497071	0.236924147715375	STABLE_Heavy	0.880807449413829	0.00199580403452394	0.023602766493954	UP_Light	UP_Total STABLE_Heavy UP_Light	Mixture
Als2	ENSMUSG00000026024	-0.0586828935367098	0.521350646766546	0.791982989697101	STABLE_Total	-0.0301393238484817	0.761814000806663	0.904774005976388	STABLE_Heavy	-0.0317408292200614	0.740041859017604	0.864273146181025	STABLE_Light	STABLE_Total STABLE_Heavy STABLE_Light	Stable
Alx1	ENSMUSG00000036602	1.12892521599167	0.109350933346103	0.391226885915164	STABLE_Total	1.44740929812518	0.0556477725930206	0.298957939957045	STABLE_Heavy	2.12622117111954	0.00293293555943738	0.0309391299242046	UP_Light	STABLE_Total STABLE_Heavy UP_Light	Translation_only
Alx3	ENSMUSG00000014603	0.369820255134684	0.109356385893112	0.391226885915164	STABLE_Total	0.291608336087546	0.227963149317922	0.550616913653669	STABLE_Heavy	0.451424045114234	0.0549691996438523	0.199039798054675	UP_Light	STABLE_Total STABLE_Heavy UP_Light	Translation_only
Alx4	ENSMUSG00000040310	0.981422759939759	0.0280473891976285	0.19707879317226	UP_Total	0.838272107141781	0.0871785190102406	0.365624696389268	STABLE_Heavy	0.851457696011524	0.0629751731579945	0.213993565123878	STABLE_Light	UP_Total STABLE_Heavy STABLE_Light	Transcription_only
Alyref	ENSMUSG00000025134	-0.106751359080982	0.157619062701603	0.47230186827264	STABLE_Total	-0.195198266163466	0.0140662665845791	0.149739197402935	STABLE_Heavy	0.057808120498345	0.462199157402029	0.671712331055512	STABLE_Light	STABLE_Total STABLE_Heavy STABLE_Light	Stable
Alyref2	ENSMUSG00000060244	-0.0460338695452153	0.690691607812964	0.881863172172365	STABLE_Total	-0.146747626715287	0.211665186213186	0.534225934606166	STABLE_Heavy	-0.240664926243575	0.0497473535145723	0.187341417888171	STABLE_Light	STABLE_Total STABLE_Heavy STABLE_Light	Stable
Amacr	ENSMUSG00000022244	-0.139631545833346	0.37903789455116	0.697225683046509	STABLE_Total	-0.0938826814296818	0.563658780700889	0.805940555176044	STABLE_Heavy	0.0483803682879146	0.776876635432897	0.886122019139597	STABLE_Light	STABLE_Total STABLE_Heavy STABLE_Light	Stable
Ambra1	ENSMUSG00000040506	-0.0476582917303918	0.596513575344736	0.833493469705535	STABLE_Total	0.226433895198043	0.0270263230547384	0.20869240830241	STABLE_Heavy	-0.00467125043229977	0.96033659261395	0.982018283705346	STABLE_Light	STABLE_Total STABLE_Heavy STABLE_Light	Stable
Amd1	ENSMUSG00000075232	-0.0460577061714035	0.625056627995441	0.847797638935338	STABLE_Total	-0.0184156243607179	0.862879481246807	0.947925468011285	STABLE_Heavy	-0.220915999219158	0.0207383242555898	0.109907759814508	STABLE_Light	STABLE_Total STABLE_Heavy STABLE_Light	Stable
Amdhd2	ENSMUSG00000036820	-0.13793042057841	0.201316566182856	0.527812626129887	STABLE_Total	-0.21376153688695	0.0516180412184663	0.290042470310432	STABLE_Heavy	-0.216094768753476	0.0535307164865333	0.195919269717631	STABLE_Light	STABLE_Total STABLE_Heavy STABLE_Light	Stable
Amer1	ENSMUSG00000050332	-0.013143927135407	0.885275289547366	0.96108363458142	STABLE_Total	0.185386936299823	0.0548008612679135	0.296588559954096	STABLE_Heavy	-0.232110432541949	0.0121829895671671	0.0786824926746822	STABLE_Light	STABLE_Total STABLE_Heavy STABLE_Light	Stable
Amer2	ENSMUSG00000021986	-0.208022066342566	0.0389409395644534	0.236061215811122	STABLE_Total	-0.153757793442982	0.16223095564038	0.478559652790002	STABLE_Heavy	-0.170448558015481	0.105564985960108	0.28962287472373	STABLE_Light	STABLE_Total STABLE_Heavy STABLE_Light	Stable
Amer3	ENSMUSG00000045174	-0.164953317949809	0.127814840962188	0.424236448581679	STABLE_Total	0.0270114220585633	0.816460613355355	0.928395772686744	STABLE_Heavy	-0.312251630096546	0.00554138014730344	0.0468608972903434	DOWN_Light	STABLE_Total STABLE_Heavy DOWN_Light	Translation_only
Amfr	ENSMUSG00000031751	-0.032524311348046	0.619529843374668	0.844369656477132	STABLE_Total	-0.00224601387899855	0.974327320224908	0.988642726699743	STABLE_Heavy	0.07323344969924	0.286897231181671	0.515646413129101	STABLE_Light	STABLE_Total STABLE_Heavy STABLE_Light	Stable
Amigo1	ENSMUSG00000050947	-0.0340998382825515	0.710510757437156	0.891075846559337	STABLE_Total	0.0453859984085914	0.638886979250409	0.846739795160291	STABLE_Heavy	-0.0684812524862639	0.483208785397554	0.689022423490346	STABLE_Light	STABLE_Total STABLE_Heavy STABLE_Light	Stable
Amigo2	ENSMUSG00000048218	0.106656494314592	0.351056626023357	0.67426354245048	STABLE_Total	0.103984859546945	0.372541921826942	0.677942542470019	STABLE_Heavy	0.0101481101796638	0.930077687462998	0.966481698765487	STABLE_Light	STABLE_Total STABLE_Heavy STABLE_Light	Stable
Amigo3	ENSMUSG00000032593	-0.236958308861744	0.345693320208254	0.670057917946523	STABLE_Total	-0.0283647067788496	0.91148246456895	0.966984951460637	STABLE_Heavy	-0.398968216476965	0.11725621862524	0.30834099185537	STABLE_Light	STABLE_Total STABLE_Heavy STABLE_Light	Stable
Ammecr1	ENSMUSG00000042225	-0.068017596896744	0.621647083690009	0.846079495159914	STABLE_Total	-0.0933995764904217	0.519770529480909	0.77740863545759	STABLE_Heavy	-0.193639612097999	0.167144531904377	0.377738025270089	STABLE_Light	STABLE_Total STABLE_Heavy STABLE_Light	Stable
Ammecr1l	ENSMUSG00000041915	-0.144632352063078	0.0244629631102386	0.183689728751933	STABLE_Total	-0.153584493135911	0.0221967513296553	0.188344420118121	STABLE_Heavy	-0.147515856205389	0.0254810315957947	0.124524829964263	STABLE_Light	STABLE_Total STABLE_Heavy STABLE_Light	Stable
Amn1	ENSMUSG00000068250	-0.0170975423842357	0.861953746359859	0.95179162743479	STABLE_Total	-0.182452053494879	0.0794886802629012	0.349995750052327	STABLE_Heavy	-0.0853789778750008	0.400289605059984	0.619952304190527	STABLE_Light	STABLE_Total STABLE_Heavy STABLE_Light	Stable
Amot	ENSMUSG00000041688	0.147400814528139	0.213691711370184	0.54261972057689	STABLE_Total	0.183290430518092	0.158373660089692	0.473718013558769	STABLE_Heavy	0.00336010522969365	0.978670367235948	0.991146814767188	STABLE_Light	STABLE_Total STABLE_Heavy STABLE_Light	Stable
Amotl1	ENSMUSG00000013076	0.0458219870413593	0.639681180598923	0.855230165055631	STABLE_Total	0.260672975666959	0.0128110285173668	0.14202929453578	STABLE_Heavy	0.00776681333276703	0.937873223897289	0.969545353938175	STABLE_Light	STABLE_Total STABLE_Heavy STABLE_Light	Stable
Amotl2	ENSMUSG00000032531	-0.0285999849698007	0.763516493717089	0.913331636418617	STABLE_Total	0.124696115536513	0.261919958552182	0.585626143848043	STABLE_Heavy	-0.18438262995746	0.0582189973585328	0.205368586013871	STABLE_Light	STABLE_Total STABLE_Heavy STABLE_Light	Stable
Ampd2	ENSMUSG00000027889	0.0560461334370236	0.562330638084815	0.81653729977619	STABLE_Total	0.179565228643509	0.0847414005587833	0.361985209111114	STABLE_Heavy	0.047075392378821	0.638833409412071	0.802075317790039	STABLE_Light	STABLE_Total STABLE_Heavy STABLE_Light	Stable
Ampd3	ENSMUSG00000005686	0.150477477861958	0.382328951700217	0.69924799484841	STABLE_Total	0.383431234981481	0.0292560318940424	0.216494895674867	STABLE_Heavy	0.326448664574075	0.0548354369337391	0.198856369804923	UP_Light	STABLE_Total STABLE_Heavy UP_Light	Translation_only
Amph	ENSMUSG00000021314	0.0517368466051938	0.626501933386088	0.848475451148389	STABLE_Total	0.122953172122741	0.290926557971313	0.611948302865695	STABLE_Heavy	0.261725016277389	0.0177651681016599	0.0999597495853448	STABLE_Light	STABLE_Total STABLE_Heavy STABLE_Light	Stable
Amt	ENSMUSG00000032607	-0.0887801609385855	0.412952105031553	0.722823758909834	STABLE_Total	-0.0915593317031277	0.403728386655162	0.703352560030112	STABLE_Heavy	-0.157881101818162	0.14739689325216	0.351534669303474	STABLE_Light	STABLE_Total STABLE_Heavy STABLE_Light	Stable
Amz1	ENSMUSG00000050022	-0.313077842838933	0.154670120036202	0.468184464128136	STABLE_Total	-0.248167572712248	0.25108639501768	0.575027496134764	STABLE_Heavy	-0.0142551404942437	0.948100922289356	0.975522369314893	STABLE_Light	STABLE_Total STABLE_Heavy STABLE_Light	Stable
Amz2	ENSMUSG00000020610	-0.128070331624999	0.102619997302487	0.379720438472113	STABLE_Total	-0.154733762094009	0.0664747672643519	0.324445997564521	STABLE_Heavy	-0.168285360453035	0.0385427416336153	0.161234889753443	STABLE_Light	STABLE_Total STABLE_Heavy STABLE_Light	Stable
Anapc1	ENSMUSG00000014355	-0.16657476224297	0.0485408562099219	0.264780042783377	STABLE_Total	0.032385183099436	0.743437779470234	0.896836045269402	STABLE_Heavy	-0.15801882459845	0.0781371491292468	0.242869679594846	STABLE_Light	STABLE_Total STABLE_Heavy STABLE_Light	Stable
Anapc10	ENSMUSG00000036977	-0.101571170739894	0.324669227941124	0.652656973613934	STABLE_Total	-0.249112273089755	0.0197565413507046	0.177722220659189	STABLE_Heavy	-0.122102542035036	0.259583864427982	0.487615535992743	STABLE_Light	STABLE_Total STABLE_Heavy STABLE_Light	Stable
Anapc11	ENSMUSG00000025135	-0.0754883517059637	0.383512577502963	0.700520365802804	STABLE_Total	-0.129184105297534	0.169266308649875	0.486478295432362	STABLE_Heavy	-0.0881629880395121	0.36714278223811	0.591192118056589	STABLE_Light	STABLE_Total STABLE_Heavy STABLE_Light	Stable
Anapc13	ENSMUSG00000035048	-0.180999325185925	0.0349677231810661	0.221745407115975	STABLE_Total	-0.28280742154147	0.00204819849459204	0.0468994988626123	DOWN_Heavy	-0.202347177659107	0.0242437257665143	0.120605395297937	STABLE_Light	STABLE_Total DOWN_Heavy STABLE_Light	Translation_only
Anapc15	ENSMUSG00000030649	-0.159948990431829	0.0265046501684543	0.192282598518695	STABLE_Total	-0.252251371832993	0.000673436557989955	0.0225373628509599	STABLE_Heavy	-0.288660941771244	6.8699946399233e-05	0.00207647395885008	DOWN_Light	STABLE_Total STABLE_Heavy DOWN_Light	Translation_only
Anapc16	ENSMUSG00000020107	-0.00364745599789449	0.959597931027204	0.986128893055577	STABLE_Total	-0.117570156015258	0.117591538086855	0.414094116338726	STABLE_Heavy	-0.0621521313631712	0.425749278504803	0.64151704574174	STABLE_Light	STABLE_Total STABLE_Heavy STABLE_Light	Stable
Anapc2	ENSMUSG00000026965	-0.0364487439830823	0.667888140410733	0.871013966800438	STABLE_Total	0.22656383793103	0.0300431394485394	0.219394381008484	STABLE_Heavy	0.0595675086284674	0.503033365062714	0.703972124203664	STABLE_Light	STABLE_Total STABLE_Heavy STABLE_Light	Stable
Anapc4	ENSMUSG00000029176	-0.0663550047983926	0.44850843010754	0.745727774242749	STABLE_Total	0.251544030608595	0.015464352077684	0.156684335059498	STABLE_Heavy	0.0391670075480627	0.669645557635749	0.820455817628986	STABLE_Light	STABLE_Total STABLE_Heavy STABLE_Light	Stable
Anapc5	ENSMUSG00000029472	-0.0491784749267557	0.47094187540704	0.761066243270923	STABLE_Total	-0.0990571436472831	0.175421739178337	0.493429750910815	STABLE_Heavy	-0.0335852759595885	0.635700245696964	0.800586005586465	STABLE_Light	STABLE_Total STABLE_Heavy STABLE_Light	Stable
Anapc7	ENSMUSG00000029466	-0.0117997227727181	0.883714456316107	0.960339140320766	STABLE_Total	0.0816927135300143	0.367930103354904	0.673401932512308	STABLE_Heavy	0.109808140958214	0.188169589818289	0.40563412225249	STABLE_Light	STABLE_Total STABLE_Heavy STABLE_Light	Stable
Ang	ENSMUSG00000072115	0.206327883283154	0.526983817747453	0.794807026127219	STABLE_Total	0.250519060391388	0.436107249993839	0.724582835149619	STABLE_Heavy	0.574031770414965	0.0799891449402023	0.246385787150072	STABLE_Light	STABLE_Total STABLE_Heavy STABLE_Light	Stable
Angel1	ENSMUSG00000021257	-0.00540046568198834	0.958620399312933	0.986053741502116	STABLE_Total	0.0511138399970181	0.636906952111181	0.845655517567763	STABLE_Heavy	0.16288326814302	0.135022667073234	0.333090448244354	STABLE_Light	STABLE_Total STABLE_Heavy STABLE_Light	Stable
Angel2	ENSMUSG00000026634	-0.275550799071936	9.61389548462091e-06	0.000666075564811614	DOWN_Total	-0.267442237772403	4.89267184814528e-05	0.00298911020101369	DOWN_Heavy	-0.412289096347504	1.77252984896365e-10	2.70725649378417e-08	DOWN_Light	DOWN_Total DOWN_Heavy DOWN_Light	Mixture
Angpt1	ENSMUSG00000022309	-0.04473092397561	0.864627928891042	0.95281551818311	STABLE_Total	-0.0685179195813268	0.798034457111522	0.920715260426721	STABLE_Heavy	-0.270087878354168	0.310297791141423	0.540304855906119	STABLE_Light	STABLE_Total STABLE_Heavy STABLE_Light	Stable
Angpt2	ENSMUSG00000031465	0.18067164612314	0.425876788743792	0.732516240085614	STABLE_Total	0.121977695747191	0.604736732152341	0.829394494424112	STABLE_Heavy	0.18390024955537	0.435480957513658	0.648709039926345	STABLE_Light	STABLE_Total STABLE_Heavy STABLE_Light	Stable
Angptl1	ENSMUSG00000033544	1.13987417243579	0.1769963158917	0.499633524824447	STABLE_Total	0.788499098086367	0.380955534973532	0.684527986935545	STABLE_Heavy	0.685396619870733	0.437027690890758	0.649860855320416	STABLE_Light	STABLE_Total STABLE_Heavy STABLE_Light	Stable
Angptl2	ENSMUSG00000004105	0.223715153121452	0.194010491209576	0.520675747640671	STABLE_Total	0.153008070760664	0.409457616600643	0.70754052729638	STABLE_Heavy	0.0722269112393522	0.685850919741307	0.831457965324607	STABLE_Light	STABLE_Total STABLE_Heavy STABLE_Light	Stable
Angptl4	ENSMUSG00000002289	0.15016241137967	0.487799809071693	0.771378109796485	STABLE_Total	0.105868536043316	0.654231186664569	0.855644521388587	STABLE_Heavy	-0.00259683820722117	0.990876778219515	0.996824406576927	STABLE_Light	STABLE_Total STABLE_Heavy STABLE_Light	Stable
Angptl6	ENSMUSG00000038742	-0.0495375409977741	0.736670782254268	0.900893360416184	STABLE_Total	-0.25277124190412	0.0864381381860388	0.364364695534098	STABLE_Heavy	-0.0559079964754779	0.709899357652328	0.847374414513523	STABLE_Light	STABLE_Total STABLE_Heavy STABLE_Light	Stable
Ank	ENSMUSG00000022265	0.0727292328270099	0.335226450595466	0.662362306543337	STABLE_Total	0.0484161768517352	0.5399181913525	0.789520561898536	STABLE_Heavy	-0.174179108483515	0.0237644380153805	0.119342119390555	STABLE_Light	STABLE_Total STABLE_Heavy STABLE_Light	Stable
Ank1	ENSMUSG00000031543	-0.234535238640859	0.0816822985290512	0.345220123633084	STABLE_Total	-0.0336194887374086	0.809037825550569	0.925481798323473	STABLE_Heavy	-0.145792637659586	0.296633812186711	0.526099029223546	STABLE_Light	STABLE_Total STABLE_Heavy STABLE_Light	Stable
Ank2	ENSMUSG00000032826	-0.172625055875536	0.0536273935497239	0.281169182568031	STABLE_Total	-0.157255872858272	0.116894967622332	0.412903773350583	STABLE_Heavy	-0.269548327028517	0.00485428850541006	0.0433237687140969	DOWN_Light	STABLE_Total STABLE_Heavy DOWN_Light	Translation_only
Ank3	ENSMUSG00000069601	-0.217427936643153	0.0343407339193714	0.219586489352503	STABLE_Total	-0.0355210779939094	0.755471852820128	0.901305417229398	STABLE_Heavy	-0.170885862846427	0.107356732061721	0.292027397159934	STABLE_Light	STABLE_Total STABLE_Heavy STABLE_Light	Stable
Ankfn1	ENSMUSG00000047773	-0.366916845256102	0.0739538747276721	0.330559084515937	STABLE_Total	-0.312306801744899	0.146975089067757	0.458255935086731	STABLE_Heavy	-0.291453832140123	0.174551673615255	0.387010874402889	STABLE_Light	STABLE_Total STABLE_Heavy STABLE_Light	Stable
Ankfy1	ENSMUSG00000020790	-0.0755082570799759	0.261001308913892	0.5959953683868	STABLE_Total	0.102154326012754	0.163767690297615	0.479839332572011	STABLE_Heavy	-0.0893189222607087	0.199210482340249	0.419302872739914	STABLE_Light	STABLE_Total STABLE_Heavy STABLE_Light	Stable
Ankhd1	ENSMUSG00000024483	-0.182218444293921	0.110714210860346	0.393339277064651	STABLE_Total	-0.1344484042248	0.295583094226327	0.614820889351885	STABLE_Heavy	-0.245193650806306	0.0427094992241995	0.170360228712551	STABLE_Light	STABLE_Total STABLE_Heavy STABLE_Light	Stable
Ankib1	ENSMUSG00000040351	-0.171940308629206	0.0404601540075164	0.241870382105855	STABLE_Total	-0.181929353454173	0.0351823704593119	0.237700468806752	STABLE_Heavy	-0.297109772733741	0.000565791882253565	0.00978683620905354	DOWN_Light	STABLE_Total STABLE_Heavy DOWN_Light	Translation_only
Ankle1	ENSMUSG00000046295	-0.181663809326887	0.305911748448874	0.636204282397025	STABLE_Total	-0.312524092129988	0.0767292436926547	0.344789280655851	STABLE_Heavy	-0.19588253828616	0.258173590413568	0.485856368799003	STABLE_Light	STABLE_Total STABLE_Heavy STABLE_Light	Stable
Ankle2	ENSMUSG00000029501	-0.024334222208264	0.809464813443096	0.931731446051674	STABLE_Total	0.117737181295179	0.303152547568902	0.618936451286507	STABLE_Heavy	-0.143999109977214	0.173840875312864	0.386203591342036	STABLE_Light	STABLE_Total STABLE_Heavy STABLE_Light	Stable
Ankmy2	ENSMUSG00000036188	0.0852324114377368	0.347699611352179	0.672041373207221	STABLE_Total	0.252871452642339	0.0137560518619292	0.148002798618508	STABLE_Heavy	0.147847742684866	0.112191638443363	0.300174311056906	STABLE_Light	STABLE_Total STABLE_Heavy STABLE_Light	Stable
Ankra2	ENSMUSG00000021661	-0.161936083195081	0.044161236225053	0.252735849619686	STABLE_Total	-0.160812359055624	0.0581339338079354	0.304548792425634	STABLE_Heavy	-0.147953382614125	0.0726040418428702	0.232193894796427	STABLE_Light	STABLE_Total STABLE_Heavy STABLE_Light	Stable
Ankrd10	ENSMUSG00000031508	-0.369028668542903	1.47858051748486e-05	0.000926986047577735	DOWN_Total	-0.394608941752644	1.62849425096043e-05	0.00120667974770997	DOWN_Heavy	-0.261016289383795	0.00248166342342855	0.027470502521329	STABLE_Light	DOWN_Total DOWN_Heavy STABLE_Light	Stable
Ankrd11	ENSMUSG00000035569	-0.190435233069054	0.0145163110071536	0.138520834308775	STABLE_Total	-0.0296924495603548	0.72524255923656	0.888649605100221	STABLE_Heavy	-0.213559481427774	0.00950854914422423	0.0670607302775416	STABLE_Light	STABLE_Total STABLE_Heavy STABLE_Light	Stable
Ankrd12	ENSMUSG00000034647	-0.156878152365817	0.281334402170809	0.613841388796248	STABLE_Total	-0.0218670026752276	0.884775429757543	0.956687795256891	STABLE_Heavy	-0.161288675212678	0.268280558283936	0.496865837884735	STABLE_Light	STABLE_Total STABLE_Heavy STABLE_Light	Stable
Ankrd13a	ENSMUSG00000041870	-0.0658740425178683	0.281374255044098	0.613841388796248	STABLE_Total	-0.0437539308560937	0.502908474355301	0.765750022941888	STABLE_Heavy	-0.144853548459226	0.0222337650082247	0.114596671311635	STABLE_Light	STABLE_Total STABLE_Heavy STABLE_Light	Stable
Ankrd13b	ENSMUSG00000037907	-0.342745941775214	9.02129494855284e-05	0.00404746036176166	DOWN_Total	-0.280485900840032	0.00379880489855671	0.068751680546347	DOWN_Heavy	-0.457020867751164	5.6135540835423e-07	4.02968979887084e-05	DOWN_Light	DOWN_Total DOWN_Heavy DOWN_Light	Mixture
Ankrd13c	ENSMUSG00000039988	0.00281274339599065	0.977627359263845	0.991835259299912	STABLE_Total	0.0162749322794504	0.882099039235224	0.955375347642268	STABLE_Heavy	-0.0830608201655831	0.427097738784599	0.642481374238316	STABLE_Light	STABLE_Total STABLE_Heavy STABLE_Light	Stable
Ankrd13d	ENSMUSG00000005986	0.167392776660577	0.213093661357304	0.541682126564348	STABLE_Total	0.182075065510634	0.203501394593755	0.526521809728337	STABLE_Heavy	0.28464450760398	0.0425798608638662	0.169999739272115	UP_Light	STABLE_Total STABLE_Heavy UP_Light	Translation_only
Ankrd16	ENSMUSG00000047909	-0.204738380394294	0.148268044803167	0.457541185242353	STABLE_Total	-0.0315293850777319	0.823018017778954	0.931974888652291	STABLE_Heavy	-0.0931904613919255	0.484593365173928	0.690072103134505	STABLE_Light	STABLE_Total STABLE_Heavy STABLE_Light	Stable
Ankrd17	ENSMUSG00000055204	-0.0841231579630126	0.259508183948557	0.594504387577697	STABLE_Total	-0.00989427847678685	0.905736803044986	0.965594659635915	STABLE_Heavy	-0.048626905133967	0.540119343617215	0.732824008987762	STABLE_Light	STABLE_Total STABLE_Heavy STABLE_Light	Stable
Ankrd23	ENSMUSG00000067653	-0.00126315585933359	0.996248442059715	0.999109274769676	STABLE_Total	0.399082408247445	0.160070192807987	0.47473598035781	STABLE_Heavy	0.23595255865346	0.367707522013208	0.591629043496694	STABLE_Light	STABLE_Total STABLE_Heavy STABLE_Light	Stable
Ankrd24	ENSMUSG00000054708	0.155482725006214	0.277725447065703	0.611411265937036	STABLE_Total	0.169825347001022	0.235379290209788	0.55914477645102	STABLE_Heavy	0.220446366692205	0.122052038072256	0.314370489882198	STABLE_Light	STABLE_Total STABLE_Heavy STABLE_Light	Stable
Ankrd26	ENSMUSG00000007827	-0.120076025676407	0.458066813121885	0.752983699346473	STABLE_Total	-0.22351155547383	0.185832272071472	0.505206197714471	STABLE_Heavy	-0.217719619547524	0.174852826922789	0.387222279211858	STABLE_Light	STABLE_Total STABLE_Heavy STABLE_Light	Stable
Ankrd27	ENSMUSG00000034867	-0.0331962359720484	0.682319270999112	0.878521806421502	STABLE_Total	-0.0358236005508022	0.670265888524867	0.863459254856445	STABLE_Heavy	0.0688438873007634	0.397094591737284	0.61713197286143	STABLE_Light	STABLE_Total STABLE_Heavy STABLE_Light	Stable
Ankrd28	ENSMUSG00000014496	-0.0248186948128539	0.77344855387168	0.917152358748453	STABLE_Total	0.017826539334967	0.847452966696171	0.942530404510362	STABLE_Heavy	-0.00293060644110895	0.974613636437244	0.988871235217634	STABLE_Light	STABLE_Total STABLE_Heavy STABLE_Light	Stable
Ankrd29	ENSMUSG00000057766	0.231704849934802	0.210411120566605	0.539441510352635	STABLE_Total	0.192637827544631	0.306531421145377	0.622786146070884	STABLE_Heavy	0.209827265114823	0.262200102852619	0.490348687853985	STABLE_Light	STABLE_Total STABLE_Heavy STABLE_Light	Stable
Ankrd34a	ENSMUSG00000049097	-0.0315859640324976	0.818729656676148	0.935694871735675	STABLE_Total	-0.0287341312824458	0.838617620720596	0.937849499087964	STABLE_Heavy	-0.158593257697931	0.25088097883126	0.477325498685448	STABLE_Light	STABLE_Total STABLE_Heavy STABLE_Light	Stable
Ankrd34b	ENSMUSG00000045034	0.495167295578545	0.0475776914348685	0.262316787991708	STABLE_Total	0.0722371926429693	0.775493217852336	0.909910690963212	STABLE_Heavy	-0.00105887244079969	0.996769792248077	0.999205691056112	STABLE_Light	STABLE_Total STABLE_Heavy STABLE_Light	Stable
Ankrd37	ENSMUSG00000050914	-0.465339827495687	0.00683893591392822	0.0875884058129059	DOWN_Total	-0.463541142924593	0.0101374968192167	0.124301097924974	DOWN_Heavy	-0.362905987505492	0.0303122080061538	0.139170620390799	DOWN_Light	DOWN_Total DOWN_Heavy DOWN_Light	Mixture
Ankrd39	ENSMUSG00000079610	0.178906749840649	0.189408034609862	0.515219998653616	STABLE_Total	0.210329417699777	0.121733139147766	0.421036540290165	STABLE_Heavy	0.0217912344745205	0.869268552296779	0.934985330244666	STABLE_Light	STABLE_Total STABLE_Heavy STABLE_Light	Stable
Ankrd40	ENSMUSG00000020864	0.0324210766145627	0.634431787727078	0.852444832073306	STABLE_Total	0.155908267122857	0.0335119365976592	0.231201765368858	STABLE_Heavy	-0.0842543750631033	0.220237455508374	0.442602064492402	STABLE_Light	STABLE_Total STABLE_Heavy STABLE_Light	Stable
Ankrd42	ENSMUSG00000041343	-0.311889162645441	0.0195836262100172	0.161124424926772	DOWN_Total	-0.442176280729173	0.0011670209792132	0.032788493539264	DOWN_Heavy	-0.703584192296415	3.80424558695499e-07	2.93642762859746e-05	DOWN_Light	DOWN_Total DOWN_Heavy DOWN_Light	Mixture
Ankrd44	ENSMUSG00000052331	-0.0782322869035149	0.341713577154748	0.666573617827542	STABLE_Total	-0.0826979249049077	0.337358001176019	0.649449735528467	STABLE_Heavy	0.0102375068326799	0.904869015780387	0.952993284885492	STABLE_Light	STABLE_Total STABLE_Heavy STABLE_Light	Stable
Ankrd45	ENSMUSG00000044835	0.160630442418456	0.250909810297769	0.587332631131562	STABLE_Total	0.124924184691074	0.404165871092002	0.703767429869895	STABLE_Heavy	0.13096812578397	0.371949831502878	0.595260699017593	STABLE_Light	STABLE_Total STABLE_Heavy STABLE_Light	Stable
Ankrd46	ENSMUSG00000048307	-0.0106311508327811	0.860702966790347	0.951096621163497	STABLE_Total	-0.0461690669200431	0.470481530796224	0.744976655745162	STABLE_Heavy	0.00636443664464678	0.92105395254193	0.963391761297142	STABLE_Light	STABLE_Total STABLE_Heavy STABLE_Light	Stable
Ankrd49	ENSMUSG00000031931	0.0193409724069939	0.85765056061374	0.949909930852949	STABLE_Total	-0.136339760774159	0.238405537123117	0.562589136596193	STABLE_Heavy	0.0652791860345411	0.561496105892836	0.748227175821742	STABLE_Light	STABLE_Total STABLE_Heavy STABLE_Light	Stable
Ankrd50	ENSMUSG00000044864	-0.0515608313267812	0.492988900929636	0.774162750740986	STABLE_Total	0.178798139553827	0.0327212909089403	0.228899970053288	STABLE_Heavy	0.0315210274554774	0.688434745062656	0.833026349335402	STABLE_Light	STABLE_Total STABLE_Heavy STABLE_Light	Stable
Ankrd52	ENSMUSG00000014498	-0.287815000589288	0.00161502556808454	0.033124174401414	DOWN_Total	-0.30779911050784	0.00164302275803461	0.0408819371526914	DOWN_Heavy	-0.308465732389028	0.00160051144775911	0.0203710486307425	DOWN_Light	DOWN_Total DOWN_Heavy DOWN_Light	Mixture
Ankrd54	ENSMUSG00000033055	-0.0592352219199897	0.398197209381287	0.711293947463121	STABLE_Total	-0.0491677313415273	0.489245054715583	0.757480474788669	STABLE_Heavy	-0.166396578806859	0.0176571637590739	0.0998046850744191	STABLE_Light	STABLE_Total STABLE_Heavy STABLE_Light	Stable
Ankrd55	ENSMUSG00000049985	0.267332451419813	0.161663456071263	0.477203268622559	STABLE_Total	0.138496487750984	0.468088883757308	0.743281958924089	STABLE_Heavy	0.153706281229906	0.436097740945006	0.649009220914989	STABLE_Light	STABLE_Total STABLE_Heavy STABLE_Light	Stable
Ankrd6	ENSMUSG00000040183	-0.292244136655831	0.00396328867185148	0.0611838015717975	DOWN_Total	-0.26265253294583	0.0160219633648589	0.159462387744442	STABLE_Heavy	-0.299753688469484	0.00604515239894193	0.0498143911041954	DOWN_Light	DOWN_Total STABLE_Heavy DOWN_Light	Mixture
Ankrd9	ENSMUSG00000037904	-0.0291751020205989	0.86666299216863	0.953438400330661	STABLE_Total	0.088970703023113	0.598272535683302	0.82489698242089	STABLE_Heavy	-0.0687188897525028	0.689029618733803	0.833254568409805	STABLE_Light	STABLE_Total STABLE_Heavy STABLE_Light	Stable
Anks1	ENSMUSG00000024219	-0.295173788748351	9.21782652701333e-05	0.00409722400768825	DOWN_Total	-0.216539652957666	0.00736052211377792	0.10274639976976	STABLE_Heavy	-0.216365277907367	0.00587948449181166	0.0489627371513573	STABLE_Light	DOWN_Total STABLE_Heavy STABLE_Light	Transcription_only
Anks1b	ENSMUSG00000058589	-0.23736349714268	0.0153589764494545	0.143187548626506	STABLE_Total	-0.304076745904226	0.00365616768792897	0.0670390798155763	DOWN_Heavy	-0.390682242026292	0.000106796276770787	0.0029205221820918	DOWN_Light	STABLE_Total DOWN_Heavy DOWN_Light	Translation_only
Anks3	ENSMUSG00000022515	-0.0192807935456064	0.826975469239579	0.939321717618498	STABLE_Total	-0.0264264718357263	0.776386875254885	0.910222633352473	STABLE_Heavy	-0.0683816486323953	0.442157845743214	0.654902340328047	STABLE_Light	STABLE_Total STABLE_Heavy STABLE_Light	Stable
Anks6	ENSMUSG00000066191	-0.034031530057371	0.785183561761288	0.920812942069182	STABLE_Total	0.0796392977052755	0.52627799844822	0.780549286206378	STABLE_Heavy	0.14840237281039	0.242887288120541	0.468260077285699	STABLE_Light	STABLE_Total STABLE_Heavy STABLE_Light	Stable
Ankzf1	ENSMUSG00000026199	0.140526775073368	0.256083940541682	0.591158731075715	STABLE_Total	0.140419254037626	0.265325304089791	0.588965384803612	STABLE_Heavy	0.0885582781072345	0.474018031344965	0.681501790108117	STABLE_Light	STABLE_Total STABLE_Heavy STABLE_Light	Stable
Anln	ENSMUSG00000036777	-0.00631356024667376	0.962226346624324	0.98699445606229	STABLE_Total	0.050331729379982	0.725126804160371	0.888649605100221	STABLE_Heavy	-0.248516600838054	0.0691769777044133	0.226167889019161	STABLE_Light	STABLE_Total STABLE_Heavy STABLE_Light	Stable
Ano1	ENSMUSG00000031075	-0.1225029936526	0.361497944093913	0.681911178998333	STABLE_Total	0.0207153247085181	0.884140991535015	0.956444809696519	STABLE_Heavy	-0.0987644907096653	0.488271718802967	0.692452029613625	STABLE_Light	STABLE_Total STABLE_Heavy STABLE_Light	Stable
Ano10	ENSMUSG00000037949	0.14864472403345	0.0620344591029411	0.302934941952696	STABLE_Total	0.13819881856344	0.108004713003354	0.397595811433115	STABLE_Heavy	0.234791329361443	0.00399598112470735	0.037818260387227	STABLE_Light	STABLE_Total STABLE_Heavy STABLE_Light	Stable
Ano4	ENSMUSG00000035189	-0.264666901771062	0.0782130848734188	0.339554054891949	STABLE_Total	-0.444273401475722	0.00345751646623601	0.0653067278486815	DOWN_Heavy	-0.282270206922108	0.0683771622284614	0.224540466174295	STABLE_Light	STABLE_Total DOWN_Heavy STABLE_Light	Translation_only
Ano6	ENSMUSG00000064210	-0.0222387072807146	0.847307599450569	0.946701128596348	STABLE_Total	0.0710843649287051	0.558923548985835	0.802484581817943	STABLE_Heavy	-0.126583537095441	0.291237577161687	0.520092762456386	STABLE_Light	STABLE_Total STABLE_Heavy STABLE_Light	Stable
Ano8	ENSMUSG00000034863	-0.211382940488911	0.0217547474235714	0.171235147346609	STABLE_Total	-0.206530508526091	0.0313062465929459	0.224619581376774	STABLE_Heavy	-0.276764593781559	0.00456090243516487	0.0414650197825107	DOWN_Light	STABLE_Total STABLE_Heavy DOWN_Light	Translation_only
Anp32a	ENSMUSG00000032249	-0.0352306019587674	0.668247038975051	0.871013966800438	STABLE_Total	-0.113505646117	0.208193029999683	0.53075397266219	STABLE_Heavy	-0.0210429878948907	0.808639652961271	0.903895943441682	STABLE_Light	STABLE_Total STABLE_Heavy STABLE_Light	Stable
Anp32b	ENSMUSG00000028333	0.162893235482561	0.0928723496838708	0.36501261403416	STABLE_Total	0.065070807332705	0.537280692359896	0.787598417419953	STABLE_Heavy	0.291868995975229	0.00329462181876915	0.033236164103756	UP_Light	STABLE_Total STABLE_Heavy UP_Light	Translation_only
Anp32e	ENSMUSG00000015749	-0.0396509756602711	0.640678172670361	0.85550230657973	STABLE_Total	-0.101153586474233	0.269692356665949	0.592212851490072	STABLE_Heavy	-0.00654167968283964	0.943893665711518	0.972757257814964	STABLE_Light	STABLE_Total STABLE_Heavy STABLE_Light	Stable
Anpep	ENSMUSG00000039062	0.312294522791188	0.184997463585014	0.510464293202881	STABLE_Total	0.443612408286527	0.0851702980278583	0.362988946686313	STABLE_Heavy	0.295845421611951	0.238260414701826	0.463133600578678	STABLE_Light	STABLE_Total STABLE_Heavy STABLE_Light	Stable
Antkmt	ENSMUSG00000057411	0.0816220037729097	0.333063533199122	0.660799991503403	STABLE_Total	0.0383932709756881	0.650796545530855	0.853442272943595	STABLE_Heavy	-0.0674696080168257	0.416641005400296	0.633425136546133	STABLE_Light	STABLE_Total STABLE_Heavy STABLE_Light	Stable
Antxr1	ENSMUSG00000033420	0.235686732248344	0.271225813642392	0.6050625429361	STABLE_Total	0.227815232954538	0.30894789910612	0.624991193972554	STABLE_Heavy	0.277800623070189	0.206012420392697	0.426508851519085	STABLE_Light	STABLE_Total STABLE_Heavy STABLE_Light	Stable
Antxr2	ENSMUSG00000029338	0.118591312377206	0.530680217592788	0.797798521882686	STABLE_Total	0.132259469601004	0.49936158222866	0.763670029405291	STABLE_Heavy	0.101019216469931	0.601110264958474	0.776385823992845	STABLE_Light	STABLE_Total STABLE_Heavy STABLE_Light	Stable
Anxa1	ENSMUSG00000024659	1.31812448635737	0.0141606951811378	0.136663501092026	UP_Total	1.02832827675842	0.0755999223551522	0.341704995245821	STABLE_Heavy	1.67841128282603	0.00259740548943128	0.0283581373473498	UP_Light	UP_Total STABLE_Heavy UP_Light	Mixture
Anxa11	ENSMUSG00000021866	0.641219491817522	0.00682950039429254	0.0875456581793375	UP_Total	0.688032315262345	0.00630652960835809	0.093055339760737	UP_Heavy	0.796047754464667	0.00146731789545158	0.019136218181097	UP_Light	UP_Total UP_Heavy UP_Light	Mixture
Anxa2	ENSMUSG00000032231	0.61092225738163	0.0409895667433368	0.243478365632638	STABLE_Total	0.329095117236391	0.312521553852951	0.626364771940387	STABLE_Heavy	0.415275882659297	0.184328606286325	0.4012032494716	STABLE_Light	STABLE_Total STABLE_Heavy STABLE_Light	Stable
Anxa3	ENSMUSG00000029484	0.160311324158321	0.349418928556022	0.672927630582848	STABLE_Total	0.122672945325734	0.497026601911133	0.762478110281517	STABLE_Heavy	0.324904585350362	0.0703730243684835	0.22806896407637	STABLE_Light	STABLE_Total STABLE_Heavy STABLE_Light	Stable
Anxa4	ENSMUSG00000029994	0.863415724687185	0.00474895903124885	0.0682490538655052	UP_Total	0.769429919750127	0.0169435473806432	0.164474989684851	UP_Heavy	1.25299702265155	6.09631195892278e-05	0.00191102075969988	UP_Light	UP_Total UP_Heavy UP_Light	Mixture
Anxa5	ENSMUSG00000027712	0.463141946262973	0.0491372722785548	0.267119961417346	STABLE_Total	0.261851373854224	0.302424180868252	0.618681100701837	STABLE_Heavy	0.344353195241914	0.161268481511602	0.370334379690373	STABLE_Light	STABLE_Total STABLE_Heavy STABLE_Light	Stable
Anxa6	ENSMUSG00000018340	0.510456860598002	0.0657024573579013	0.311831464557814	STABLE_Total	0.324189743316404	0.281459467351332	0.60255429895287	STABLE_Heavy	0.265827249812465	0.363785245883861	0.587961811905279	STABLE_Light	STABLE_Total STABLE_Heavy STABLE_Light	Stable
Anxa7	ENSMUSG00000021814	0.34027990221556	0.0640170300379943	0.307840902522025	STABLE_Total	0.432471855096071	0.0279912898840955	0.21263013167511	STABLE_Heavy	0.384769001341581	0.041458309580666	0.167855880047835	UP_Light	STABLE_Total STABLE_Heavy UP_Light	Translation_only
Anxa8	ENSMUSG00000021950	2.79856257396981	0.0128879962597897	0.128316894800139	UP_Total	2.23709114423628	0.0564057414350512	0.300488768008545	STABLE_Heavy	1.94790969027159	0.0797265473272637	0.245893456493561	STABLE_Light	UP_Total STABLE_Heavy STABLE_Light	Transcription_only
Aopep	ENSMUSG00000021458	0.308280162956871	0.0712579036027367	0.325036092105466	STABLE_Total	0.418724877481841	0.0205805817973042	0.181734352912157	UP_Heavy	0.416333336623651	0.017743106989758	0.0998971713929237	UP_Light	STABLE_Total UP_Heavy UP_Light	Translation_only
Ap1ar	ENSMUSG00000074238	-0.00413122451158094	0.958738800916772	0.986068794038855	STABLE_Total	0.0478807020836138	0.575424259335425	0.813126583787273	STABLE_Heavy	-0.156517511969649	0.0626078248274505	0.212949666204147	STABLE_Light	STABLE_Total STABLE_Heavy STABLE_Light	Stable
Ap1b1	ENSMUSG00000009090	0.0338149821871304	0.682342875489738	0.878521806421502	STABLE_Total	0.287097596266243	0.00176439163291465	0.0429275871317917	UP_Heavy	0.184345320902368	0.0346949223833938	0.150712524361678	STABLE_Light	STABLE_Total UP_Heavy STABLE_Light	Translation_only
Ap1g1	ENSMUSG00000031731	-0.0668681103764638	0.410378395181371	0.720533523250452	STABLE_Total	0.127534483703945	0.174389373526285	0.492371334457596	STABLE_Heavy	-0.0917416759142479	0.277280342808288	0.506579686435939	STABLE_Light	STABLE_Total STABLE_Heavy STABLE_Light	Stable
Ap1g2	ENSMUSG00000040701	0.376729810693133	0.07011581339692	0.322470989316207	STABLE_Total	0.46878208818247	0.0306284721539434	0.222298704975783	STABLE_Heavy	0.302406361174385	0.142976551987545	0.345691201900501	STABLE_Light	STABLE_Total STABLE_Heavy STABLE_Light	Stable
Ap1m1	ENSMUSG00000003033	-0.199614431485679	0.00850549883851566	0.0995554908953504	STABLE_Total	-0.233195494452948	0.00440446308725002	0.0754229010914725	STABLE_Heavy	-0.241693406291814	0.00201633991978194	0.0238010800520158	STABLE_Light	STABLE_Total STABLE_Heavy STABLE_Light	Stable
Ap1m2	ENSMUSG00000003309	2.52857908480613	6.23468958349667e-05	0.00311046013617316	UP_Total	1.95672413920916	0.00302669610463626	0.0612158033876586	UP_Heavy	2.51120829690374	0.000102505880062309	0.00282471577745599	UP_Light	UP_Total UP_Heavy UP_Light	Mixture
Ap1s1	ENSMUSG00000004849	-0.0206805272668559	0.789314425838346	0.92233739271117	STABLE_Total	-0.0752225249271945	0.35757675053569	0.664651405055894	STABLE_Heavy	-0.00195993057699568	0.982257792173156	0.992908197016828	STABLE_Light	STABLE_Total STABLE_Heavy STABLE_Light	Stable
Ap1s2	ENSMUSG00000031367	-0.11738543298122	0.331008457999888	0.65905792616931	STABLE_Total	-0.260697993186936	0.0379388055595113	0.247943892995935	STABLE_Heavy	-0.358086478672167	0.00333843783236689	0.0334940265264091	DOWN_Light	STABLE_Total STABLE_Heavy DOWN_Light	Translation_only
Ap1s3	ENSMUSG00000054702	1.42062449930315	2.2370622447069e-09	3.27729618849561e-07	UP_Total	1.42084760860774	1.43351196468393e-09	2.50986966792282e-07	UP_Heavy	1.27086916044663	5.57115653685246e-09	6.61033838013147e-07	UP_Light	UP_Total UP_Heavy UP_Light	Mixture
Ap2a1	ENSMUSG00000060279	0.0234717573892534	0.734846634607939	0.900337358704419	STABLE_Total	0.141522598649855	0.0721465551160243	0.336625830624197	STABLE_Heavy	0.131550729546836	0.0672177785560501	0.222463265728264	STABLE_Light	STABLE_Total STABLE_Heavy STABLE_Light	Stable
Ap2a2	ENSMUSG00000002957	0.0134499281335533	0.839405815386945	0.943882724461255	STABLE_Total	0.126637673659226	0.080237813044646	0.351533195569723	STABLE_Heavy	0.122680983394816	0.0764375752478934	0.239610102147163	STABLE_Light	STABLE_Total STABLE_Heavy STABLE_Light	Stable
Ap2b1	ENSMUSG00000035152	0.0024287280422723	0.975331764288772	0.990553591879965	STABLE_Total	0.123468429840835	0.143389117064938	0.454428034791748	STABLE_Heavy	-0.188110246471331	0.0231986296497748	0.117482442991822	STABLE_Light	STABLE_Total STABLE_Heavy STABLE_Light	Stable
Ap2m1	ENSMUSG00000022841	-0.0797343780830663	0.348923239383419	0.672866480567863	STABLE_Total	-0.0607826128799145	0.503942868074064	0.766512104771622	STABLE_Heavy	0.160032466798158	0.095337080831446	0.272776709242343	STABLE_Light	STABLE_Total STABLE_Heavy STABLE_Light	Stable
Ap2m1-ps	ENSMUSG00000081272	-0.123986898185653	0.154056649775371	0.466812306427606	STABLE_Total	-0.169804501122477	0.0600969736281677	0.309367845974486	STABLE_Heavy	0.143494259827251	0.132241558620144	0.329387934959993	STABLE_Light	STABLE_Total STABLE_Heavy STABLE_Light	Stable
Ap2s1	ENSMUSG00000008036	0.00127806445832248	0.987608244444012	0.995424179264436	STABLE_Total	-0.0472152013781793	0.58918642406746	0.821128995308787	STABLE_Heavy	-0.0399420482813592	0.669211651703553	0.820200050351661	STABLE_Light	STABLE_Total STABLE_Heavy STABLE_Light	Stable
Ap3b1	ENSMUSG00000021686	0.118348195180625	0.187224871375259	0.512935428643805	STABLE_Total	0.254033267535194	0.00982101528336144	0.122289953532715	STABLE_Heavy	0.0122378654604807	0.899234544445575	0.949357331760065	STABLE_Light	STABLE_Total STABLE_Heavy STABLE_Light	Stable
Ap3b2	ENSMUSG00000062444	-0.109829207350865	0.314631316815502	0.643653721219744	STABLE_Total	0.136203364266324	0.254840954783225	0.579008005669055	STABLE_Heavy	-0.0553838182886879	0.631893351820065	0.798067819384948	STABLE_Light	STABLE_Total STABLE_Heavy STABLE_Light	Stable
Ap3d1	ENSMUSG00000020198	-0.0871040250948867	0.28445608251964	0.616124144555778	STABLE_Total	0.123967973147682	0.195122002007774	0.515912526766454	STABLE_Heavy	0.0675639905923711	0.422969637877515	0.638934126577325	STABLE_Light	STABLE_Total STABLE_Heavy STABLE_Light	Stable
Ap3m1	ENSMUSG00000021824	-0.0486161151302376	0.493841697581378	0.774820811121342	STABLE_Total	-0.126689668116239	0.0956654957654446	0.378574840877753	STABLE_Heavy	0.0173798744622139	0.818996782223849	0.909032609384445	STABLE_Light	STABLE_Total STABLE_Heavy STABLE_Light	Stable
Ap3m2	ENSMUSG00000031539	-0.101119382195662	0.271636821207067	0.6050625429361	STABLE_Total	-0.00768819389047352	0.93539257817895	0.974946141900488	STABLE_Heavy	-0.171654343202153	0.0669653791623107	0.221944411509597	STABLE_Light	STABLE_Total STABLE_Heavy STABLE_Light	Stable
Ap3s1	ENSMUSG00000024480	0.105045421512096	0.363869796654702	0.684138118199523	STABLE_Total	-0.0888609738393805	0.465592019077003	0.741898403761213	STABLE_Heavy	-0.196871295423996	0.097142474506872	0.275790885207665	STABLE_Light	STABLE_Total STABLE_Heavy STABLE_Light	Stable
Ap3s2	ENSMUSG00000063801	-0.143001224433063	0.0564039546560728	0.288419359885492	STABLE_Total	-0.153858043928211	0.0541184070221915	0.295368090831021	STABLE_Heavy	-0.0702307117340233	0.367742774294699	0.591629043496694	STABLE_Light	STABLE_Total STABLE_Heavy STABLE_Light	Stable
Ap4b1	ENSMUSG00000032952	-0.163651761322283	0.133544494905094	0.434170813712056	STABLE_Total	-0.0772604499769934	0.506721506536225	0.768265800505757	STABLE_Heavy	-0.282593453778118	0.0126774675314021	0.0802514997126721	DOWN_Light	STABLE_Total STABLE_Heavy DOWN_Light	Translation_only
Ap4e1	ENSMUSG00000001998	-0.126723359161415	0.308100798050108	0.638297713940174	STABLE_Total	-0.118827252712666	0.352342969909199	0.660907763128608	STABLE_Heavy	-0.206949246560453	0.0924164096931852	0.267288959299972	STABLE_Light	STABLE_Total STABLE_Heavy STABLE_Light	Stable
Ap4m1	ENSMUSG00000019518	-0.028673017382104	0.71776771292829	0.893480201975328	STABLE_Total	0.116410885605022	0.16346940893471	0.47974863125013	STABLE_Heavy	0.038608475903376	0.628703369265931	0.795244105421373	STABLE_Light	STABLE_Total STABLE_Heavy STABLE_Light	Stable
Ap4s1	ENSMUSG00000020955	0.242673930898669	0.00237663227613523	0.0434666364184376	STABLE_Total	-0.0113978559005326	0.888905794000434	0.958650469738627	STABLE_Heavy	0.097455636542255	0.212340946041058	0.43336250803302	STABLE_Light	STABLE_Total STABLE_Heavy STABLE_Light	Stable
Ap5b1	ENSMUSG00000049562	-0.129503932022758	0.602502522276039	0.835957385990382	STABLE_Total	0.137083881853274	0.597942118860977	0.824654659028535	STABLE_Heavy	0.229351291072988	0.383458699934821	0.604846907818527	STABLE_Light	STABLE_Total STABLE_Heavy STABLE_Light	Stable
Ap5m1	ENSMUSG00000036291	-0.066242034283174	0.486648845070941	0.770634049136343	STABLE_Total	-0.129859634219084	0.185662377994364	0.50507142970402	STABLE_Heavy	-0.134139710181449	0.16294129866973	0.372092925879007	STABLE_Light	STABLE_Total STABLE_Heavy STABLE_Light	Stable
Ap5s1	ENSMUSG00000068264	-0.181780831229	0.0841949137441756	0.350294400183858	STABLE_Total	-0.159735527538542	0.132751545625962	0.438342672620039	STABLE_Heavy	0.0223276381377316	0.832416798223979	0.915856232056224	STABLE_Light	STABLE_Total STABLE_Heavy STABLE_Light	Stable
Ap5z1	ENSMUSG00000039623	-0.219917992199429	0.0888297134689863	0.358843049036082	STABLE_Total	-0.12308127793376	0.358052301854229	0.664815825962088	STABLE_Heavy	-0.33039348638353	0.014183990369088	0.0861055178558123	DOWN_Light	STABLE_Total STABLE_Heavy DOWN_Light	Translation_only
Apaf1	ENSMUSG00000019979	-0.100715960605996	0.253150765107167	0.588825644348641	STABLE_Total	0.112917238368358	0.238932027416963	0.563401166091233	STABLE_Heavy	-0.094746418377921	0.315892514569344	0.545760388889539	STABLE_Light	STABLE_Total STABLE_Heavy STABLE_Light	Stable
Apba1	ENSMUSG00000024897	-0.115463265815354	0.291563087714728	0.623840722849531	STABLE_Total	0.0520751322194398	0.661241116432669	0.858668479434138	STABLE_Heavy	-0.0956190811986785	0.402330712224774	0.621871048612423	STABLE_Light	STABLE_Total STABLE_Heavy STABLE_Light	Stable
Apba2	ENSMUSG00000030519	-0.258454083209108	0.00263649502269984	0.0466734390146753	STABLE_Total	-0.17816079069755	0.0499281328290593	0.286040783330728	STABLE_Heavy	-0.0788943772767387	0.367024918402104	0.591134928595357	STABLE_Light	STABLE_Total STABLE_Heavy STABLE_Light	Stable
Apba3	ENSMUSG00000004931	0.113972299788908	0.24711767263984	0.582572812165877	STABLE_Total	0.113079777215278	0.266570034314643	0.589876328047536	STABLE_Heavy	-0.0110240182900432	0.911338014164419	0.957124374520668	STABLE_Light	STABLE_Total STABLE_Heavy STABLE_Light	Stable
Apbb1	ENSMUSG00000037032	-0.0468776517021575	0.55316765559785	0.811033646863336	STABLE_Total	-0.00497187451408182	0.954519426039595	0.981033428075565	STABLE_Heavy	-0.153787526657073	0.0643825197112225	0.21646029658738	STABLE_Light	STABLE_Total STABLE_Heavy STABLE_Light	Stable
Apbb2	ENSMUSG00000029207	0.100171217673056	0.177437010186029	0.500477727101975	STABLE_Total	0.118938607818716	0.121553511433105	0.420617923269485	STABLE_Heavy	0.00856078658878351	0.908639581126278	0.955256330901185	STABLE_Light	STABLE_Total STABLE_Heavy STABLE_Light	Stable
Apbb3	ENSMUSG00000117679	0.00348623911914856	0.97809186336026	0.991909647684061	STABLE_Total	-0.0430213773756265	0.741780535545951	0.896593967741473	STABLE_Heavy	-0.162778530162268	0.2067122982899	0.427324473225068	STABLE_Light	STABLE_Total STABLE_Heavy STABLE_Light	Stable
Apc	ENSMUSG00000005871	-0.101707807382541	0.414420904251278	0.723824929724526	STABLE_Total	-0.0164362182956773	0.904514914956439	0.965008592853503	STABLE_Heavy	-0.280480400205691	0.0313096738261804	0.142205943411095	DOWN_Light	STABLE_Total STABLE_Heavy DOWN_Light	Translation_only
Apc2	ENSMUSG00000020135	-0.283585351062535	0.0203193802158056	0.164471398643689	DOWN_Total	-0.0397301670030176	0.766431884601206	0.906770710112857	STABLE_Heavy	-0.165305164880307	0.212575850855403	0.433639029657718	STABLE_Light	DOWN_Total STABLE_Heavy STABLE_Light	Transcription_only
Apcdd1	ENSMUSG00000071847	0.175682448630467	0.0390275338520829	0.236321511393654	STABLE_Total	0.226703172802638	0.0149666179498099	0.154287845194511	STABLE_Heavy	0.251102489806506	0.00546475506802527	0.0466453558333168	STABLE_Light	STABLE_Total STABLE_Heavy STABLE_Light	Stable
Apeh	ENSMUSG00000032590	-0.0155660134353787	0.882435335973593	0.959491375232724	STABLE_Total	0.17291329905135	0.12413902858632	0.424369553435595	STABLE_Heavy	-0.0461074729971493	0.679590500493954	0.827459694444752	STABLE_Light	STABLE_Total STABLE_Heavy STABLE_Light	Stable
Apela	ENSMUSG00000079042	0.436466425699438	0.122267783618509	0.415478951339866	STABLE_Total	0.0381550008680688	0.892950884749466	0.959891026306972	STABLE_Heavy	0.518671650552409	0.0534686987281018	0.195804948836599	UP_Light	STABLE_Total STABLE_Heavy UP_Light	Translation_only
Apex1	ENSMUSG00000035960	-0.0628742882036108	0.394441348921889	0.708139858255791	STABLE_Total	-0.217140078558489	0.00546409654128324	0.0866829105449762	STABLE_Heavy	0.087590190431778	0.266246916297408	0.494438879482846	STABLE_Light	STABLE_Total STABLE_Heavy STABLE_Light	Stable
Apex2	ENSMUSG00000025269	-0.141524415008869	0.214375609208797	0.543380604143075	STABLE_Total	-0.12960900524941	0.276919896937722	0.59713878126041	STABLE_Heavy	-0.135101455994843	0.244249922277237	0.469940419372127	STABLE_Light	STABLE_Total STABLE_Heavy STABLE_Light	Stable
Aph1a	ENSMUSG00000015750	0.0640547193838976	0.306071113639079	0.636204282397025	STABLE_Total	0.0745797171039427	0.261263021885602	0.584989582846474	STABLE_Heavy	-0.147982773813311	0.0239724112701534	0.11989091706801	STABLE_Light	STABLE_Total STABLE_Heavy STABLE_Light	Stable
Aph1b	ENSMUSG00000032375	-0.234472617483179	0.00943969356556666	0.10701810397952	STABLE_Total	-0.222592093042786	0.0251965866582933	0.200481561744401	STABLE_Heavy	-0.258530444021602	0.00572168255505933	0.0481438046485016	STABLE_Light	STABLE_Total STABLE_Heavy STABLE_Light	Stable
Aph1c	ENSMUSG00000053040	0.359847936365204	0.0372753406039855	0.229398533212259	STABLE_Total	0.349527356464569	0.0424870409271853	0.263502827179546	STABLE_Heavy	0.415099086895322	0.0171731984439505	0.0984253932374443	UP_Light	STABLE_Total STABLE_Heavy UP_Light	Translation_only
Api5	ENSMUSG00000027193	-0.0152903995955066	0.82796501842042	0.939929725265646	STABLE_Total	-0.0866878827564277	0.255498538571219	0.579361499088123	STABLE_Heavy	0.0159077610182261	0.830896259037453	0.914954562893136	STABLE_Light	STABLE_Total STABLE_Heavy STABLE_Light	Stable
Apip	ENSMUSG00000010911	0.256910071214795	0.00991625969304108	0.110125315059629	STABLE_Total	0.0992804953888199	0.328526038448199	0.640674861994132	STABLE_Heavy	0.322182317016436	0.00114980698321331	0.0159667115219051	UP_Light	STABLE_Total STABLE_Heavy UP_Light	Translation_only
Aplf	ENSMUSG00000030051	-0.097187946519347	0.362157278949776	0.682250837335135	STABLE_Total	-0.144071610074421	0.182766972693279	0.502775517715542	STABLE_Heavy	-0.0472019372501852	0.663951983467303	0.81794736799726	STABLE_Light	STABLE_Total STABLE_Heavy STABLE_Light	Stable
Apln	ENSMUSG00000037010	0.0516353644073333	0.735031983100543	0.900337358704419	STABLE_Total	-0.0285062431735164	0.860339186063757	0.947303450749088	STABLE_Heavy	0.0761313723430148	0.627802479564584	0.794969147919274	STABLE_Light	STABLE_Total STABLE_Heavy STABLE_Light	Stable
Aplnr	ENSMUSG00000044338	0.140764536426057	0.327212007597703	0.655657054163324	STABLE_Total	0.138833808990106	0.376065006588429	0.680540116028844	STABLE_Heavy	0.287545398365235	0.0624500441418404	0.212690167656825	STABLE_Light	STABLE_Total STABLE_Heavy STABLE_Light	Stable
Aplp1	ENSMUSG00000006651	-0.121171192561051	0.231302078191368	0.563400405210692	STABLE_Total	-0.0757255438035691	0.486564222884363	0.756345013853486	STABLE_Heavy	0.0142097758855272	0.896283737431708	0.947914962674551	STABLE_Light	STABLE_Total STABLE_Heavy STABLE_Light	Stable
Aplp2	ENSMUSG00000031996	0.144899232090368	0.128463805083041	0.424905494517929	STABLE_Total	0.462711200333995	3.69801796595837e-05	0.0023915515287056	UP_Heavy	0.196176818775075	0.052872647199562	0.194689047408082	STABLE_Light	STABLE_Total UP_Heavy STABLE_Light	Translation_only
Apmap	ENSMUSG00000033096	-0.0809180174052534	0.383018687265464	0.699974451765563	STABLE_Total	-0.0955581009797081	0.322474213022141	0.635956356642702	STABLE_Heavy	-0.0243265718499019	0.803908699400437	0.901717097059794	STABLE_Light	STABLE_Total STABLE_Heavy STABLE_Light	Stable
Apoa1	ENSMUSG00000032083	0.30152320102716	0.395837688741288	0.709050742016054	STABLE_Total	-0.232512407640369	0.523697218116824	0.779783968663388	STABLE_Heavy	0.360883249311251	0.278225314442737	0.507402111592342	STABLE_Light	STABLE_Total STABLE_Heavy STABLE_Light	Stable
Apobec1	ENSMUSG00000040613	0.336658644756266	0.106878547043924	0.387684512357153	STABLE_Total	0.343257535332459	0.112499353993498	0.405511731178673	STABLE_Heavy	0.287800097365147	0.159572478079673	0.368650096628789	STABLE_Light	STABLE_Total STABLE_Heavy STABLE_Light	Stable
Apobec2	ENSMUSG00000040694	-0.618465986986011	0.329846684705914	0.657826659804163	STABLE_Total	-0.820598939714566	0.200650955997328	0.522063388048865	STABLE_Heavy	-0.634934525628674	0.306197709638293	0.535976654142522	STABLE_Light	STABLE_Total STABLE_Heavy STABLE_Light	Stable
Apobec3	ENSMUSG00000009585	0.253629954484611	0.147826369324048	0.456777129977624	STABLE_Total	0.109890172953605	0.519342006235886	0.777366960322089	STABLE_Heavy	0.271363573518433	0.10453151839492	0.287736887531344	STABLE_Light	STABLE_Total STABLE_Heavy STABLE_Light	Stable
Apoc1	ENSMUSG00000040564	1.03181607565835	0.0232046724617398	0.177395890592757	UP_Total	0.749434178376436	0.0874128230800694	0.365778461370025	STABLE_Heavy	1.22090553081476	0.00405410048416661	0.0381472618642912	UP_Light	UP_Total STABLE_Heavy UP_Light	Mixture
Apod	ENSMUSG00000022548	0.148926502966492	0.196391867634693	0.522118226079887	STABLE_Total	0.0439889899543066	0.721184327705637	0.886172834035419	STABLE_Heavy	0.226274361101444	0.0637326444095124	0.215499193543893	STABLE_Light	STABLE_Total STABLE_Heavy STABLE_Light	Stable
Apoe	ENSMUSG00000002985	0.447104731094557	0.000286398982148095	0.00982900140467272	UP_Total	0.258180435657444	0.0543774116891375	0.29632908345277	STABLE_Heavy	0.431714726057018	0.00099667636481198	0.0145567472732509	UP_Light	UP_Total STABLE_Heavy UP_Light	Mixture
Apold1	ENSMUSG00000090698	0.0897391598823955	0.638847337154875	0.854872888389648	STABLE_Total	0.0639326883797835	0.762970494446831	0.905136951642137	STABLE_Heavy	0.147609939060347	0.445073328284106	0.657128524699189	STABLE_Light	STABLE_Total STABLE_Heavy STABLE_Light	Stable
Apoo	ENSMUSG00000079508	0.0507536557996679	0.553124286893778	0.811033646863336	STABLE_Total	-0.0538750264464646	0.545065670865742	0.793669404804774	STABLE_Heavy	0.130338596908968	0.141265710981707	0.34259321158182	STABLE_Light	STABLE_Total STABLE_Heavy STABLE_Light	Stable
Apool	ENSMUSG00000025525	0.115369725133081	0.305410972774706	0.636204282397025	STABLE_Total	0.00895027759930876	0.938775666415586	0.976271700718625	STABLE_Heavy	0.457136741467888	7.31342673572791e-05	0.00218292864126498	UP_Light	STABLE_Total STABLE_Heavy UP_Light	Translation_only
App	ENSMUSG00000022892	0.0799177720570018	0.429238515008187	0.734964118593853	STABLE_Total	0.319721927675757	0.00541246586818498	0.0860540115941658	UP_Heavy	0.148242710592552	0.161358963841435	0.370423831767107	STABLE_Light	STABLE_Total UP_Heavy STABLE_Light	Translation_only
Appbp2	ENSMUSG00000018481	0.00547097112121631	0.942712889036196	0.981095842232978	STABLE_Total	-0.0105341978225862	0.897143598922264	0.961024307916338	STABLE_Heavy	-0.086007110957407	0.279905809870763	0.508813334048435	STABLE_Light	STABLE_Total STABLE_Heavy STABLE_Light	Stable
Appl1	ENSMUSG00000040760	0.0749750674645854	0.411148752613148	0.721082811318118	STABLE_Total	0.158968886738202	0.094279349412701	0.37515759964472	STABLE_Heavy	-0.0324108576006675	0.732190893838987	0.86033895050857	STABLE_Light	STABLE_Total STABLE_Heavy STABLE_Light	Stable
Appl2	ENSMUSG00000020263	0.0600468010677662	0.589295089276024	0.829601652487653	STABLE_Total	0.165211897862699	0.15547437450299	0.469724980196806	STABLE_Heavy	0.0675427639637264	0.564751506505063	0.750267176727416	STABLE_Light	STABLE_Total STABLE_Heavy STABLE_Light	Stable
Aprt	ENSMUSG00000006589	0.239341530591198	0.0015984321094329	0.0328777790761149	STABLE_Total	0.093960317903082	0.223402339372474	0.545195884135748	STABLE_Heavy	0.38903934511778	4.66117809561014e-07	3.48805038480388e-05	UP_Light	STABLE_Total STABLE_Heavy UP_Light	Translation_only
Aptx	ENSMUSG00000028411	-0.0758297134589638	0.337498768795647	0.663944892244327	STABLE_Total	-0.0523100739337469	0.532041206000692	0.784402915850476	STABLE_Heavy	-0.158434855162559	0.0517596584143435	0.1917217275167	STABLE_Light	STABLE_Total STABLE_Heavy STABLE_Light	Stable
Aqp1	ENSMUSG00000004655	0.681974290193599	0.0370337067433144	0.228687438535447	STABLE_Total	0.450957484166913	0.204566498003214	0.527485198910951	STABLE_Heavy	0.810134896457358	0.0211991315612025	0.11111936174669	UP_Light	STABLE_Total STABLE_Heavy UP_Light	Translation_only
Aqp11	ENSMUSG00000042797	0.108680639455469	0.394395352413421	0.708139858255791	STABLE_Total	0.0513116429330137	0.698841311619064	0.876515478957725	STABLE_Heavy	-0.153689001748757	0.241583443722587	0.466874882423634	STABLE_Light	STABLE_Total STABLE_Heavy STABLE_Light	Stable
Aqp3	ENSMUSG00000028435	3.58921310596926	3.59418372058433e-05	0.00194591545520554	UP_Total	1.49956350514568	0.0658927800407226	0.323306145584829	STABLE_Heavy	3.68704486719518	1.37870971713248e-05	0.000599822285117303	UP_Light	UP_Total STABLE_Heavy UP_Light	Mixture
Aqp5	ENSMUSG00000044217	-0.0296029189644908	0.945597821589991	0.981772340509655	STABLE_Total	0.0605030182576108	0.89502330493147	0.960768691662289	STABLE_Heavy	-0.130401705915656	0.766256670056227	0.880217700425261	STABLE_Light	STABLE_Total STABLE_Heavy STABLE_Light	Stable
Aqp6	ENSMUSG00000043144	0.296204785450256	0.455790577292846	0.750864637773195	STABLE_Total	0.0976595556175045	0.816272191214689	0.928395772686744	STABLE_Heavy	0.328765445372541	0.423195497247124	0.639088855998418	STABLE_Light	STABLE_Total STABLE_Heavy STABLE_Light	Stable
Aqr	ENSMUSG00000040383	-0.0562438183760187	0.579052032699098	0.824444887553487	STABLE_Total	0.231539067960176	0.0475776912661543	0.278486119123029	STABLE_Heavy	-0.0858379967271741	0.414874050151203	0.631973128702474	STABLE_Light	STABLE_Total STABLE_Heavy STABLE_Light	Stable
Araf	ENSMUSG00000001127	-0.0848392572121456	0.291052184809255	0.623416461242421	STABLE_Total	-0.0584257845748473	0.491580199543449	0.758348167986164	STABLE_Heavy	-0.112407494315906	0.202093449377627	0.422583112833467	STABLE_Light	STABLE_Total STABLE_Heavy STABLE_Light	Stable
Arap1	ENSMUSG00000032812	0.481405613265732	0.0458297869302307	0.257626566545545	STABLE_Total	0.453947933342495	0.0845950428863251	0.361829630118612	STABLE_Heavy	0.536435424440793	0.0414852724135305	0.167870365287784	UP_Light	STABLE_Total STABLE_Heavy UP_Light	Translation_only
Arap2	ENSMUSG00000037999	0.476036001441335	0.00337354293217448	0.0547048333124985	UP_Total	0.310650162871802	0.0622815102074585	0.315183518522552	STABLE_Heavy	0.355876506483708	0.0299372592784373	0.138351030720566	UP_Light	UP_Total STABLE_Heavy UP_Light	Mixture
Arap3	ENSMUSG00000024451	0.294146932235784	0.0389199116486509	0.236061215811122	STABLE_Total	0.312014886493131	0.042488614955816	0.263502827179546	STABLE_Heavy	0.262630993629253	0.0709192407391165	0.228909069085318	STABLE_Light	STABLE_Total STABLE_Heavy STABLE_Light	Stable
Arc	ENSMUSG00000022602	0.120543646782252	0.546761871238067	0.805450367568647	STABLE_Total	0.0902697394385983	0.655031704781737	0.856024957723594	STABLE_Heavy	-0.0495585525277922	0.807564163431266	0.90332673894684	STABLE_Light	STABLE_Total STABLE_Heavy STABLE_Light	Stable
Arcn1	ENSMUSG00000032096	0.0162856045336427	0.783150076133498	0.920329350912202	STABLE_Total	-0.0774479852575175	0.22357996782202	0.545536641403933	STABLE_Heavy	0.0622020109430155	0.322084099406814	0.551677572796902	STABLE_Light	STABLE_Total STABLE_Heavy STABLE_Light	Stable
Arel1	ENSMUSG00000042350	-0.0684590965755375	0.33707195550409	0.663626775499329	STABLE_Total	-0.035112634070497	0.641420909195483	0.848000128244827	STABLE_Heavy	-0.0267512489239697	0.723190152864493	0.855475337582422	STABLE_Light	STABLE_Total STABLE_Heavy STABLE_Light	Stable
Arf1	ENSMUSG00000048076	0.000811629682811115	0.990430239274321	0.996882908710336	STABLE_Total	-0.0642148989543994	0.377813732295214	0.682525319974214	STABLE_Heavy	0.092765431773145	0.196209233144825	0.415728447500038	STABLE_Light	STABLE_Total STABLE_Heavy STABLE_Light	Stable
Arf2	ENSMUSG00000062421	-0.0737261953382134	0.305438387050549	0.636204282397025	STABLE_Total	-0.11079569968745	0.151767325288811	0.46419332960619	STABLE_Heavy	0.00992729707088804	0.897219966101786	0.948269690378326	STABLE_Light	STABLE_Total STABLE_Heavy STABLE_Light	Stable
Arf3	ENSMUSG00000051853	-0.0805935850266624	0.296522237836405	0.627772736624089	STABLE_Total	-0.0536670406186468	0.51555033071993	0.774485309003456	STABLE_Heavy	-0.0822955299340678	0.31036083750629	0.540304855906119	STABLE_Light	STABLE_Total STABLE_Heavy STABLE_Light	Stable
Arf4	ENSMUSG00000021877	-0.10986038063384	0.143256410506634	0.451433776480191	STABLE_Total	-0.197872195177027	0.0132997163446772	0.144874072504196	STABLE_Heavy	-0.244960721718745	0.00220736705452595	0.0251940840135997	STABLE_Light	STABLE_Total STABLE_Heavy STABLE_Light	Stable
Arf5	ENSMUSG00000020440	0.0580225256851322	0.391150358787365	0.705672995867078	STABLE_Total	0.0443813964315677	0.542524003606688	0.791808185400145	STABLE_Heavy	-0.072191627748278	0.325686003679169	0.554986300878764	STABLE_Light	STABLE_Total STABLE_Heavy STABLE_Light	Stable
Arf6	ENSMUSG00000044147	0.0226428619474865	0.761687027133787	0.912054497768197	STABLE_Total	-0.0517747443636919	0.493800152171576	0.760115095332911	STABLE_Heavy	-0.0526541790915638	0.482533946774377	0.688573687887857	STABLE_Light	STABLE_Total STABLE_Heavy STABLE_Light	Stable
Arfgap1	ENSMUSG00000027575	0.0361239671471971	0.694064159851054	0.883243139130396	STABLE_Total	0.0272738600801788	0.785937114601311	0.914828451868449	STABLE_Heavy	0.0474261157141513	0.621522169396048	0.791246179843484	STABLE_Light	STABLE_Total STABLE_Heavy STABLE_Light	Stable
Arfgap2	ENSMUSG00000027255	-0.0639118427352064	0.398029645939722	0.711290966735946	STABLE_Total	-0.0258648552235678	0.745872627947715	0.897761009343172	STABLE_Heavy	0.0360489753575479	0.643470839120332	0.805286055441604	STABLE_Light	STABLE_Total STABLE_Heavy STABLE_Light	Stable
Arfgap3	ENSMUSG00000054277	0.210574312324632	0.030523005500763	0.206001042363973	STABLE_Total	0.115107155776617	0.273065209175518	0.594269699580553	STABLE_Heavy	0.222543130550019	0.025916601677662	0.125746755757416	STABLE_Light	STABLE_Total STABLE_Heavy STABLE_Light	Stable
Arfgef1	ENSMUSG00000067851	-0.00152783821746713	0.98660714184311	0.995191189235288	STABLE_Total	0.076549085323344	0.42502606402083	0.717173495114049	STABLE_Heavy	-0.14465620383082	0.127747704897557	0.322843478122553	STABLE_Light	STABLE_Total STABLE_Heavy STABLE_Light	Stable
Arfgef2	ENSMUSG00000074582	0.267442416649683	0.00500024868838619	0.0711281747671091	UP_Total	0.273421592321962	0.00623043871744851	0.0921219450735409	UP_Heavy	0.272806015259088	0.00597010415190856	0.0494306720351506	UP_Light	UP_Total UP_Heavy UP_Light	Mixture
Arfgef3	ENSMUSG00000019852	0.176768355850709	0.174295239765002	0.495810730593647	STABLE_Total	0.280221070956094	0.0435678425651584	0.266184545824414	STABLE_Heavy	0.140332170680606	0.287490581228638	0.516207452669622	STABLE_Light	STABLE_Total STABLE_Heavy STABLE_Light	Stable
Arfip1	ENSMUSG00000074513	0.117462522467256	0.232372398015139	0.56398541946425	STABLE_Total	0.0988734494013572	0.329909632110521	0.641977851478822	STABLE_Heavy	0.0173644833323798	0.862746022252476	0.931404180914877	STABLE_Light	STABLE_Total STABLE_Heavy STABLE_Light	Stable
Arfip2	ENSMUSG00000030881	0.0135575613886393	0.832406896693799	0.941382429634113	STABLE_Total	-0.0149413275998609	0.823691522884071	0.932247943264993	STABLE_Heavy	0.00423918980531705	0.950784430259987	0.97698340003168	STABLE_Light	STABLE_Total STABLE_Heavy STABLE_Light	Stable
Arfrp1	ENSMUSG00000038671	-0.00817499136261524	0.910344015316609	0.968935897798742	STABLE_Total	-0.0984503170419641	0.183613780382528	0.503323341311469	STABLE_Heavy	-0.0293914677661941	0.682749086165207	0.829291762273593	STABLE_Light	STABLE_Total STABLE_Heavy STABLE_Light	Stable
Arg2	ENSMUSG00000021125	-0.174805403380407	0.217905405774352	0.548372990482448	STABLE_Total	-0.189209357758358	0.199300577459363	0.520625616918501	STABLE_Heavy	0.0111680963756875	0.939246874414851	0.970190976648422	STABLE_Light	STABLE_Total STABLE_Heavy STABLE_Light	Stable
Arglu1	ENSMUSG00000040459	-0.124946709494015	0.215860291514843	0.545617289661724	STABLE_Total	-0.220417733631196	0.0382398111694904	0.248640545724224	STABLE_Heavy	0.0395447395719768	0.694181389477911	0.836314694028226	STABLE_Light	STABLE_Total STABLE_Heavy STABLE_Light	Stable
Arhgap1	ENSMUSG00000027247	-0.0750157533559172	0.258009768804909	0.592679400117133	STABLE_Total	-0.0777130459778909	0.268033614836146	0.590933447205551	STABLE_Heavy	-0.144616384053151	0.0396392064049638	0.164371025350761	STABLE_Light	STABLE_Total STABLE_Heavy STABLE_Light	Stable
Arhgap10	ENSMUSG00000037148	0.316103672987941	0.09508496641434	0.368445089657301	STABLE_Total	0.148724643344788	0.450685520890999	0.73361587567257	STABLE_Heavy	0.151294634682419	0.429001067430129	0.644197084519858	STABLE_Light	STABLE_Total STABLE_Heavy STABLE_Light	Stable
Arhgap11a	ENSMUSG00000041219	-0.1719692707343	0.173271041793988	0.494071965647722	STABLE_Total	-0.0770660546164371	0.567069215452732	0.808080667618349	STABLE_Heavy	-0.548925669010436	2.97230286819041e-05	0.00111418674356683	DOWN_Light	STABLE_Total STABLE_Heavy DOWN_Light	Translation_only
Arhgap12	ENSMUSG00000041225	0.0546247631898747	0.548513905257351	0.806453060704535	STABLE_Total	0.0644133324621464	0.509439538831281	0.770789699546918	STABLE_Heavy	-0.0903707221087323	0.343497250333322	0.570719826760271	STABLE_Light	STABLE_Total STABLE_Heavy STABLE_Light	Stable
Arhgap17	ENSMUSG00000030766	0.0375953636524858	0.712165557826184	0.891075846559337	STABLE_Total	0.0784403180034707	0.467459656101582	0.743060040151728	STABLE_Heavy	-0.178213477417639	0.0851094475104777	0.254937687858946	STABLE_Light	STABLE_Total STABLE_Heavy STABLE_Light	Stable
Arhgap18	ENSMUSG00000039031	0.0732175688800224	0.470075824064259	0.76036546405383	STABLE_Total	-0.0669711115851908	0.533565050135812	0.785198178023766	STABLE_Heavy	0.0778948614115096	0.459503125600114	0.669754961851862	STABLE_Light	STABLE_Total STABLE_Heavy STABLE_Light	Stable
Arhgap19	ENSMUSG00000025154	0.0100615730500577	0.91726411763	0.971917834277996	STABLE_Total	0.0478896712364948	0.63918752782447	0.846882183183454	STABLE_Heavy	-0.0462600229364669	0.641109969835179	0.804165144828765	STABLE_Light	STABLE_Total STABLE_Heavy STABLE_Light	Stable
Arhgap20	ENSMUSG00000053199	0.0777882584642673	0.446705784674426	0.745591354462614	STABLE_Total	0.0925267947301157	0.37950344023681	0.683421485780081	STABLE_Heavy	0.0189818969644949	0.85225291994594	0.926096470824603	STABLE_Light	STABLE_Total STABLE_Heavy STABLE_Light	Stable
Arhgap21	ENSMUSG00000036591	-0.169575379937415	0.055319494165561	0.285485973305162	STABLE_Total	-0.106383500850341	0.27328639718655	0.594480727940499	STABLE_Heavy	-0.224985325222604	0.0167530981360286	0.0969074254387442	STABLE_Light	STABLE_Total STABLE_Heavy STABLE_Light	Stable
Arhgap23	ENSMUSG00000049807	-0.0955447061538988	0.264956706476895	0.600453948813545	STABLE_Total	-0.0216648180659716	0.815227903503734	0.928243874264661	STABLE_Heavy	-0.0397267046563709	0.661167301956733	0.816057337877649	STABLE_Light	STABLE_Total STABLE_Heavy STABLE_Light	Stable
Arhgap24	ENSMUSG00000057315	0.405930331183242	0.0449168820456801	0.254412216832764	STABLE_Total	0.304205353004813	0.159786423828229	0.474566339863856	STABLE_Heavy	0.480857212848969	0.0221109659297473	0.114189617932871	UP_Light	STABLE_Total STABLE_Heavy UP_Light	Translation_only
Arhgap26	ENSMUSG00000036452	0.146058167206602	0.292745540862213	0.62506658687668	STABLE_Total	0.437843565107056	0.00230960886837082	0.0509355676239628	UP_Heavy	-0.00143337022262834	0.991956263855149	0.997165388612826	STABLE_Light	STABLE_Total UP_Heavy STABLE_Light	Translation_only
Arhgap27	ENSMUSG00000034255	0.426715639101883	0.00892129538113835	0.103126439442032	UP_Total	0.0364542837737436	0.830121864903012	0.934675139058295	STABLE_Heavy	0.039635382770148	0.81483108832405	0.907484762711795	STABLE_Light	UP_Total STABLE_Heavy STABLE_Light	Transcription_only
Arhgap28	ENSMUSG00000024043	0.362750568074839	0.21233496122155	0.541477856925129	STABLE_Total	0.316304692549442	0.307790997168149	0.623913644296023	STABLE_Heavy	0.317994014535685	0.298293788825661	0.527826078285037	STABLE_Light	STABLE_Total STABLE_Heavy STABLE_Light	Stable
Arhgap29	ENSMUSG00000039831	0.17566920427088	0.198281738005066	0.524755829899284	STABLE_Total	0.162557640674565	0.262239187524514	0.586078458170835	STABLE_Heavy	0.0604986425803806	0.668916155532478	0.82005202330969	STABLE_Light	STABLE_Total STABLE_Heavy STABLE_Light	Stable
Arhgap31	ENSMUSG00000022799	0.138221392852336	0.458401175166177	0.752990023019892	STABLE_Total	0.165671570890917	0.408484429739915	0.706856190979962	STABLE_Heavy	-0.0531653990861658	0.786550043081085	0.891630396250702	STABLE_Light	STABLE_Total STABLE_Heavy STABLE_Light	Stable
Arhgap32	ENSMUSG00000041444	-0.111388234782795	0.137402569292172	0.442300970926912	STABLE_Total	0.00728597677704325	0.927841693062115	0.971774322914652	STABLE_Heavy	-0.135810596049139	0.0805435713113701	0.247484804409058	STABLE_Light	STABLE_Total STABLE_Heavy STABLE_Light	Stable
Arhgap33	ENSMUSG00000036882	-0.177002180373941	0.0481713041874346	0.263415839779287	STABLE_Total	-0.0594013015894356	0.552820144312703	0.798137955865003	STABLE_Heavy	-0.316416073612218	0.000640924119722066	0.010751307387672	DOWN_Light	STABLE_Total STABLE_Heavy DOWN_Light	Translation_only
Arhgap35	ENSMUSG00000058230	-0.172957606417229	0.0225970293174815	0.174890512923869	STABLE_Total	-0.0558832422296436	0.491334172358815	0.758348167986164	STABLE_Heavy	-0.106661946147352	0.185190742020114	0.40205405764143	STABLE_Light	STABLE_Total STABLE_Heavy STABLE_Light	Stable
Arhgap36	ENSMUSG00000036198	0.238477248048683	0.451246556743	0.74785982868312	STABLE_Total	0.10722713260176	0.752366798769887	0.900594474732305	STABLE_Heavy	0.327224591079168	0.339302277583887	0.566964944049333	STABLE_Light	STABLE_Total STABLE_Heavy STABLE_Light	Stable
Arhgap39	ENSMUSG00000033697	-0.153416004495131	0.0898698913513804	0.360068647688806	STABLE_Total	-0.0351572513886685	0.719348984359712	0.885585094190738	STABLE_Heavy	-0.28141863435526	0.00296806722598903	0.0311951253027266	DOWN_Light	STABLE_Total STABLE_Heavy DOWN_Light	Translation_only
Arhgap42	ENSMUSG00000050730	-0.0628260432892701	0.541241605352428	0.802763949316464	STABLE_Total	0.0881985108978032	0.419633287333851	0.714451370356189	STABLE_Heavy	0.156682073181609	0.145056094925926	0.348605683771596	STABLE_Light	STABLE_Total STABLE_Heavy STABLE_Light	Stable
Arhgap44	ENSMUSG00000033389	0.00862656935026114	0.93713951681329	0.979293401476702	STABLE_Total	0.036788056434185	0.749869077851196	0.899743225409685	STABLE_Heavy	0.143998501781862	0.200345402300279	0.420583538314922	STABLE_Light	STABLE_Total STABLE_Heavy STABLE_Light	Stable
Arhgap45	ENSMUSG00000035697	0.525347379728167	0.0798766537438751	0.342053032630871	STABLE_Total	0.648035710863018	0.0423749326791354	0.263252664852595	STABLE_Heavy	0.377094790215204	0.248390294504313	0.474915362657934	STABLE_Light	STABLE_Total STABLE_Heavy STABLE_Light	Stable
Arhgap5	ENSMUSG00000035133	0.109080829735489	0.504564927788881	0.780783627750771	STABLE_Total	0.105304381473117	0.53235094626714	0.784602402424776	STABLE_Heavy	-0.067109729688535	0.690351113145571	0.833739429487118	STABLE_Light	STABLE_Total STABLE_Heavy STABLE_Light	Stable
Arhgdia	ENSMUSG00000025132	-0.0706161010756309	0.294672265499991	0.626478560015307	STABLE_Total	-0.0819291302917586	0.26470737368704	0.588914127011487	STABLE_Heavy	0.0082932368078951	0.906674082499062	0.953844786578664	STABLE_Light	STABLE_Total STABLE_Heavy STABLE_Light	Stable
Arhgdib	ENSMUSG00000030220	0.808975323436628	0.000851709335206556	0.0216042242501069	UP_Total	0.550193430868078	0.033662071188817	0.231403132004816	STABLE_Heavy	0.681370541858004	0.00816232694256885	0.0609803279108508	UP_Light	UP_Total STABLE_Heavy UP_Light	Mixture
Arhgdig	ENSMUSG00000073433	0.14184131093862	0.356207298046487	0.677808903651878	STABLE_Total	0.19890456019877	0.221987378928483	0.544046598212233	STABLE_Heavy	0.0536719899269697	0.734370986077399	0.861437530079985	STABLE_Light	STABLE_Total STABLE_Heavy STABLE_Light	Stable
Arhgef1	ENSMUSG00000040940	-0.103037317853009	0.350913267730462	0.674188037881572	STABLE_Total	0.0455844859621171	0.700469756849067	0.877400281529702	STABLE_Heavy	-0.0201848338071719	0.860954137606682	0.930356657656114	STABLE_Light	STABLE_Total STABLE_Heavy STABLE_Light	Stable
Arhgef10	ENSMUSG00000071176	0.236927508759321	0.0622984903260975	0.303604693011467	STABLE_Total	0.13174183585215	0.326656808376404	0.638822119200231	STABLE_Heavy	0.00667767789360701	0.958944421697333	0.981292708928891	STABLE_Light	STABLE_Total STABLE_Heavy STABLE_Light	Stable
Arhgef10l	ENSMUSG00000040964	-0.00378178836504094	0.96336000288886	0.987150065054269	STABLE_Total	0.100496653940299	0.246389324898739	0.570458238602032	STABLE_Heavy	0.0629275386484493	0.464624734135977	0.67386141671956	STABLE_Light	STABLE_Total STABLE_Heavy STABLE_Light	Stable
Arhgef11	ENSMUSG00000041977	-0.120480302411447	0.115866397809606	0.402668121746517	STABLE_Total	-0.0841308897609591	0.298460723987241	0.616742453566551	STABLE_Heavy	-0.150864009939307	0.0553851749881384	0.199842619342222	STABLE_Light	STABLE_Total STABLE_Heavy STABLE_Light	Stable
Arhgef12	ENSMUSG00000059495	-0.177555371253403	0.0145818854730565	0.138552038210902	STABLE_Total	-0.084137656729397	0.279940374840513	0.600403938091612	STABLE_Heavy	-0.105838928610728	0.172805910047556	0.385101113789755	STABLE_Light	STABLE_Total STABLE_Heavy STABLE_Light	Stable
Arhgef15	ENSMUSG00000052921	0.114372892929416	0.261730264410597	0.596768793639866	STABLE_Total	0.0606198464016665	0.563756883439091	0.806000555221572	STABLE_Heavy	0.150106479778704	0.143366933490429	0.346128488256815	STABLE_Light	STABLE_Total STABLE_Heavy STABLE_Light	Stable
Arhgef17	ENSMUSG00000032875	0.115149763479673	0.190353944443237	0.517085750731623	STABLE_Total	0.16124243431078	0.0914979245058053	0.371503309425862	STABLE_Heavy	0.0175944576623177	0.849510470387615	0.925373431210545	STABLE_Light	STABLE_Total STABLE_Heavy STABLE_Light	Stable
Arhgef18	ENSMUSG00000004568	-0.00548282176519942	0.95491288211992	0.984388931525542	STABLE_Total	0.0639733309596998	0.561431238796733	0.804197176035587	STABLE_Heavy	-0.0751737191446045	0.459225419433518	0.66971427818013	STABLE_Light	STABLE_Total STABLE_Heavy STABLE_Light	Stable
Arhgef19	ENSMUSG00000028919	0.736780516521457	0.0327035400113938	0.213950293607882	STABLE_Total	0.783917097926658	0.0379250138138601	0.247943892995935	STABLE_Heavy	0.750521754676533	0.0399566946555431	0.164967349518363	UP_Light	STABLE_Total STABLE_Heavy UP_Light	Translation_only
Arhgef2	ENSMUSG00000028059	-0.104017631803311	0.141608788409691	0.448407008204221	STABLE_Total	0.0339823718581047	0.662325473211625	0.859423037375374	STABLE_Heavy	-0.168151514982015	0.0218256482645132	0.113391487344414	STABLE_Light	STABLE_Total STABLE_Heavy STABLE_Light	Stable
Arhgef25	ENSMUSG00000019467	0.0399413442816035	0.639557707935385	0.855230165055631	STABLE_Total	0.0657264524387606	0.462715271379248	0.740745024686669	STABLE_Heavy	-0.0193922343416162	0.827156916815747	0.912656920897916	STABLE_Light	STABLE_Total STABLE_Heavy STABLE_Light	Stable
Arhgef26	ENSMUSG00000036885	-0.114282896535977	0.255265064239458	0.590629379620708	STABLE_Total	-0.147521764250965	0.158426704766825	0.473718013558769	STABLE_Heavy	-0.343589042469204	0.00102972999599138	0.0148581241733148	DOWN_Light	STABLE_Total STABLE_Heavy DOWN_Light	Translation_only
Arhgef28	ENSMUSG00000021662	0.114831373002964	0.336475472860779	0.663022009863053	STABLE_Total	0.20247971153618	0.0990664364445098	0.382068963415845	STABLE_Heavy	0.095811884627515	0.426967685611902	0.642353040168718	STABLE_Light	STABLE_Total STABLE_Heavy STABLE_Light	Stable
Arhgef3	ENSMUSG00000021895	0.441650285997256	0.0153886492490917	0.143371081939785	UP_Total	0.429503130866472	0.0242548618262745	0.197072468160625	UP_Heavy	0.27947838645179	0.131224930007837	0.327861029013784	STABLE_Light	UP_Total UP_Heavy STABLE_Light	Stable
Arhgef37	ENSMUSG00000045094	-0.240459707073954	0.173494627965878	0.494611273571506	STABLE_Total	-0.312253484271741	0.069917497236625	0.332165952291934	STABLE_Heavy	-0.139858952253883	0.409723758114073	0.62759031209258	STABLE_Light	STABLE_Total STABLE_Heavy STABLE_Light	Stable
Arhgef39	ENSMUSG00000051517	0.196051444809145	0.189394408474318	0.515219998653616	STABLE_Total	-0.0917021829938689	0.553849344357167	0.798590423230668	STABLE_Heavy	0.188389938168784	0.203426615491064	0.423863430891093	STABLE_Light	STABLE_Total STABLE_Heavy STABLE_Light	Stable
Arhgef4	ENSMUSG00000037509	-0.0982287860529714	0.461692894908729	0.755473545954482	STABLE_Total	-0.0593433156942189	0.673255595025694	0.864418760309773	STABLE_Heavy	-0.306023971876894	0.0253454850658368	0.124108161354099	DOWN_Light	STABLE_Total STABLE_Heavy DOWN_Light	Translation_only
Arhgef40	ENSMUSG00000004562	-0.0593173998664498	0.571259902237518	0.820658140676198	STABLE_Total	0.122926566162005	0.28846957882175	0.609259408578051	STABLE_Heavy	-0.0949408915097488	0.391639349802082	0.612168333708056	STABLE_Light	STABLE_Total STABLE_Heavy STABLE_Light	Stable
Arhgef5	ENSMUSG00000033542	0.217762494204273	0.255639508381413	0.590794943429185	STABLE_Total	0.412602336070239	0.0431685494926969	0.265378654416644	STABLE_Heavy	0.406978652742534	0.0403918412748817	0.165450974374744	UP_Light	STABLE_Total STABLE_Heavy UP_Light	Translation_only
Arhgef6	ENSMUSG00000031133	0.29190841982962	0.064224079130067	0.308279874313063	STABLE_Total	0.183510868069502	0.264981842328782	0.588965384803612	STABLE_Heavy	0.500777474462604	0.00181986852735869	0.0222364701679052	UP_Light	STABLE_Total STABLE_Heavy UP_Light	Translation_only
Arhgef7	ENSMUSG00000031511	-0.223754727008064	0.00441119657742598	0.0652230167477907	STABLE_Total	-0.201290440186026	0.016741857343848	0.163512140058249	STABLE_Heavy	-0.335864236807615	5.69361509739654e-05	0.00182056195887132	DOWN_Light	STABLE_Total STABLE_Heavy DOWN_Light	Translation_only
Arhgef9	ENSMUSG00000025656	-0.048160812470019	0.539859808793901	0.801821946311833	STABLE_Total	-0.0592696181106785	0.478157197728234	0.750172622642327	STABLE_Heavy	0.0339545564581692	0.672624872105663	0.822001641881256	STABLE_Light	STABLE_Total STABLE_Heavy STABLE_Light	Stable
Arid1a	ENSMUSG00000007880	-0.137287785549178	0.0913322345918057	0.362498657463895	STABLE_Total	0.0562632915341603	0.536942042792753	0.787518357961736	STABLE_Heavy	-0.0863642745024434	0.31853696896823	0.548086680665972	STABLE_Light	STABLE_Total STABLE_Heavy STABLE_Light	Stable
Arid1b	ENSMUSG00000069729	-0.120169322519725	0.103635911176554	0.381127739937102	STABLE_Total	-0.113171895595718	0.156676055571258	0.471078142374148	STABLE_Heavy	-0.178043502590335	0.0249728950119839	0.12299686232832	STABLE_Light	STABLE_Total STABLE_Heavy STABLE_Light	Stable
Arid2	ENSMUSG00000033237	-0.245532414550274	0.00156499480519063	0.032422266115616	STABLE_Total	-0.30438232619303	0.000385541702543862	0.0153330255496461	DOWN_Heavy	-0.337126320166664	5.17347005276745e-05	0.00168807976244505	DOWN_Light	STABLE_Total DOWN_Heavy DOWN_Light	Translation_only
Arid3a	ENSMUSG00000019564	0.326434293514844	0.00654635233329873	0.0846720544587116	UP_Total	0.234287634827578	0.0595148979921476	0.307966442967073	STABLE_Heavy	0.0830586057484407	0.486114210355571	0.691004130502468	STABLE_Light	UP_Total STABLE_Heavy STABLE_Light	Transcription_only
Arid3b	ENSMUSG00000004661	-0.0620777059195896	0.566750488086275	0.818841328953463	STABLE_Total	0.00793123592730068	0.943250249886247	0.977905310995866	STABLE_Heavy	-0.276763501622705	0.0095975218415434	0.0674457274004105	DOWN_Light	STABLE_Total STABLE_Heavy DOWN_Light	Translation_only
Arid4a	ENSMUSG00000048118	-0.19200187428548	0.121542030030509	0.414385876311568	STABLE_Total	-0.12281583685438	0.342481240227512	0.653566046270174	STABLE_Heavy	-0.314075729520116	0.0132021951667299	0.0824462444579125	DOWN_Light	STABLE_Total STABLE_Heavy DOWN_Light	Translation_only
Arid4b	ENSMUSG00000039219	-0.0977003718162897	0.535088689168277	0.799677357863678	STABLE_Total	-0.0356191516856454	0.830185789041679	0.934675139058295	STABLE_Heavy	-0.195707140688942	0.225966536997777	0.449655758141277	STABLE_Light	STABLE_Total STABLE_Heavy STABLE_Light	Stable
Arid5a	ENSMUSG00000037447	0.231862795975895	0.309891911390847	0.639640878267855	STABLE_Total	0.536881830225057	0.0197089925903123	0.177620818767309	UP_Heavy	-0.148161502407499	0.518618456881346	0.716218274860089	STABLE_Light	STABLE_Total UP_Heavy STABLE_Light	Translation_only
Arid5b	ENSMUSG00000019947	0.19860560516271	0.101804664501665	0.378263345820498	STABLE_Total	0.215794729727015	0.092176996569831	0.372629884951787	STABLE_Heavy	0.0267584610274616	0.827545102246838	0.912944908018892	STABLE_Light	STABLE_Total STABLE_Heavy STABLE_Light	Stable
Arih1	ENSMUSG00000025234	0.0108968325724022	0.886083338391049	0.961298304982633	STABLE_Total	0.0185348091560004	0.81224111114315	0.926754004027832	STABLE_Heavy	-0.0625658787987513	0.415276088963855	0.632187780402414	STABLE_Light	STABLE_Total STABLE_Heavy STABLE_Light	Stable
Arih2	ENSMUSG00000064145	-0.15186356135306	0.0288823525326933	0.201000453374638	STABLE_Total	-0.160581447537658	0.0266456884945013	0.206896781890511	STABLE_Heavy	-0.197235460555495	0.00651224971715334	0.0523495908114056	STABLE_Light	STABLE_Total STABLE_Heavy STABLE_Light	Stable
Arl1	ENSMUSG00000060904	0.0784198356460903	0.292329772868955	0.624793756015839	STABLE_Total	0.0208985987730267	0.791905330504875	0.917625894274293	STABLE_Heavy	0.0666694788881161	0.412984269208641	0.630298198472251	STABLE_Light	STABLE_Total STABLE_Heavy STABLE_Light	Stable
Arl10	ENSMUSG00000025870	-0.141830173000934	0.150835627855375	0.461519442762187	STABLE_Total	-0.276351817754203	0.0083639797932148	0.111518663702449	DOWN_Heavy	-0.269034383185922	0.00952263501819469	0.0670836462003048	DOWN_Light	STABLE_Total DOWN_Heavy DOWN_Light	Translation_only
Arl13b	ENSMUSG00000022911	0.079998606631627	0.426191375348504	0.73273935050022	STABLE_Total	0.00402043410973496	0.969025060274044	0.987247572406646	STABLE_Heavy	-0.0778912756786944	0.44791030020757	0.659621312963389	STABLE_Light	STABLE_Total STABLE_Heavy STABLE_Light	Stable
Arl14ep	ENSMUSG00000027122	0.357406126908416	9.67208893581541e-05	0.00424654987313461	UP_Total	0.392194035154566	4.86060621781017e-05	0.00298911020101369	UP_Heavy	0.3515123407939	0.000305974878312386	0.00623103734458286	UP_Light	UP_Total UP_Heavy UP_Light	Mixture
Arl15	ENSMUSG00000042348	-0.123344320586088	0.140549915814192	0.446630177367055	STABLE_Total	-0.16881072541991	0.0598413577686902	0.308429126111317	STABLE_Heavy	-0.113940993448412	0.199777156224086	0.42000302121968	STABLE_Light	STABLE_Total STABLE_Heavy STABLE_Light	Stable
Arl16	ENSMUSG00000057594	-0.00263932878781478	0.97485769607229	0.990553591879965	STABLE_Total	-0.137112800413136	0.103620789844492	0.389649994708585	STABLE_Heavy	-0.12545010540997	0.134746236902164	0.332912015695125	STABLE_Light	STABLE_Total STABLE_Heavy STABLE_Light	Stable
Arl2	ENSMUSG00000024944	0.0561992257505327	0.526677972655804	0.794807026127219	STABLE_Total	-0.0250473792338285	0.79282607692634	0.918168264554679	STABLE_Heavy	0.0641454238165787	0.494624627196984	0.69702844254683	STABLE_Light	STABLE_Total STABLE_Heavy STABLE_Light	Stable
Arl2bp	ENSMUSG00000031776	-0.0949015046926577	0.226619507309434	0.558303240401467	STABLE_Total	-0.0140604538962862	0.868136804950526	0.949625913041882	STABLE_Heavy	-0.227204197415207	0.00597760330113153	0.0494642366538013	STABLE_Light	STABLE_Total STABLE_Heavy STABLE_Light	Stable
Arl3	ENSMUSG00000025035	0.155289625726875	0.0785346257833017	0.340079280720454	STABLE_Total	0.0447658645248824	0.633377394293329	0.843778347394388	STABLE_Heavy	0.277026553520783	0.0050464328418988	0.0444216041147401	UP_Light	STABLE_Total STABLE_Heavy UP_Light	Translation_only
Arl4a	ENSMUSG00000047446	0.0617244307596751	0.46947356644035	0.759913773079079	STABLE_Total	0.0445143525195831	0.613298137586043	0.833190103025747	STABLE_Heavy	-0.163969144455249	0.0577498530486625	0.204215428625529	STABLE_Light	STABLE_Total STABLE_Heavy STABLE_Light	Stable
Arl4c	ENSMUSG00000049866	-0.0317177781895496	0.704194180131129	0.887319277175937	STABLE_Total	0.0887096109962725	0.317391667053626	0.631309526723318	STABLE_Heavy	-0.200658515482995	0.0230611421308691	0.11719958144173	STABLE_Light	STABLE_Total STABLE_Heavy STABLE_Light	Stable
Arl4d	ENSMUSG00000034936	-0.127127642148506	0.474966367036752	0.763569998869502	STABLE_Total	-0.1922480342373	0.309668819673401	0.625404184070884	STABLE_Heavy	-0.164808083507539	0.372494369441328	0.59575242818981	STABLE_Light	STABLE_Total STABLE_Heavy STABLE_Light	Stable
Arl5a	ENSMUSG00000036093	-0.0266723595802744	0.798720524989357	0.926450334989449	STABLE_Total	-0.0015868485574472	0.989102218958969	0.99534173670666	STABLE_Heavy	-0.249387355748052	0.0198497748168177	0.107111259881973	STABLE_Light	STABLE_Total STABLE_Heavy STABLE_Light	Stable
Arl5b	ENSMUSG00000017418	0.045465972354263	0.639490500356055	0.855230165055631	STABLE_Total	0.0512544178263819	0.600635766344508	0.82622666450207	STABLE_Heavy	-0.142811714156585	0.127700876563022	0.322785753129825	STABLE_Light	STABLE_Total STABLE_Heavy STABLE_Light	Stable
Arl6	ENSMUSG00000022722	0.0724856800213815	0.441752917927231	0.742391038590806	STABLE_Total	-0.0352444535276489	0.717111340600397	0.884536956077841	STABLE_Heavy	-0.221275845051352	0.0270936721246845	0.129364625818545	STABLE_Light	STABLE_Total STABLE_Heavy STABLE_Light	Stable
Arl6ip1	ENSMUSG00000030654	-0.0380013227684368	0.592845929536211	0.831849981465146	STABLE_Total	-0.0814965154768688	0.283942701813555	0.604364364719308	STABLE_Heavy	0.125600689707746	0.100488302856632	0.28140068161355	STABLE_Light	STABLE_Total STABLE_Heavy STABLE_Light	Stable
Arl6ip4	ENSMUSG00000029404	0.0126002068256464	0.865411601108013	0.95281551818311	STABLE_Total	-0.0211086523229824	0.78164287911968	0.91273255921279	STABLE_Heavy	-0.0680239692740912	0.370446897118943	0.593715796152787	STABLE_Light	STABLE_Total STABLE_Heavy STABLE_Light	Stable
Arl6ip5	ENSMUSG00000035199	0.0850269418325102	0.30311523072319	0.634469363973297	STABLE_Total	-0.0374349555636721	0.668945283118663	0.86250987245035	STABLE_Heavy	0.286368831314442	0.00201754645283159	0.0238010800520158	UP_Light	STABLE_Total STABLE_Heavy UP_Light	Translation_only
Arl6ip6	ENSMUSG00000026960	-0.122047555670522	0.247540796762818	0.582900314765257	STABLE_Total	-0.26759494860255	0.0172783381052995	0.166152109965027	DOWN_Heavy	-0.122495068431612	0.271093330968168	0.499113484574248	STABLE_Light	STABLE_Total DOWN_Heavy STABLE_Light	Translation_only
Arl8a	ENSMUSG00000026426	-0.0725883676727896	0.432899178585252	0.736826734670831	STABLE_Total	0.00669993199000921	0.946097025398686	0.978681100486269	STABLE_Heavy	-0.20639076562035	0.0432227931875556	0.17170715046866	STABLE_Light	STABLE_Total STABLE_Heavy STABLE_Light	Stable
Arl8b	ENSMUSG00000030105	0.0387635045531118	0.597314137926481	0.833635099977412	STABLE_Total	-0.0392419607066255	0.619052184882426	0.836256324647816	STABLE_Heavy	0.0113301393532299	0.882959689954207	0.941661882979687	STABLE_Light	STABLE_Total STABLE_Heavy STABLE_Light	Stable
Armc1	ENSMUSG00000027599	-0.0642670851770729	0.429355171337956	0.734964118593853	STABLE_Total	-0.16080715631614	0.0601965619670412	0.309764172100649	STABLE_Heavy	-0.0815558359445948	0.343784465669336	0.570828097787821	STABLE_Light	STABLE_Total STABLE_Heavy STABLE_Light	Stable
Armc10	ENSMUSG00000038525	-0.0192643322225727	0.806469868615303	0.929999028410434	STABLE_Total	-0.116322272544541	0.17417479054017	0.492371334457596	STABLE_Heavy	0.122421965616739	0.145637244097061	0.349348628527258	STABLE_Light	STABLE_Total STABLE_Heavy STABLE_Light	Stable
Armc2	ENSMUSG00000071324	-0.114554029026099	0.44853038424493	0.745727774242749	STABLE_Total	0.076461997631596	0.610886642100181	0.832053446480514	STABLE_Heavy	0.105597264638597	0.473422225673476	0.681288038152542	STABLE_Light	STABLE_Total STABLE_Heavy STABLE_Light	Stable
Armc5	ENSMUSG00000042178	-0.112468836583903	0.394116792124053	0.707911270427252	STABLE_Total	-0.133655677678515	0.33576823189732	0.64822247615519	STABLE_Heavy	-0.135719838945668	0.339143162599563	0.566963016469717	STABLE_Light	STABLE_Total STABLE_Heavy STABLE_Light	Stable
Armc6	ENSMUSG00000002343	-0.335080371936894	0.000791205948317641	0.0205999446017926	DOWN_Total	-0.342447973678754	0.00185560217603076	0.0442539542213847	DOWN_Heavy	-0.13273391182269	0.201531276639029	0.421899174497892	STABLE_Light	DOWN_Total DOWN_Heavy STABLE_Light	Stable
Armc7	ENSMUSG00000057219	-0.0409206060603686	0.71936486492151	0.893619427905521	STABLE_Total	-0.198878237575803	0.0835389134670447	0.360151899050477	STABLE_Heavy	8.18370829875908e-07	0.999991789041274	0.999991789041274	STABLE_Light	STABLE_Total STABLE_Heavy STABLE_Light	Stable
Armc8	ENSMUSG00000032468	-0.07045957274311	0.297748193081236	0.628729741443857	STABLE_Total	-0.117957285053473	0.0996944169254158	0.382806296816848	STABLE_Heavy	-0.0515539179556066	0.464183634606452	0.673432138444303	STABLE_Light	STABLE_Total STABLE_Heavy STABLE_Light	Stable
Armc9	ENSMUSG00000062590	-0.230905305565999	0.0346936094518296	0.220983208030132	STABLE_Total	-0.0732042637787144	0.526320062819314	0.780549286206378	STABLE_Heavy	-0.238282468667423	0.035964588421818	0.153994511175676	STABLE_Light	STABLE_Total STABLE_Heavy STABLE_Light	Stable
Armcx1	ENSMUSG00000033460	0.0975969042057214	0.271295774479746	0.6050625429361	STABLE_Total	0.0498431090404632	0.604168455936575	0.828990136574299	STABLE_Heavy	-0.0280714371224536	0.752300263798627	0.870573828224253	STABLE_Light	STABLE_Total STABLE_Heavy STABLE_Light	Stable
Armcx2	ENSMUSG00000033436	0.0152089891027908	0.80884139738331	0.931564118181629	STABLE_Total	0.0298749656193871	0.657111924546044	0.857269212576313	STABLE_Heavy	0.0693605128807106	0.298442079598918	0.527871496464416	STABLE_Light	STABLE_Total STABLE_Heavy STABLE_Light	Stable
Armcx3	ENSMUSG00000049047	0.157274189931674	0.0528836914844097	0.279033869401569	STABLE_Total	0.118157877386779	0.170008297222922	0.487187449746405	STABLE_Heavy	0.0242584452422644	0.780361513677342	0.888050907725554	STABLE_Light	STABLE_Total STABLE_Heavy STABLE_Light	Stable
Armcx4	ENSMUSG00000049804	-0.141965710095354	0.133211046757077	0.433774324856283	STABLE_Total	0.0419691007410806	0.695959581166968	0.876229631577401	STABLE_Heavy	-0.0538400671574138	0.589604355394232	0.768632500716879	STABLE_Light	STABLE_Total STABLE_Heavy STABLE_Light	Stable
Armcx5	ENSMUSG00000072969	-0.0629631726678927	0.678353916966383	0.875952148551623	STABLE_Total	-0.0705715867458532	0.651065292952354	0.853716723985473	STABLE_Heavy	-0.100866853349842	0.520224731990162	0.71753929072752	STABLE_Light	STABLE_Total STABLE_Heavy STABLE_Light	Stable
Armcx6	ENSMUSG00000050394	0.107508967622522	0.306056178214525	0.636204282397025	STABLE_Total	0.0973549806748449	0.391669521687043	0.693109740276209	STABLE_Heavy	0.139812977667407	0.192060150623532	0.410348598832574	STABLE_Light	STABLE_Total STABLE_Heavy STABLE_Light	Stable
Armh3	ENSMUSG00000039901	-0.1205572388498	0.200075857099357	0.526813070602851	STABLE_Total	0.128835077587619	0.199888513675674	0.521213111304333	STABLE_Heavy	0.00447051653933537	0.963970290494036	0.983958553935229	STABLE_Light	STABLE_Total STABLE_Heavy STABLE_Light	Stable
Armh4	ENSMUSG00000036242	0.216952878919842	0.0508536799957448	0.272123102384982	STABLE_Total	0.234136892500426	0.0447737801587933	0.270078135489192	STABLE_Heavy	0.231513362822045	0.042090977480153	0.169366637803407	STABLE_Light	STABLE_Total STABLE_Heavy STABLE_Light	Stable
Armt1	ENSMUSG00000061759	0.0726564820482121	0.487395852646005	0.771223693947055	STABLE_Total	-0.012378771960553	0.90904941538106	0.966343477164289	STABLE_Heavy	0.136475556183931	0.194976285955156	0.414322865105463	STABLE_Light	STABLE_Total STABLE_Heavy STABLE_Light	Stable
Arnt	ENSMUSG00000015522	0.0901949649412668	0.308218549566709	0.63844953341931	STABLE_Total	0.142036085242339	0.136318914176887	0.444049682747073	STABLE_Heavy	-0.0642911314736558	0.483601195745148	0.689411415679981	STABLE_Light	STABLE_Total STABLE_Heavy STABLE_Light	Stable
Arnt2	ENSMUSG00000015709	-0.103303682760243	0.208058111021005	0.536831593292812	STABLE_Total	-0.0389209705744793	0.656986409664489	0.857269212576313	STABLE_Heavy	-0.115243660300934	0.179672008001478	0.393884718106157	STABLE_Light	STABLE_Total STABLE_Heavy STABLE_Light	Stable
Arntl	ENSMUSG00000055116	-0.0392823913090368	0.734919775341289	0.900337358704419	STABLE_Total	-0.0428076359140855	0.720651915205918	0.885973586796658	STABLE_Heavy	-0.113440843522888	0.345180334951457	0.57192776328887	STABLE_Light	STABLE_Total STABLE_Heavy STABLE_Light	Stable
Arpc1a	ENSMUSG00000029621	0.054501184647853	0.448617322095616	0.745727774242749	STABLE_Total	0.0803422516507165	0.320325570503637	0.633765233775214	STABLE_Heavy	0.176237330353731	0.0179038158950608	0.100234244281801	STABLE_Light	STABLE_Total STABLE_Heavy STABLE_Light	Stable
Arpc1b	ENSMUSG00000029622	0.43261036828966	0.0217459999189285	0.171235147346609	UP_Total	0.299189307137052	0.133577542162759	0.439271197216949	STABLE_Heavy	0.311301117936722	0.110648399510766	0.297709721097464	STABLE_Light	UP_Total STABLE_Heavy STABLE_Light	Transcription_only
Arpc2	ENSMUSG00000006304	0.0462533797461688	0.476491670548802	0.764417182923986	STABLE_Total	-0.0412536178934533	0.551182874044837	0.797130941112951	STABLE_Heavy	0.122297993369925	0.0800197660942437	0.246427237626567	STABLE_Light	STABLE_Total STABLE_Heavy STABLE_Light	Stable
Arpc3	ENSMUSG00000029465	0.0455727375254555	0.536716287684512	0.800721912585123	STABLE_Total	-0.0709448127721727	0.377952688127369	0.682549275904986	STABLE_Heavy	0.144868329021673	0.0580295256298232	0.2049544863948	STABLE_Light	STABLE_Total STABLE_Heavy STABLE_Light	Stable
Arpc4	ENSMUSG00000079426	0.0382167877634864	0.548223103101225	0.8061906269819	STABLE_Total	-0.0467246164627197	0.493712039600927	0.760115095332911	STABLE_Heavy	0.0386022545157058	0.561768229225008	0.748311975040215	STABLE_Light	STABLE_Total STABLE_Heavy STABLE_Light	Stable
Arpc5	ENSMUSG00000008475	-0.133419073609485	0.04909101964809	0.267103937736928	STABLE_Total	-0.196353183393929	0.00659187950867826	0.0953067614361468	STABLE_Heavy	-0.230093052829834	0.00197840667252351	0.0234937837861208	STABLE_Light	STABLE_Total STABLE_Heavy STABLE_Light	Stable
Arpc5l	ENSMUSG00000026755	-0.0593671853803606	0.424821470890738	0.730963789259148	STABLE_Total	-0.0681172274883784	0.398925079783048	0.699935990175304	STABLE_Heavy	-0.226114071706816	0.00419120245471039	0.0390734374300501	STABLE_Light	STABLE_Total STABLE_Heavy STABLE_Light	Stable
Arpin	ENSMUSG00000039043	0.188332872738497	0.0360224759904334	0.225250299562131	STABLE_Total	0.156990084038802	0.0884905002471156	0.36775512744323	STABLE_Heavy	0.309670581472283	0.000796335929281881	0.0126331435764641	UP_Light	STABLE_Total STABLE_Heavy UP_Light	Translation_only
Arpp19	ENSMUSG00000007656	-0.0559498877439364	0.529957785935065	0.7970697241078	STABLE_Total	-0.185140205458685	0.06234682106275	0.31540285764549	STABLE_Heavy	-0.174418213323212	0.0603765666885681	0.209075342003804	STABLE_Light	STABLE_Total STABLE_Heavy STABLE_Light	Stable
Arpp21	ENSMUSG00000032503	-0.256558923631344	0.0772124801823822	0.33753629810527	STABLE_Total	-0.273930736284433	0.0706426322582918	0.333514064890594	STABLE_Heavy	-0.123251346444296	0.402378308682605	0.621871048612423	STABLE_Light	STABLE_Total STABLE_Heavy STABLE_Light	Stable
Arrb1	ENSMUSG00000018909	-0.155533325593027	0.184460210161327	0.509974049159672	STABLE_Total	-0.0599953626651014	0.636580794714319	0.845533136022213	STABLE_Heavy	-0.0578388918130683	0.6438035490073	0.805427636205804	STABLE_Light	STABLE_Total STABLE_Heavy STABLE_Light	Stable
Arrb2	ENSMUSG00000060216	0.140763765069527	0.0999405730627627	0.375859078128044	STABLE_Total	0.0779985993487667	0.389933154725039	0.691534766848103	STABLE_Heavy	0.227441230707157	0.00843872831929746	0.0623224395474041	STABLE_Light	STABLE_Total STABLE_Heavy STABLE_Light	Stable
Arrdc1	ENSMUSG00000026972	0.53360230423216	9.18690856450197e-05	0.00409616292734642	UP_Total	0.571474372219264	3.24920978423808e-05	0.00213985802166542	UP_Heavy	0.511122808966999	0.000177280955007941	0.00427768516142691	UP_Light	UP_Total UP_Heavy UP_Light	Mixture
Arrdc2	ENSMUSG00000002910	0.12328096993177	0.437360209276812	0.739142200748763	STABLE_Total	0.182575370056575	0.250459989623382	0.574000979555412	STABLE_Heavy	0.143852004816317	0.353269791001311	0.579162688564263	STABLE_Light	STABLE_Total STABLE_Heavy STABLE_Light	Stable
Arrdc3	ENSMUSG00000074794	0.353275686694473	0.000101901319301012	0.00438023126109171	UP_Total	0.284668346648269	0.00247405447772908	0.053039538636	UP_Heavy	0.100265679141105	0.285404179211289	0.513927982056501	STABLE_Light	UP_Total UP_Heavy STABLE_Light	Stable
Arrdc4	ENSMUSG00000042659	-0.670741963214226	5.91967422954359e-15	1.44048750700945e-12	DOWN_Total	-0.631821822917638	2.73377384092607e-12	5.85802851256351e-10	DOWN_Heavy	-0.676152015121114	1.67383948861955e-15	3.81449421239854e-13	DOWN_Light	DOWN_Total DOWN_Heavy DOWN_Light	Mixture
Arsa	ENSMUSG00000022620	0.258123974085979	0.0373687629626687	0.229532801440848	STABLE_Total	0.184862750337197	0.166998682494388	0.483387113824987	STABLE_Heavy	0.190971891422499	0.148187998367159	0.353000679037216	STABLE_Light	STABLE_Total STABLE_Heavy STABLE_Light	Stable
Arsb	ENSMUSG00000042082	-0.0443082742426446	0.552773292350573	0.811033646863336	STABLE_Total	-0.133415825655432	0.0900163732769266	0.369790072545051	STABLE_Heavy	-0.0520135890192527	0.503374472523675	0.704037730348018	STABLE_Light	STABLE_Total STABLE_Heavy STABLE_Light	Stable
Arsg	ENSMUSG00000020604	0.297438819769584	0.0519354559287104	0.275753454426218	STABLE_Total	0.0854808106024247	0.581349125003194	0.817257048347107	STABLE_Heavy	0.0956163918363408	0.535561357155636	0.729740639969237	STABLE_Light	STABLE_Total STABLE_Heavy STABLE_Light	Stable
Arsi	ENSMUSG00000036412	0.33058279894432	0.329888124555792	0.657826659804163	STABLE_Total	0.176932693662065	0.6263615906407	0.839844510099772	STABLE_Heavy	0.130317313625273	0.712386195128629	0.848647944894079	STABLE_Light	STABLE_Total STABLE_Heavy STABLE_Light	Stable
Arsk	ENSMUSG00000021592	0.144201910217144	0.345819521223944	0.670139274139463	STABLE_Total	0.0783970698151358	0.625203031700205	0.839668531926439	STABLE_Heavy	0.235138354952198	0.137540321052156	0.337031300451579	STABLE_Light	STABLE_Total STABLE_Heavy STABLE_Light	Stable
Arv1	ENSMUSG00000031982	-0.199011676860551	0.110535415066908	0.393268337893971	STABLE_Total	-0.000714459726683743	0.995530124565873	0.998172078943518	STABLE_Heavy	0.0721667895409836	0.55168925543195	0.74190732860964	STABLE_Light	STABLE_Total STABLE_Heavy STABLE_Light	Stable
Arvcf	ENSMUSG00000118669	-0.112460684835995	0.153784615410554	0.466487581544333	STABLE_Total	0.0485156535925663	0.575773070109427	0.81333756110631	STABLE_Heavy	-0.173027916214084	0.0393397360037375	0.16375778190944	STABLE_Light	STABLE_Total STABLE_Heavy STABLE_Light	Stable
Arx	ENSMUSG00000035277	-0.0837053600908969	0.645678454150572	0.858195608805134	STABLE_Total	0.00170591525582583	0.993080832164734	0.997317990135637	STABLE_Heavy	-0.149644753369184	0.434940563868814	0.648241630994724	STABLE_Light	STABLE_Total STABLE_Heavy STABLE_Light	Stable
Arxes1	ENSMUSG00000048355	0.0975302108127777	0.272410660211903	0.606077490054433	STABLE_Total	0.00965420176969485	0.919742518442953	0.969636875932427	STABLE_Heavy	0.13467376566284	0.167768539518976	0.378517946706596	STABLE_Light	STABLE_Total STABLE_Heavy STABLE_Light	Stable
Arxes2	ENSMUSG00000048040	0.203723946645831	0.0473928883887135	0.261599268972226	STABLE_Total	0.0313829799885859	0.770577350402132	0.907823374465765	STABLE_Heavy	0.11395690400176	0.295393203151586	0.524676508430943	STABLE_Light	STABLE_Total STABLE_Heavy STABLE_Light	Stable
As3mt	ENSMUSG00000003559	-0.121737990015334	0.278839298431832	0.612124741221072	STABLE_Total	-0.212394513168877	0.0640811052071242	0.318784624899058	STABLE_Heavy	-0.0191065110651811	0.865059353418698	0.932535850077172	STABLE_Light	STABLE_Total STABLE_Heavy STABLE_Light	Stable
Asah1	ENSMUSG00000031591	0.225794582964226	0.0185626348771462	0.156833723417375	STABLE_Total	0.257826669829056	0.0150609209610196	0.154781418924379	STABLE_Heavy	0.480224352323661	1.73449481191457e-06	0.000108742978229945	UP_Light	STABLE_Total STABLE_Heavy UP_Light	Translation_only
Asah2	ENSMUSG00000024887	0.408176453194451	0.0596628679803739	0.298148205915151	STABLE_Total	0.521666773261894	0.0208966442261782	0.183260898796804	UP_Heavy	1.00260116220516	1.23570413194183e-05	0.000557838250425657	UP_Light	STABLE_Total UP_Heavy UP_Light	Translation_only
Asap1	ENSMUSG00000022377	0.0394530494423644	0.54257543963917	0.802999930029101	STABLE_Total	-0.0177310723409068	0.793077835676205	0.918168264554679	STABLE_Heavy	-0.012992899762252	0.845197343799167	0.922895702459039	STABLE_Light	STABLE_Total STABLE_Heavy STABLE_Light	Stable
Asap2	ENSMUSG00000052632	-0.165581191462923	0.0779817746934449	0.338754716875579	STABLE_Total	-0.0452756169174217	0.655426498753395	0.856384987495676	STABLE_Heavy	-0.20445405708974	0.0377393407387097	0.15900227025164	STABLE_Light	STABLE_Total STABLE_Heavy STABLE_Light	Stable
Asap3	ENSMUSG00000036995	0.260272489613926	0.191412903553735	0.517265996785363	STABLE_Total	0.286610200596963	0.185997553969994	0.505408320114915	STABLE_Heavy	0.224899373757685	0.264731578493708	0.492913036087117	STABLE_Light	STABLE_Total STABLE_Heavy STABLE_Light	Stable
Asb1	ENSMUSG00000026311	-0.307876309241484	0.000394240309643716	0.0125501288814963	DOWN_Total	-0.23223788911244	0.011974409327209	0.137184563619124	STABLE_Heavy	-0.318895060817727	0.000299717171468822	0.00616550145892519	DOWN_Light	DOWN_Total STABLE_Heavy DOWN_Light	Mixture
Asb13	ENSMUSG00000033781	-0.0940001465313748	0.357935644085036	0.678851246788407	STABLE_Total	-0.277504815650388	0.00874093211935738	0.115026180052808	DOWN_Heavy	-0.0332589201353002	0.749167162386985	0.869697932068778	STABLE_Light	STABLE_Total DOWN_Heavy STABLE_Light	Translation_only
Asb3	ENSMUSG00000020305	-0.124235804139785	0.342428073998652	0.667046800295875	STABLE_Total	-0.0451399102486988	0.745940694485911	0.897767671282943	STABLE_Heavy	-0.06982738628852	0.621016702882216	0.79098090873669	STABLE_Light	STABLE_Total STABLE_Heavy STABLE_Light	Stable
Asb4	ENSMUSG00000042607	-0.163411072466487	0.130501526930569	0.428547672036181	STABLE_Total	-0.202041776392824	0.0783104985517493	0.347543687081133	STABLE_Heavy	-0.111853173967404	0.325101218644941	0.554398170339163	STABLE_Light	STABLE_Total STABLE_Heavy STABLE_Light	Stable
Asb6	ENSMUSG00000039483	-0.103611360357707	0.241959127902679	0.575800961262848	STABLE_Total	-0.151556259990745	0.0942049717591759	0.374965561282642	STABLE_Heavy	-0.0381749658947952	0.676683625297949	0.825275807713443	STABLE_Light	STABLE_Total STABLE_Heavy STABLE_Light	Stable
Asb7	ENSMUSG00000030509	-0.273478811075386	0.000500652835408562	0.0150373907070308	DOWN_Total	-0.242035583435532	0.00355622398888641	0.0659647387705971	STABLE_Heavy	-0.341154424413716	1.86942752361709e-05	0.000764654443207138	DOWN_Light	DOWN_Total STABLE_Heavy DOWN_Light	Mixture
Asb8	ENSMUSG00000048175	0.0581166787367447	0.44696101221277	0.745591354462614	STABLE_Total	-0.0719884704233923	0.362161227715039	0.668150699859267	STABLE_Heavy	0.0402916280310475	0.60414531068547	0.778366243640225	STABLE_Light	STABLE_Total STABLE_Heavy STABLE_Light	Stable
Ascc1	ENSMUSG00000044475	0.125952828628038	0.132463204173056	0.431828842486957	STABLE_Total	-0.046229609091569	0.594464857006493	0.823536225947459	STABLE_Heavy	0.194771530078057	0.0230433896445943	0.11715792368957	STABLE_Light	STABLE_Total STABLE_Heavy STABLE_Light	Stable
Ascc2	ENSMUSG00000020412	-0.0642817093323516	0.455031782710192	0.750475738583598	STABLE_Total	0.122868233665877	0.180880762399546	0.50065646920576	STABLE_Heavy	-0.0660016070732556	0.454483322201449	0.665139353399205	STABLE_Light	STABLE_Total STABLE_Heavy STABLE_Light	Stable
Ascc3	ENSMUSG00000038774	0.0703457520280745	0.527570565591237	0.795038376214274	STABLE_Total	0.108739401145489	0.355550676115841	0.664057706654194	STABLE_Heavy	0.015927971152807	0.889669905621165	0.945307196196201	STABLE_Light	STABLE_Total STABLE_Heavy STABLE_Light	Stable
Ascl1	ENSMUSG00000020052	-0.0425368265305451	0.68773589239274	0.88072644787107	STABLE_Total	-0.130349682934898	0.248720032188463	0.572989971458563	STABLE_Heavy	-0.0643429068394138	0.547321741087178	0.73817738250715	STABLE_Light	STABLE_Total STABLE_Heavy STABLE_Light	Stable
Asf1a	ENSMUSG00000019857	-0.118928646348461	0.206030587126411	0.534317402343548	STABLE_Total	-0.188951747859033	0.0627649242130637	0.315745912034423	STABLE_Heavy	-0.0800549104098777	0.417522221202811	0.634045899815238	STABLE_Light	STABLE_Total STABLE_Heavy STABLE_Light	Stable
Asf1b	ENSMUSG00000005470	-0.075096443943889	0.553691845367412	0.811315097276425	STABLE_Total	-0.341103919558987	0.00708181203477392	0.100066893437968	DOWN_Heavy	0.0571574882141884	0.644607951328898	0.806012572481186	STABLE_Light	STABLE_Total DOWN_Heavy STABLE_Light	Translation_only
Ash1l	ENSMUSG00000028053	-0.11175165615851	0.298849178837635	0.629884707897924	STABLE_Total	0.0754664162156831	0.520126232747403	0.777456214564104	STABLE_Heavy	-0.183138860875226	0.101853504153508	0.283598272833817	STABLE_Light	STABLE_Total STABLE_Heavy STABLE_Light	Stable
Ash2l	ENSMUSG00000031575	-0.089768784199429	0.233842474352554	0.565864892007353	STABLE_Total	-0.0837608598055483	0.308651653050739	0.624744365268498	STABLE_Heavy	0.0657245171811481	0.413615108222276	0.630858611361651	STABLE_Light	STABLE_Total STABLE_Heavy STABLE_Light	Stable
Asic1	ENSMUSG00000023017	-0.0853509846862987	0.439224779839323	0.740656584936947	STABLE_Total	-0.0329907969971378	0.779210013157266	0.911520620214737	STABLE_Heavy	0.0144195875305013	0.899376017109388	0.949436873355844	STABLE_Light	STABLE_Total STABLE_Heavy STABLE_Light	Stable
Asic2	ENSMUSG00000020704	-0.0359482805330041	0.802718278348616	0.927730749765849	STABLE_Total	0.143806476457776	0.34011760572894	0.651326341622323	STABLE_Heavy	-0.100691259493844	0.501919041164029	0.703029431608972	STABLE_Light	STABLE_Total STABLE_Heavy STABLE_Light	Stable
Asic4	ENSMUSG00000033007	0.0471534918557165	0.733651345438068	0.900131268192999	STABLE_Total	-0.0226539289373491	0.879082335623147	0.954166358110531	STABLE_Heavy	0.0457048502824464	0.761860986658226	0.877216656793561	STABLE_Light	STABLE_Total STABLE_Heavy STABLE_Light	Stable
Asl	ENSMUSG00000025533	0.285003149007631	0.0237721224683978	0.18029390506011	UP_Total	0.249705804187465	0.0636643822258032	0.318067324743898	STABLE_Heavy	0.264460852448304	0.0424945775881453	0.169999739272115	UP_Light	UP_Total STABLE_Heavy UP_Light	Mixture
Asns	ENSMUSG00000029752	1.62413958973433	1.55883713469238e-42	2.03456588570714e-39	UP_Total	1.727545772223	6.10178432426738e-42	9.73370194927853e-39	UP_Heavy	2.10402170668052	1.51752704643003e-65	5.44678395139897e-62	UP_Light	UP_Total UP_Heavy UP_Light	Mixture
Asnsd1	ENSMUSG00000026095	0.238004017543112	0.000639740258755455	0.0180505173345236	STABLE_Total	0.105764748037902	0.153789619941975	0.46768853495169	STABLE_Heavy	0.185485950550535	0.00924050776885094	0.0660853610905403	STABLE_Light	STABLE_Total STABLE_Heavy STABLE_Light	Stable
Asph	ENSMUSG00000028207	0.226349858595577	0.115319892363577	0.401770801341452	STABLE_Total	0.114437888475798	0.43830698863198	0.72574109335639	STABLE_Heavy	0.173290673496474	0.227425650728536	0.450737814741371	STABLE_Light	STABLE_Total STABLE_Heavy STABLE_Light	Stable
Asphd1	ENSMUSG00000046378	0.176718239459308	0.26633856500616	0.601608366550257	STABLE_Total	0.249294935341974	0.1223572603658	0.421981386332648	STABLE_Heavy	0.232265211484491	0.143675956686518	0.346739907572422	STABLE_Light	STABLE_Total STABLE_Heavy STABLE_Light	Stable
Asphd2	ENSMUSG00000029348	0.00700869515574888	0.925629912062129	0.975430758035524	STABLE_Total	0.0711040453080706	0.366651548997957	0.672202309917464	STABLE_Heavy	-0.102206684336361	0.195642777309976	0.415263653731419	STABLE_Light	STABLE_Total STABLE_Heavy STABLE_Light	Stable
Aspm	ENSMUSG00000033952	-0.187436293528558	0.317165501834722	0.64635132857929	STABLE_Total	0.0304055550272951	0.878958259474661	0.954166358110531	STABLE_Heavy	-0.20351417906417	0.297862460484261	0.527532499024044	STABLE_Light	STABLE_Total STABLE_Heavy STABLE_Light	Stable
Aspn	ENSMUSG00000021388	1.22252032261347	0.251690959550203	0.587741045061632	STABLE_Total	1.4349613172865	0.20421954738145	0.527144919409471	STABLE_Heavy	1.83100792946625	0.0905040611407781	0.264045276528785	STABLE_Light	STABLE_Total STABLE_Heavy STABLE_Light	Stable
Aspscr1	ENSMUSG00000025142	-0.122078883960525	0.108208369743052	0.389410407554381	STABLE_Total	-0.182761006538478	0.0243761706843054	0.197499256498066	STABLE_Heavy	-0.0214040738501591	0.786096176490242	0.89139742562755	STABLE_Light	STABLE_Total STABLE_Heavy STABLE_Light	Stable
Asrgl1	ENSMUSG00000024654	0.0268454604579362	0.768084187324924	0.91521160904838	STABLE_Total	0.024156913581305	0.799177895485467	0.921046771064521	STABLE_Heavy	0.0413095659977221	0.660225708543759	0.815526154827734	STABLE_Light	STABLE_Total STABLE_Heavy STABLE_Light	Stable
Ass1	ENSMUSG00000076441	0.504933401053951	0.00128017253281686	0.028276057005618	UP_Total	0.447830991684947	0.00602209361826672	0.0909198813297575	UP_Heavy	0.0720011862141496	0.639283942754008	0.802500617829789	STABLE_Light	UP_Total UP_Heavy STABLE_Light	Stable
Aste1	ENSMUSG00000032567	-0.0705107901522053	0.650812724839665	0.861436406745073	STABLE_Total	-0.202051814075365	0.209024350994453	0.531217478879871	STABLE_Heavy	-0.16911769248755	0.269857499113204	0.498500272100909	STABLE_Light	STABLE_Total STABLE_Heavy STABLE_Light	Stable
Astn1	ENSMUSG00000026587	-0.172863418995333	0.0637141025323537	0.307279244959453	STABLE_Total	0.0420868444558707	0.679194018778226	0.867116921335682	STABLE_Heavy	-0.11556082977676	0.230217573503348	0.454327656740559	STABLE_Light	STABLE_Total STABLE_Heavy STABLE_Light	Stable
Astn2	ENSMUSG00000028373	-0.10656788018337	0.424020112852763	0.730963789259148	STABLE_Total	0.135397305225377	0.361130840534974	0.667278697240749	STABLE_Heavy	0.0293331906807768	0.837162377532285	0.918151390132132	STABLE_Light	STABLE_Total STABLE_Heavy STABLE_Light	Stable
Asxl1	ENSMUSG00000042548	-0.159983170192637	0.0290051454581861	0.201366960030551	STABLE_Total	0.0138793127343704	0.861105676434968	0.947813354194851	STABLE_Heavy	-0.117806579221542	0.129038095383346	0.324903531290547	STABLE_Light	STABLE_Total STABLE_Heavy STABLE_Light	Stable
Asxl2	ENSMUSG00000037486	-0.0322743811024316	0.797133543468794	0.92577627273754	STABLE_Total	-0.0174792328814451	0.897453373183585	0.961045579085308	STABLE_Heavy	-0.23817356682422	0.0700544136820458	0.227569070426584	STABLE_Light	STABLE_Total STABLE_Heavy STABLE_Light	Stable
Asxl3	ENSMUSG00000045215	-0.257455342736763	0.00661546015165285	0.085262232777441	STABLE_Total	-0.168667766381895	0.0901347472114825	0.369790072545051	STABLE_Heavy	-0.467664889427742	1.09177460635876e-06	7.39368302994941e-05	DOWN_Light	STABLE_Total STABLE_Heavy DOWN_Light	Translation_only
Atad1	ENSMUSG00000013662	0.0778645207940277	0.244335402117845	0.578641939968144	STABLE_Total	0.0520341132654864	0.462560229041207	0.740745024686669	STABLE_Heavy	0.125463210987975	0.0806884984416039	0.247636761891002	STABLE_Light	STABLE_Total STABLE_Heavy STABLE_Light	Stable
Atad2	ENSMUSG00000022360	-0.22031812452115	0.133602671457829	0.434261615150565	STABLE_Total	0.0819820460645138	0.6121741382523	0.832605542145535	STABLE_Heavy	-0.357875978504591	0.0211930395711368	0.11111936174669	DOWN_Light	STABLE_Total STABLE_Heavy DOWN_Light	Translation_only
Atad2b	ENSMUSG00000052812	-0.196341075927074	0.0854263259798994	0.35177999557051	STABLE_Total	-0.0461059182691511	0.706419650156842	0.879242905704533	STABLE_Heavy	-0.21296966447319	0.0616123310066739	0.211635766593565	STABLE_Light	STABLE_Total STABLE_Heavy STABLE_Light	Stable
Atad3a	ENSMUSG00000029036	-0.0383982953508242	0.585606774967534	0.82786726029416	STABLE_Total	-0.0359171128355111	0.625410654450998	0.839668531926439	STABLE_Heavy	0.168890061448234	0.0202309455520027	0.108177163981416	STABLE_Light	STABLE_Total STABLE_Heavy STABLE_Light	Stable
Atad3aos	ENSMUSG00000054514	0.232606579049107	0.390959654804334	0.705417590049745	STABLE_Total	-0.0937902795733427	0.722421343763419	0.886799247499792	STABLE_Heavy	0.0912304356754998	0.714938930824263	0.850343653495207	STABLE_Light	STABLE_Total STABLE_Heavy STABLE_Light	Stable
Atad5	ENSMUSG00000017550	-0.0600973068422909	0.711141374282776	0.891075846559337	STABLE_Total	0.175627501562922	0.319313294350105	0.632801095488269	STABLE_Heavy	-0.219764689951973	0.190572323331682	0.408609146665616	STABLE_Light	STABLE_Total STABLE_Heavy STABLE_Light	Stable
Atat1	ENSMUSG00000024426	-0.273367324336754	0.00900657584728702	0.103944862893488	DOWN_Total	-0.271487160742449	0.0149806544682836	0.154287845194511	DOWN_Heavy	-0.271078338430369	0.0188757401826098	0.103605782644025	DOWN_Light	DOWN_Total DOWN_Heavy DOWN_Light	Mixture
Atcay	ENSMUSG00000034958	-0.127053038511711	0.195537409919076	0.521233084740929	STABLE_Total	-0.135086133186352	0.193539983023386	0.514272986516843	STABLE_Heavy	-0.129651584357241	0.215504066950964	0.437185690696129	STABLE_Light	STABLE_Total STABLE_Heavy STABLE_Light	Stable
Ate1	ENSMUSG00000030850	-0.0597566446497292	0.468842789435255	0.759530290936138	STABLE_Total	0.0267912049872187	0.761144765323907	0.904773485723894	STABLE_Heavy	-0.145658427772212	0.088807042208858	0.26121997180947	STABLE_Light	STABLE_Total STABLE_Heavy STABLE_Light	Stable
Atf1	ENSMUSG00000023027	0.108389481728807	0.282149273667549	0.614790295146487	STABLE_Total	-0.0624396759647437	0.572151494115465	0.811086392376203	STABLE_Heavy	-0.069069874390085	0.50069292980606	0.702036381748213	STABLE_Light	STABLE_Total STABLE_Heavy STABLE_Light	Stable
Atf2	ENSMUSG00000027104	0.00040240086376844	0.996409349786307	0.999193199335197	STABLE_Total	-0.097332532491439	0.332686057125817	0.645361534007522	STABLE_Heavy	-0.277418469605291	0.00323267737697335	0.0328693690518458	DOWN_Light	STABLE_Total STABLE_Heavy DOWN_Light	Translation_only
Atf3	ENSMUSG00000026628	1.0456391197412	1.55700318679722e-06	0.000143294197133639	UP_Total	0.878209236053869	2.5079410648379e-05	0.00173944492115351	UP_Heavy	1.47250027662046	1.02178665795738e-12	1.88074244208899e-10	UP_Light	UP_Total UP_Heavy UP_Light	Mixture
Atf4	ENSMUSG00000042406	0.218867510800984	0.00685264043201071	0.0876857029254704	STABLE_Total	0.344075323780317	0.000117185886955675	0.00616277574733562	UP_Heavy	0.0229895089560755	0.78304994144683	0.889908640467507	STABLE_Light	STABLE_Total UP_Heavy STABLE_Light	Translation_only
Atf5	ENSMUSG00000038539	1.22185672416974	4.5294333723905e-22	1.47793352107751e-19	UP_Total	1.35484386065643	3.37756965766112e-23	1.24337865577027e-20	UP_Heavy	0.89056507516828	9.15494398866665e-12	1.52834338192194e-09	UP_Light	UP_Total UP_Heavy UP_Light	Mixture
Atf6	ENSMUSG00000026663	0.0223724320077396	0.780685870319331	0.919542787773783	STABLE_Total	0.0774738048419277	0.359412400808214	0.665731368649661	STABLE_Heavy	-0.0402592016870226	0.635725136422705	0.800586005586465	STABLE_Light	STABLE_Total STABLE_Heavy STABLE_Light	Stable
Atf6b	ENSMUSG00000015461	-0.046046231465876	0.47341181313037	0.762910921664915	STABLE_Total	-0.0940854262250982	0.183607517899177	0.503323341311469	STABLE_Heavy	-0.0459179170802082	0.493562493213676	0.696146646533918	STABLE_Light	STABLE_Total STABLE_Heavy STABLE_Light	Stable
Atf7	ENSMUSG00000099083	0.0109102473156208	0.898357318962343	0.966048687614588	STABLE_Total	0.0890702473199319	0.337652240929437	0.649757245542513	STABLE_Heavy	-0.0601602639967365	0.486719516557102	0.691250206254444	STABLE_Light	STABLE_Total STABLE_Heavy STABLE_Light	Stable
Atf7ip	ENSMUSG00000030213	-0.173268830359229	0.0148685284649426	0.140439120507356	STABLE_Total	0.0156755824085351	0.840519714370647	0.938642573190002	STABLE_Heavy	-0.196081972850236	0.00813700344281981	0.0609405103957037	STABLE_Light	STABLE_Total STABLE_Heavy STABLE_Light	Stable
Atg10	ENSMUSG00000021619	0.159754938610244	0.218112096412813	0.548796945005041	STABLE_Total	0.00803988855802994	0.95166684473647	0.980627351602778	STABLE_Heavy	0.275105589946574	0.0319808420394293	0.143974037167154	UP_Light	STABLE_Total STABLE_Heavy UP_Light	Translation_only
Atg101	ENSMUSG00000037204	-0.2217407338898	0.0127394404716032	0.127580699110057	STABLE_Total	-0.253698175181959	0.00626394098475117	0.0925220171996632	STABLE_Heavy	-0.0894152692657546	0.332869981445085	0.561640648274729	STABLE_Light	STABLE_Total STABLE_Heavy STABLE_Light	Stable
Atg12	ENSMUSG00000032905	0.0536652271054417	0.451257901781839	0.74785982868312	STABLE_Total	-0.0889551708490009	0.243314223884379	0.567916402370525	STABLE_Heavy	-0.000386127144500261	0.995998967452367	0.998921213811641	STABLE_Light	STABLE_Total STABLE_Heavy STABLE_Light	Stable
Atg13	ENSMUSG00000027244	-0.147141437543895	0.0337242083762554	0.218069600697932	STABLE_Total	-0.126719828165902	0.0782819733793716	0.347543687081133	STABLE_Heavy	-0.160277011248393	0.0243982715127563	0.121038695269054	STABLE_Light	STABLE_Total STABLE_Heavy STABLE_Light	Stable
Atg14	ENSMUSG00000037526	-0.12170775188612	0.153699301210195	0.466367779472213	STABLE_Total	-0.154152185541655	0.0773317145320951	0.345657355397662	STABLE_Heavy	-0.314477617110411	0.00025524254332805	0.0055105521722719	DOWN_Light	STABLE_Total STABLE_Heavy DOWN_Light	Translation_only
Atg16l1	ENSMUSG00000026289	-0.0328025194815268	0.69188140348571	0.882493009048005	STABLE_Total	-0.105832424060091	0.226401412198888	0.548699005095484	STABLE_Heavy	-0.162094287762188	0.0542374062872613	0.197135808118028	STABLE_Light	STABLE_Total STABLE_Heavy STABLE_Light	Stable
Atg16l2	ENSMUSG00000047767	0.136241263863184	0.379183543444114	0.697225683046509	STABLE_Total	0.143206208250982	0.351998683931766	0.660730862558116	STABLE_Heavy	0.165566836193367	0.269267433805592	0.497794559251466	STABLE_Light	STABLE_Total STABLE_Heavy STABLE_Light	Stable
Atg2a	ENSMUSG00000024773	-0.105324460126002	0.34749638906215	0.671815525368523	STABLE_Total	0.14518823042781	0.239431196204783	0.563922680324308	STABLE_Heavy	-0.0931116948691169	0.433858509100677	0.647630132580413	STABLE_Light	STABLE_Total STABLE_Heavy STABLE_Light	Stable
Atg2b	ENSMUSG00000041341	-0.183399577746664	0.0662862032942509	0.313255767180895	STABLE_Total	-0.0342129551238168	0.761908318747268	0.904774005976388	STABLE_Heavy	-0.27322475411723	0.00976771547389055	0.0679563461600112	DOWN_Light	STABLE_Total STABLE_Heavy DOWN_Light	Translation_only
Atg3	ENSMUSG00000022663	0.0177003718921207	0.799016801195063	0.926450334989449	STABLE_Total	-0.111773910013717	0.118052821777524	0.414738734207967	STABLE_Heavy	0.0950311313946114	0.189979795663791	0.407825945924797	STABLE_Light	STABLE_Total STABLE_Heavy STABLE_Light	Stable
Atg4a	ENSMUSG00000079418	0.134274913049459	0.255915141687019	0.59098820801038	STABLE_Total	0.0387587362324588	0.743197233958079	0.896836045269402	STABLE_Heavy	0.0336048215343922	0.770704359216049	0.882376593721278	STABLE_Light	STABLE_Total STABLE_Heavy STABLE_Light	Stable
Atg4b	ENSMUSG00000026280	-0.0106508512596613	0.871629818155127	0.954975289570389	STABLE_Total	-0.0396091401200168	0.573253806889737	0.81157725130815	STABLE_Heavy	-0.234556816762169	0.00047651151267831	0.00864126863608967	STABLE_Light	STABLE_Total STABLE_Heavy STABLE_Light	Stable
Atg4c	ENSMUSG00000028550	0.079093047465049	0.468475283053145	0.759453649136224	STABLE_Total	0.0153394872004351	0.891408119219722	0.959222482958893	STABLE_Heavy	-0.0405406783295986	0.722597079738258	0.855120860023258	STABLE_Light	STABLE_Total STABLE_Heavy STABLE_Light	Stable
Atg4d	ENSMUSG00000002820	-0.252079879669556	0.00933354704334261	0.10651966208368	STABLE_Total	-0.239789516020842	0.0162336969420271	0.160958002069532	STABLE_Heavy	-0.233368018584907	0.0186769928178553	0.10291825290479	STABLE_Light	STABLE_Total STABLE_Heavy STABLE_Light	Stable
Atg5	ENSMUSG00000038160	0.021370262852785	0.770415049869356	0.916077581980716	STABLE_Total	-0.0287400947249706	0.703838403057894	0.878122774582084	STABLE_Heavy	-0.0523971515740806	0.491896309841424	0.695025619564347	STABLE_Light	STABLE_Total STABLE_Heavy STABLE_Light	Stable
Atg7	ENSMUSG00000030314	-0.0773092563389833	0.466198433431876	0.75793831842211	STABLE_Total	0.0226610356974442	0.838422528595457	0.937849499087964	STABLE_Heavy	0.0741009011172974	0.507031349899509	0.706811252598044	STABLE_Light	STABLE_Total STABLE_Heavy STABLE_Light	Stable
Atg9a	ENSMUSG00000033124	9.86036743844812e-06	0.999890012700683	1	STABLE_Total	-0.0277589225918231	0.711389894200404	0.881607657404851	STABLE_Heavy	-0.0141360295996555	0.840646775536016	0.920904712837444	STABLE_Light	STABLE_Total STABLE_Heavy STABLE_Light	Stable
Atic	ENSMUSG00000026192	0.111397365533861	0.230588435061896	0.562635973560153	STABLE_Total	0.256766300539735	0.0165939540987138	0.162620750167395	STABLE_Heavy	0.297522299447425	0.00208758848657738	0.0242096186605746	UP_Light	STABLE_Total STABLE_Heavy UP_Light	Translation_only
Atl1	ENSMUSG00000021066	-0.181079258039651	0.0411458967470312	0.244009862320461	STABLE_Total	-0.218394286813946	0.0223474325290229	0.18917575991697	STABLE_Heavy	-0.193894874916946	0.0355893231476339	0.15302662846079	STABLE_Light	STABLE_Total STABLE_Heavy STABLE_Light	Stable
Atl2	ENSMUSG00000059811	0.0447465269405556	0.57465900847693	0.822920409154158	STABLE_Total	-0.0430287432681826	0.606801940474506	0.830808264294533	STABLE_Heavy	-0.0138835661694372	0.868565092453019	0.934691586947989	STABLE_Light	STABLE_Total STABLE_Heavy STABLE_Light	Stable
Atl3	ENSMUSG00000024759	0.116279912164352	0.349988873742875	0.673564378059847	STABLE_Total	0.213199564480099	0.106852473467137	0.395789721766687	STABLE_Heavy	0.0260093785949347	0.840419400838868	0.920904712837444	STABLE_Light	STABLE_Total STABLE_Heavy STABLE_Light	Stable
Atm	ENSMUSG00000034218	-0.224826728338837	0.101429818022253	0.377750427326973	STABLE_Total	-0.120268882509577	0.432708607631778	0.722119897683302	STABLE_Heavy	-0.276688436760558	0.0541257843741815	0.196879626617716	DOWN_Light	STABLE_Total STABLE_Heavy DOWN_Light	Translation_only
Atmin	ENSMUSG00000047388	-0.113993258557435	0.0932733900631473	0.36528261351244	STABLE_Total	-0.0360712095093629	0.611862953243361	0.832530788396166	STABLE_Heavy	-0.205640656286328	0.0037773716251549	0.0363239949245472	STABLE_Light	STABLE_Total STABLE_Heavy STABLE_Light	Stable
Atn1	ENSMUSG00000004263	-0.0435818331472743	0.526602694091954	0.794807026127219	STABLE_Total	0.0222615682466502	0.764640946205001	0.905920949386467	STABLE_Heavy	-0.0390496687529074	0.59506460670871	0.772314460180523	STABLE_Light	STABLE_Total STABLE_Heavy STABLE_Light	Stable
Atoh1	ENSMUSG00000073043	0.0382517145351417	0.968059712695564	0.989001159551	STABLE_Total	-0.32995522039327	0.702306888300567	0.877727941001677	STABLE_Heavy	-0.0407707737661569	0.959626314276652	0.981642678594221	STABLE_Light	STABLE_Total STABLE_Heavy STABLE_Light	Stable
Atoh7	ENSMUSG00000036816	-0.820196159534329	0.329168140642048	0.657682945771459	STABLE_Total	-0.033129559693293	0.969480281750072	0.987464216863735	STABLE_Heavy	-1.06238965173667	0.192069553817294	0.410348598832574	STABLE_Light	STABLE_Total STABLE_Heavy STABLE_Light	Stable
Atoh8	ENSMUSG00000037621	0.308287736627706	0.280319220275984	0.613276236116372	STABLE_Total	0.0725247986372395	0.812544885188766	0.92687962153624	STABLE_Heavy	0.194824092712513	0.502537569118805	0.703415411898088	STABLE_Light	STABLE_Total STABLE_Heavy STABLE_Light	Stable
Atox1	ENSMUSG00000018585	0.17118773798763	0.0903943319000655	0.360936639246748	STABLE_Total	0.139042210555789	0.207802064210036	0.530384753042398	STABLE_Heavy	0.0378864156222865	0.722518237883804	0.855120860023258	STABLE_Light	STABLE_Total STABLE_Heavy STABLE_Light	Stable
Atp10a	ENSMUSG00000025324	0.189445923854329	0.212607148356145	0.54152608972121	STABLE_Total	0.168821956505831	0.262085450523471	0.585826064637316	STABLE_Heavy	-0.270001114980184	0.0693488734253954	0.226436610363521	STABLE_Light	STABLE_Total STABLE_Heavy STABLE_Light	Stable
Atp10d	ENSMUSG00000046808	-0.201455401614683	0.194521190393348	0.520698776156644	STABLE_Total	0.0614252483379673	0.681199401547743	0.867711809779164	STABLE_Heavy	-0.00943435222024864	0.948162713058814	0.975522369314893	STABLE_Light	STABLE_Total STABLE_Heavy STABLE_Light	Stable
Atp11a	ENSMUSG00000031441	0.0327434615427139	0.679527526303789	0.876862906268515	STABLE_Total	0.0347189536236362	0.675753416957085	0.865767607286532	STABLE_Heavy	0.101482646381773	0.213538399756853	0.434984506996188	STABLE_Light	STABLE_Total STABLE_Heavy STABLE_Light	Stable
Atp11b	ENSMUSG00000037400	-0.0104848999083511	0.928839017672683	0.976737179779054	STABLE_Total	-0.0473408808614718	0.701251486462791	0.877400281529702	STABLE_Heavy	-0.0269040060074471	0.823483294992804	0.911184962220716	STABLE_Light	STABLE_Total STABLE_Heavy STABLE_Light	Stable
Atp11c	ENSMUSG00000062949	-0.179208264328818	0.186058735112207	0.511811728153497	STABLE_Total	-0.246263624607862	0.076483253740138	0.344114720760627	STABLE_Heavy	-0.42884148138305	0.00188922982281562	0.0227123761864459	DOWN_Light	STABLE_Total STABLE_Heavy DOWN_Light	Translation_only
Atp13a1	ENSMUSG00000031862	-0.1416316993065	0.0998308253089913	0.375734818793096	STABLE_Total	-0.07807249058437	0.400278889423885	0.700744301360652	STABLE_Heavy	-0.0884329084887249	0.318319283618578	0.54797481473764	STABLE_Light	STABLE_Total STABLE_Heavy STABLE_Light	Stable
Atp13a2	ENSMUSG00000036622	-0.152917504153914	0.105717351035903	0.385615855900016	STABLE_Total	-0.13469307586267	0.198728999038052	0.520021033099945	STABLE_Heavy	-0.120373430796222	0.245435892369949	0.471274990872725	STABLE_Light	STABLE_Total STABLE_Heavy STABLE_Light	Stable
Atp13a3	ENSMUSG00000022533	-0.0504753335686639	0.634398735699693	0.852444832073306	STABLE_Total	-0.126077874845438	0.254121669517073	0.577922510574468	STABLE_Heavy	-0.0527514070700536	0.62813633527633	0.795118417948855	STABLE_Light	STABLE_Total STABLE_Heavy STABLE_Light	Stable
Atp1a1	ENSMUSG00000033161	0.239688472057926	0.0166101151357268	0.147751811030749	STABLE_Total	0.476793975546055	5.51758920724766e-05	0.00324655853477273	UP_Heavy	0.342009004960743	0.00155502380343565	0.0199156795235733	UP_Light	STABLE_Total UP_Heavy UP_Light	Translation_only
Atp1a2	ENSMUSG00000007097	-0.0347219661910089	0.755063727208137	0.909627243608925	STABLE_Total	0.12196736461252	0.312734968005298	0.626364771940387	STABLE_Heavy	0.123195050033959	0.289011697680593	0.517890970011647	STABLE_Light	STABLE_Total STABLE_Heavy STABLE_Light	Stable
Atp1a3	ENSMUSG00000040907	0.173498487474903	0.0968231918983879	0.370104450826306	STABLE_Total	0.344486768778353	0.00347496511417638	0.0653067278486815	UP_Heavy	0.223043036076817	0.0407018890838703	0.165924282146114	STABLE_Light	STABLE_Total UP_Heavy STABLE_Light	Translation_only
Atp1b1	ENSMUSG00000026576	0.184119983210486	0.100816597339575	0.377109050026734	STABLE_Total	0.0958554728854263	0.421019224548285	0.715300367438652	STABLE_Heavy	0.362815913321797	0.00160863081911347	0.0204381528053204	UP_Light	STABLE_Total STABLE_Heavy UP_Light	Translation_only
Atp1b2	ENSMUSG00000041329	0.139236379949825	0.161914364657618	0.47723353179828	STABLE_Total	0.199138754705839	0.0625321195968798	0.315672869568356	STABLE_Heavy	0.372394678551771	0.000422612300911752	0.00789004525902474	UP_Light	STABLE_Total STABLE_Heavy UP_Light	Translation_only
Atp1b3	ENSMUSG00000032412	0.0512559921667003	0.431866518548017	0.736203705389917	STABLE_Total	0.00775964036137492	0.910684763008428	0.966824205797508	STABLE_Heavy	-0.0660190146587764	0.33311989944375	0.561667618873888	STABLE_Light	STABLE_Total STABLE_Heavy STABLE_Light	Stable
Atp23	ENSMUSG00000025436	0.381368190067053	0.00168499607276182	0.0341205763281262	UP_Total	0.319655977252536	0.00735475293973784	0.10274639976976	UP_Heavy	0.33735313699717	0.00353987808801219	0.0348573591972503	UP_Light	UP_Total UP_Heavy UP_Light	Mixture
Atp2a1	ENSMUSG00000030730	-0.475570652940252	0.580443424615767	0.825500371194509	STABLE_Total	-0.657840074276887	0.481455898411002	0.752619154272148	STABLE_Heavy	0.302945218845652	0.73038736518834	0.859522246066311	STABLE_Light	STABLE_Total STABLE_Heavy STABLE_Light	Stable
Atp2a2	ENSMUSG00000029467	-0.107017940648749	0.1310953087056	0.429138561320766	STABLE_Total	0.149813006335206	0.0681975821588367	0.32885215036113	STABLE_Heavy	-0.135285491069673	0.0677300176232756	0.223288373911362	STABLE_Light	STABLE_Total STABLE_Heavy STABLE_Light	Stable
Atp2a3	ENSMUSG00000020788	0.571466211627642	0.0304959373739603	0.206001042363973	STABLE_Total	0.516713026134798	0.0565083390971515	0.30070060208221	STABLE_Heavy	0.206600308374859	0.443162036517935	0.655587569117774	STABLE_Light	STABLE_Total STABLE_Heavy STABLE_Light	Stable
Atp2b1	ENSMUSG00000019943	-0.0161298951171441	0.854221217155452	0.949363795654527	STABLE_Total	0.143552949913397	0.112200287437089	0.404762455055395	STABLE_Heavy	-0.00150976626292669	0.986193387314969	0.995089699830613	STABLE_Light	STABLE_Total STABLE_Heavy STABLE_Light	Stable
Atp2b2	ENSMUSG00000030302	-0.171782698821917	0.149939512329489	0.460137866296233	STABLE_Total	0.0946317054818005	0.455874176323942	0.736550253149093	STABLE_Heavy	-0.237738928096086	0.0566326956478715	0.202408666023523	STABLE_Light	STABLE_Total STABLE_Heavy STABLE_Light	Stable
Atp2b3	ENSMUSG00000031376	-0.139442088944582	0.459863978906759	0.753941663259602	STABLE_Total	0.217220806368788	0.278889706253673	0.599634091681043	STABLE_Heavy	-0.0707774507721275	0.731524719200195	0.860070061242242	STABLE_Light	STABLE_Total STABLE_Heavy STABLE_Light	Stable
Atp2b4	ENSMUSG00000026463	-0.184988643509642	0.0207630771627783	0.167281424705953	STABLE_Total	-0.24170925888296	0.00436710330641333	0.0749982083375313	STABLE_Heavy	-0.143407648167057	0.0843223642433362	0.253691572389266	STABLE_Light	STABLE_Total STABLE_Heavy STABLE_Light	Stable
Atp2c1	ENSMUSG00000032570	-0.100051950741444	0.150312946580236	0.460726510258849	STABLE_Total	-0.151119203357485	0.0419903265904578	0.261769482787322	STABLE_Heavy	-0.0824370735435789	0.270183679538462	0.498632282000944	STABLE_Light	STABLE_Total STABLE_Heavy STABLE_Light	Stable
Atp5a1	ENSMUSG00000025428	0.174858535136323	0.0488893645113618	0.266175429006303	STABLE_Total	0.181900280873753	0.0688317955000369	0.329796927313447	STABLE_Heavy	0.226730857579447	0.0141458239320217	0.0859509380891243	STABLE_Light	STABLE_Total STABLE_Heavy STABLE_Light	Stable
Atp5b	ENSMUSG00000025393	-0.000228150621419105	0.997493172534706	0.999372608379677	STABLE_Total	-0.0136954198198247	0.864924652026582	0.948497038584299	STABLE_Heavy	0.171062048956389	0.0234625953912017	0.118362408279844	STABLE_Light	STABLE_Total STABLE_Heavy STABLE_Light	Stable
Atp5c1	ENSMUSG00000025781	0.125508323755911	0.0746816611947025	0.332569668043531	STABLE_Total	-0.0162134631577965	0.829469312667353	0.934198064837989	STABLE_Heavy	0.223129090171938	0.00212095230216509	0.0244979123621414	STABLE_Light	STABLE_Total STABLE_Heavy STABLE_Light	Stable
Atp5d	ENSMUSG00000003072	0.227669986687244	0.00191448037800385	0.0372947012035295	STABLE_Total	0.0433389575652268	0.584594198884896	0.818352078138695	STABLE_Heavy	0.291598190483453	0.000135928761075479	0.00354050381028444	UP_Light	STABLE_Total STABLE_Heavy UP_Light	Translation_only
Atp5e	ENSMUSG00000016252	0.145156609778119	0.145855723304993	0.454142402838815	STABLE_Total	0.00315492496318461	0.977411953429915	0.989607407173063	STABLE_Heavy	-0.0227959594821157	0.830850431261501	0.914954562893136	STABLE_Light	STABLE_Total STABLE_Heavy STABLE_Light	Stable
Atp5g1	ENSMUSG00000006057	-0.0092089065343087	0.901559129513	0.966827745108191	STABLE_Total	-0.0794180591770803	0.312651171143688	0.626364771940387	STABLE_Heavy	0.0303546758706798	0.71165079855059	0.84825492585286	STABLE_Light	STABLE_Total STABLE_Heavy STABLE_Light	Stable
Atp5g2	ENSMUSG00000062683	0.0701473191629079	0.337109544829484	0.663626775499329	STABLE_Total	-0.159256428912687	0.0409441689401723	0.258162245706655	STABLE_Heavy	0.121099717874629	0.111659220726064	0.299419393344061	STABLE_Light	STABLE_Total STABLE_Heavy STABLE_Light	Stable
Atp5g3	ENSMUSG00000018770	0.0990223728241039	0.166703841384142	0.484443825685451	STABLE_Total	-0.0297672349830159	0.69636277542161	0.876249631050397	STABLE_Heavy	0.126498111139117	0.101304347038936	0.28260597826451	STABLE_Light	STABLE_Total STABLE_Heavy STABLE_Light	Stable
Atp5h	ENSMUSG00000034566	0.0334433952165953	0.64685189518582	0.858939387641771	STABLE_Total	-0.0302284783161805	0.702656679618038	0.877788037608699	STABLE_Heavy	0.166085207569269	0.0298637847779263	0.138174140527453	STABLE_Light	STABLE_Total STABLE_Heavy STABLE_Light	Stable
Atp5j	ENSMUSG00000022890	0.00322981539372322	0.963062152331596	0.98699445606229	STABLE_Total	-0.0847555940108488	0.250006125143871	0.573983360678051	STABLE_Heavy	-0.0812522919416585	0.270341470012164	0.498632282000944	STABLE_Light	STABLE_Total STABLE_Heavy STABLE_Light	Stable
Atp5j2	ENSMUSG00000038690	0.0816812950856591	0.332481811214854	0.660517167064496	STABLE_Total	-0.135944417908576	0.138308862642199	0.446390953254531	STABLE_Heavy	-0.00403660699328503	0.964875723615801	0.984277445214726	STABLE_Light	STABLE_Total STABLE_Heavy STABLE_Light	Stable
Atp5k	ENSMUSG00000050856	0.0595288652369616	0.484472667757037	0.768867813793803	STABLE_Total	-0.126845389973546	0.171817108245272	0.489544488510787	STABLE_Heavy	-0.172476135754482	0.0588326471210574	0.206507510573914	STABLE_Light	STABLE_Total STABLE_Heavy STABLE_Light	Stable
Atp5l	ENSMUSG00000038717	0.0133056089450654	0.850605826792374	0.947872062761362	STABLE_Total	-0.129896645199776	0.0875401816577298	0.365998157157908	STABLE_Heavy	0.00982551341748388	0.895665410367028	0.947749727051844	STABLE_Light	STABLE_Total STABLE_Heavy STABLE_Light	Stable
Atp5md	ENSMUSG00000071528	0.0549009943818988	0.46271889366969	0.756009055202294	STABLE_Total	0.0321526338755508	0.689448433044873	0.872729916269415	STABLE_Heavy	-0.0568698174371189	0.482196765758132	0.688229343472462	STABLE_Light	STABLE_Total STABLE_Heavy STABLE_Light	Stable
Atp5mpl	ENSMUSG00000021290	0.12529553674328	0.083919077386738	0.350042706187468	STABLE_Total	-0.0473545686995498	0.542852147411712	0.792045556950198	STABLE_Heavy	0.0271992900745008	0.719890866455605	0.853562538272283	STABLE_Light	STABLE_Total STABLE_Heavy STABLE_Light	Stable
Atp5o	ENSMUSG00000022956	0.0420844264169666	0.562594751495734	0.816669975851739	STABLE_Total	-0.0730203121333404	0.34705288473002	0.656999467860938	STABLE_Heavy	0.115847605291794	0.127177974988984	0.321970408555253	STABLE_Light	STABLE_Total STABLE_Heavy STABLE_Light	Stable
Atp5pb	ENSMUSG00000000563	-0.0467507973506598	0.50971490486192	0.785022193638981	STABLE_Total	-0.107447579616942	0.156134394942751	0.470336027736693	STABLE_Heavy	0.0751699270663539	0.321842450254965	0.551592701242753	STABLE_Light	STABLE_Total STABLE_Heavy STABLE_Light	Stable
Atp6ap1	ENSMUSG00000019087	-0.106227701907969	0.211723214750163	0.540573031223591	STABLE_Total	-0.0253169924702803	0.790296976149652	0.917020422418213	STABLE_Heavy	0.182921204880341	0.0416659094021702	0.168347981116964	STABLE_Light	STABLE_Total STABLE_Heavy STABLE_Light	Stable
Atp6ap2	ENSMUSG00000031007	0.264948654323619	0.0035626555217144	0.0568846657762859	UP_Total	0.172351604563458	0.0781057828603791	0.347386841550949	STABLE_Heavy	0.339839049303042	0.0003844467780298	0.00740872804318635	UP_Light	UP_Total STABLE_Heavy UP_Light	Mixture
Atp6v0a1	ENSMUSG00000019302	0.0106251653796487	0.908877877205571	0.968579771633863	STABLE_Total	0.047409878459059	0.635524485923504	0.844760214867305	STABLE_Heavy	-5.35207459127023e-05	0.9995543519451	0.999894172260335	STABLE_Light	STABLE_Total STABLE_Heavy STABLE_Light	Stable
Atp6v0a2	ENSMUSG00000038023	-0.144999684744441	0.0707149653141291	0.323741950578747	STABLE_Total	-0.131358010203712	0.114235401467334	0.409201012691245	STABLE_Heavy	-0.183678203331513	0.027833309572986	0.131664851907532	STABLE_Light	STABLE_Total STABLE_Heavy STABLE_Light	Stable
Atp6v0b	ENSMUSG00000033379	0.0245426445246904	0.78274797664439	0.920219972993177	STABLE_Total	-0.024286922364769	0.803359304369627	0.923149474374479	STABLE_Heavy	0.0681057144274079	0.480200766588502	0.686814346076024	STABLE_Light	STABLE_Total STABLE_Heavy STABLE_Light	Stable
Atp6v0c	ENSMUSG00000024121	-0.242960553619005	0.0101234556191388	0.111129451305829	STABLE_Total	-0.254112316875925	0.0120955474485558	0.137822043427711	STABLE_Heavy	0.0515806960988514	0.616013927356312	0.787122815508594	STABLE_Light	STABLE_Total STABLE_Heavy STABLE_Light	Stable
Atp6v0c-ps2	ENSMUSG00000080242	0.934733415267852	1.0018622974293e-21	3.1268993487375e-19	UP_Total	0.828854300079806	5.64522634503813e-16	1.58918656148456e-13	UP_Heavy	0.894336268731869	1.67142755423485e-17	4.36303370839086e-15	UP_Light	UP_Total UP_Heavy UP_Light	Mixture
Atp6v0d1	ENSMUSG00000013160	-0.0398551152074237	0.599912809229438	0.835316477752598	STABLE_Total	-0.152187720277985	0.0638383008168054	0.31845951522824	STABLE_Heavy	0.0981856164419875	0.211823603570214	0.432719333588156	STABLE_Light	STABLE_Total STABLE_Heavy STABLE_Light	Stable
Atp6v0e	ENSMUSG00000015575	0.00255142565665658	0.975787252241315	0.990668441998504	STABLE_Total	-0.0727943808950603	0.410347165369784	0.708014078121325	STABLE_Heavy	0.0186277048657701	0.833039454585338	0.916190244329837	STABLE_Light	STABLE_Total STABLE_Heavy STABLE_Light	Stable
Atp6v0e2	ENSMUSG00000039347	-0.137004973676686	0.196831774046001	0.522930011098897	STABLE_Total	-0.207958084552159	0.0672593156304612	0.326450978535001	STABLE_Heavy	-0.0278737042100759	0.811901869812442	0.905568299013147	STABLE_Light	STABLE_Total STABLE_Heavy STABLE_Light	Stable
Atp6v1a	ENSMUSG00000052459	0.0304065081258918	0.677891839026943	0.875791364070714	STABLE_Total	0.257531107657061	0.00234068882317726	0.0515343267452072	STABLE_Heavy	-0.0851117724594913	0.265367189746984	0.493459952680863	STABLE_Light	STABLE_Total STABLE_Heavy STABLE_Light	Stable
Atp6v1b2	ENSMUSG00000006273	-0.0258861231677883	0.742793811294706	0.904212475055984	STABLE_Total	0.0123081484909064	0.886853438679754	0.957478930600483	STABLE_Heavy	0.0911943684716004	0.262850680612122	0.491117545750681	STABLE_Light	STABLE_Total STABLE_Heavy STABLE_Light	Stable
Atp6v1c1	ENSMUSG00000022295	-0.0235346943215541	0.746407549091752	0.905786569165072	STABLE_Total	-0.0358883450414918	0.640837091642185	0.847638734150412	STABLE_Heavy	0.0366312094926851	0.634710139650303	0.799836169135381	STABLE_Light	STABLE_Total STABLE_Heavy STABLE_Light	Stable
Atp6v1d	ENSMUSG00000021114	-0.0551242187251676	0.435246439386374	0.738196471384545	STABLE_Total	-0.0961086684369145	0.207384486583501	0.530257917989637	STABLE_Heavy	0.0820922779778592	0.276576794494352	0.506093938128399	STABLE_Light	STABLE_Total STABLE_Heavy STABLE_Light	Stable
Atp6v1e1	ENSMUSG00000019210	0.0108716330281854	0.884853321223509	0.960883377415167	STABLE_Total	-0.136391155680558	0.0844423975922719	0.361438378133739	STABLE_Heavy	0.0715712879866238	0.359776658200823	0.58422267631414	STABLE_Light	STABLE_Total STABLE_Heavy STABLE_Light	Stable
Atp6v1f	ENSMUSG00000004285	0.0503537931432506	0.546858381500748	0.805450367568647	STABLE_Total	-0.0339777030161433	0.698308720727237	0.876515478957725	STABLE_Heavy	0.0131683677421607	0.884396106715857	0.942144016036178	STABLE_Light	STABLE_Total STABLE_Heavy STABLE_Light	Stable
Atp6v1g1	ENSMUSG00000039105	0.0410667349384056	0.624527790891982	0.847449333283627	STABLE_Total	-0.0607988083129206	0.498099151463379	0.763178725692772	STABLE_Heavy	-0.0170657761745262	0.857563511068331	0.928492110482317	STABLE_Light	STABLE_Total STABLE_Heavy STABLE_Light	Stable
Atp6v1g2	ENSMUSG00000024403	0.00896189263624423	0.947081230319594	0.982111449537929	STABLE_Total	0.0108854754479987	0.939007864820192	0.976271700718625	STABLE_Heavy	0.0332955526570776	0.815944764557975	0.907863467760491	STABLE_Light	STABLE_Total STABLE_Heavy STABLE_Light	Stable
Atp6v1h	ENSMUSG00000033793	-0.0264951366870188	0.772754361250341	0.917113820533321	STABLE_Total	0.0816354269827231	0.433556633872315	0.722777259532134	STABLE_Heavy	0.131382552850652	0.188735363747825	0.406308834507051	STABLE_Light	STABLE_Total STABLE_Heavy STABLE_Light	Stable
Atp7a	ENSMUSG00000033792	-0.117265846256337	0.322376173264334	0.650689543027701	STABLE_Total	-0.193822306234683	0.133455442791207	0.439223723220834	STABLE_Heavy	-0.479395702996783	0.000118048156344883	0.00318152167233719	DOWN_Light	STABLE_Total STABLE_Heavy DOWN_Light	Translation_only
Atp7b	ENSMUSG00000006567	-0.00255636518844204	0.987243775327769	0.995424179264436	STABLE_Total	-0.151071248540799	0.355594876976906	0.664057706654194	STABLE_Heavy	-0.0640900938404498	0.692593493585097	0.835383078837372	STABLE_Light	STABLE_Total STABLE_Heavy STABLE_Light	Stable
Atp8a1	ENSMUSG00000037685	-0.0433011753259582	0.603460069847363	0.835995359262189	STABLE_Total	0.120802566477538	0.174326369615284	0.492371334457596	STABLE_Heavy	-0.140691262464629	0.0996355947957604	0.280154374164264	STABLE_Light	STABLE_Total STABLE_Heavy STABLE_Light	Stable
Atp8a2	ENSMUSG00000021983	-0.188107393696863	0.0800477900241426	0.342317060092153	STABLE_Total	0.00219299939557322	0.984599439380432	0.993526437389995	STABLE_Heavy	-0.0455525792249601	0.687220440886537	0.832543977607924	STABLE_Light	STABLE_Total STABLE_Heavy STABLE_Light	Stable
Atp8b2	ENSMUSG00000060671	0.118027455208931	0.291939843024708	0.624366457926264	STABLE_Total	0.186314123479561	0.131357287661172	0.436048409043738	STABLE_Heavy	0.0424699127130809	0.712356531031544	0.848647944894079	STABLE_Light	STABLE_Total STABLE_Heavy STABLE_Light	Stable
Atp8b3	ENSMUSG00000003341	0.536978610183061	0.0667733816384236	0.314143604762243	STABLE_Total	0.01778874469812	0.950774488481014	0.980481922936498	STABLE_Heavy	0.27314800795806	0.332990382250481	0.561667618873888	STABLE_Light	STABLE_Total STABLE_Heavy STABLE_Light	Stable
Atp9a	ENSMUSG00000027546	0.00372965359128202	0.967479842933688	0.988760542781816	STABLE_Total	0.0583685761174264	0.559841695396199	0.802881552372713	STABLE_Heavy	0.0637498373066329	0.508581218271097	0.707986556647602	STABLE_Light	STABLE_Total STABLE_Heavy STABLE_Light	Stable
Atp9b	ENSMUSG00000024566	-0.0126121158508679	0.862960862513558	0.951869168954145	STABLE_Total	-0.0291597102253311	0.702162809653119	0.87767294603777	STABLE_Heavy	-0.02968588677762	0.702024960162975	0.841785338470566	STABLE_Light	STABLE_Total STABLE_Heavy STABLE_Light	Stable
Atpaf1	ENSMUSG00000028710	0.0522691124341525	0.507447149925461	0.783288433116378	STABLE_Total	-0.0115804748592777	0.885180657047835	0.95682417506669	STABLE_Heavy	0.0272351874117228	0.7328478536503	0.860724528375111	STABLE_Light	STABLE_Total STABLE_Heavy STABLE_Light	Stable
Atpaf2	ENSMUSG00000042709	-0.11941531880459	0.170696635342625	0.490538166935064	STABLE_Total	-0.229530579995647	0.00989875246256214	0.12261983529336	STABLE_Heavy	0.0259769569063138	0.767343903519332	0.880847239372116	STABLE_Light	STABLE_Total STABLE_Heavy STABLE_Light	Stable
Atpif1	ENSMUSG00000054428	0.0686162789610735	0.378037136445187	0.697035655482684	STABLE_Total	-0.0642287109533356	0.438356870447423	0.72574109335639	STABLE_Heavy	0.102143790270457	0.241217661150627	0.466419119345395	STABLE_Light	STABLE_Total STABLE_Heavy STABLE_Light	Stable
Atpsckmt	ENSMUSG00000039065	-0.235953416976049	0.0299748093138122	0.20484590490665	STABLE_Total	-0.300204818348135	0.00597466043227381	0.090578880492244	DOWN_Heavy	-0.0375749729170475	0.721916576395883	0.854738272086071	STABLE_Light	STABLE_Total DOWN_Heavy STABLE_Light	Translation_only
Atr	ENSMUSG00000032409	0.00632672381454303	0.959910470448425	0.986219738387579	STABLE_Total	0.254425266698387	0.0620769751672956	0.314591998756393	STABLE_Heavy	0.0679645107414788	0.609691546102356	0.782767772390001	STABLE_Light	STABLE_Total STABLE_Heavy STABLE_Light	Stable
Atraid	ENSMUSG00000013622	0.00435321806995847	0.961304506189387	0.986745111922781	STABLE_Total	-0.158681594467847	0.0907915061877747	0.370415929053107	STABLE_Heavy	0.0559733994361362	0.568434014537783	0.752999367661834	STABLE_Light	STABLE_Total STABLE_Heavy STABLE_Light	Stable
Atrip	ENSMUSG00000025646	-0.217889778458863	0.0150437178364705	0.14134990639935	STABLE_Total	-0.0703564480997505	0.444266205091333	0.730291526690858	STABLE_Heavy	-0.378002936550824	4.51687225038179e-05	0.00152227077227069	DOWN_Light	STABLE_Total STABLE_Heavy DOWN_Light	Translation_only
Atrn	ENSMUSG00000027312	-0.0709044900237321	0.295260333706797	0.627140512497531	STABLE_Total	0.126735632029674	0.0846125959660611	0.361829630118612	STABLE_Heavy	-0.00546461000110453	0.938673008775652	0.969953101122214	STABLE_Light	STABLE_Total STABLE_Heavy STABLE_Light	Stable
Atrnl1	ENSMUSG00000054843	0.0577425045528141	0.359861598342606	0.680792326710342	STABLE_Total	0.0389307871248632	0.559508029333087	0.802730593504405	STABLE_Heavy	0.00176229257720433	0.978204357382901	0.990973748161608	STABLE_Light	STABLE_Total STABLE_Heavy STABLE_Light	Stable
Atrx	ENSMUSG00000031229	-0.125054247626372	0.364837957020725	0.685240521840207	STABLE_Total	-0.0276244062033952	0.849914524775818	0.943422207531036	STABLE_Heavy	-0.241415644783785	0.0863807302297155	0.257042741898566	STABLE_Light	STABLE_Total STABLE_Heavy STABLE_Light	Stable
Atxn1	ENSMUSG00000046876	-0.0867126475057875	0.410622787699768	0.720786326324193	STABLE_Total	0.0399832763556932	0.717650979764793	0.884708493601505	STABLE_Heavy	-0.241441311980353	0.0219734534121856	0.113642964927503	STABLE_Light	STABLE_Total STABLE_Heavy STABLE_Light	Stable
Atxn10	ENSMUSG00000016541	-0.00199862037562888	0.981225273312803	0.993193122458539	STABLE_Total	0.0988572230805847	0.298881751454088	0.617144707249048	STABLE_Heavy	0.273851845438981	0.0021209796660961	0.0244979123621414	UP_Light	STABLE_Total STABLE_Heavy UP_Light	Translation_only
Atxn1l	ENSMUSG00000069895	-0.10497283947462	0.186220909608597	0.51208075067049	STABLE_Total	0.0584273757716882	0.489246809411112	0.757480474788669	STABLE_Heavy	-0.202810269290429	0.0132660058100881	0.0826724397452022	STABLE_Light	STABLE_Total STABLE_Heavy STABLE_Light	Stable
Atxn2	ENSMUSG00000042605	-0.083632525471239	0.265389088016982	0.600678376076002	STABLE_Total	-0.0607264195617116	0.464030073626597	0.74114003755025	STABLE_Heavy	-0.0691688106127848	0.378861563187694	0.601159653310431	STABLE_Light	STABLE_Total STABLE_Heavy STABLE_Light	Stable
Atxn2l	ENSMUSG00000032637	0.0923654016569562	0.296254687645931	0.627629565519316	STABLE_Total	0.305427124021647	0.00208472915594338	0.0475086610982209	UP_Heavy	0.0517209228244312	0.576735793502015	0.759233063204515	STABLE_Light	STABLE_Total UP_Heavy STABLE_Light	Translation_only
Atxn3	ENSMUSG00000021189	0.0158357522060373	0.889109824132559	0.962200592080901	STABLE_Total	0.0791615334621383	0.492006636135271	0.758542430821617	STABLE_Heavy	-0.156386031611738	0.16622636686975	0.376599644808111	STABLE_Light	STABLE_Total STABLE_Heavy STABLE_Light	Stable
Atxn7	ENSMUSG00000021738	-0.168118181382449	0.157504439074248	0.47230186827264	STABLE_Total	-0.0240149865739316	0.850397157377448	0.943532370003829	STABLE_Heavy	-0.398701314713057	0.000923013942534959	0.0138697607095138	DOWN_Light	STABLE_Total STABLE_Heavy DOWN_Light	Translation_only
Atxn7l1	ENSMUSG00000020564	-0.0325090931738869	0.73213048789795	0.899161455496225	STABLE_Total	-0.0845522641322669	0.389126607004953	0.690746078392669	STABLE_Heavy	0.0906904796151882	0.369932101413903	0.593354393922401	STABLE_Light	STABLE_Total STABLE_Heavy STABLE_Light	Stable
Atxn7l2	ENSMUSG00000048997	-0.156613049398416	0.114920729180142	0.400951861200317	STABLE_Total	-0.1844473119027	0.0739765818237889	0.339868607402609	STABLE_Heavy	-0.189652448117562	0.0569604725060565	0.202992536517134	STABLE_Light	STABLE_Total STABLE_Heavy STABLE_Light	Stable
Atxn7l3	ENSMUSG00000059995	-0.127618855288583	0.09123331270124	0.362248854199611	STABLE_Total	0.04859994180233	0.560724851796097	0.803746675043587	STABLE_Heavy	-0.199119859067059	0.011525606317599	0.076079599954836	STABLE_Light	STABLE_Total STABLE_Heavy STABLE_Light	Stable
Atxn7l3b	ENSMUSG00000074748	-0.0650007221753448	0.413288161244895	0.72307800767645	STABLE_Total	-0.0844543735302725	0.322360644257448	0.635956356642702	STABLE_Heavy	-0.0554320578635765	0.524978969687528	0.721448347837603	STABLE_Light	STABLE_Total STABLE_Heavy STABLE_Light	Stable
AU020206	ENSMUSG00000097415	0.19623931464297	0.198835099557704	0.52523652127939	STABLE_Total	0.350087251709996	0.0304480574755513	0.22156247398707	STABLE_Heavy	0.314665362837189	0.0448509048198992	0.175887582764079	UP_Light	STABLE_Total STABLE_Heavy UP_Light	Translation_only
AU021092	ENSMUSG00000051669	0.04613621999243	0.76065661245249	0.911657649635228	STABLE_Total	0.0108723230192635	0.943754148488205	0.977905310995866	STABLE_Heavy	0.263682091166527	0.0930817404100849	0.268834147468837	STABLE_Light	STABLE_Total STABLE_Heavy STABLE_Light	Stable
AU022252	ENSMUSG00000078584	-0.0587837882713511	0.390256730380294	0.705212822916284	STABLE_Total	-0.122330688899275	0.0940562971880898	0.374789414024259	STABLE_Heavy	-0.181270184817606	0.00962921412293008	0.0675692214872469	STABLE_Light	STABLE_Total STABLE_Heavy STABLE_Light	Stable
AU040320	ENSMUSG00000028830	-0.0320963981450215	0.68549225581163	0.879906931267592	STABLE_Total	-0.0281935425287495	0.733145670315573	0.892771194972068	STABLE_Heavy	0.04263325499119	0.613237859525142	0.784864147746113	STABLE_Light	STABLE_Total STABLE_Heavy STABLE_Light	Stable
AU041133	ENSMUSG00000078435	0.0198307524606424	0.926215008970677	0.97564828613769	STABLE_Total	0.153650627546134	0.502175964982122	0.76560903995416	STABLE_Heavy	0.221866699385659	0.301156367508487	0.531152791846419	STABLE_Light	STABLE_Total STABLE_Heavy STABLE_Light	Stable
Auh	ENSMUSG00000021460	0.0591206595616631	0.403588780462702	0.715074893774041	STABLE_Total	-0.074412579151683	0.298961769951216	0.617144707249048	STABLE_Heavy	0.141810350257486	0.0422951378313299	0.169738298152116	STABLE_Light	STABLE_Total STABLE_Heavy STABLE_Light	Stable
Aunip	ENSMUSG00000078521	0.264732802698804	0.205535604761203	0.533850150465835	STABLE_Total	-0.054951470673985	0.796093351808638	0.919806233053003	STABLE_Heavy	0.116656316880511	0.581038727286161	0.762297307185386	STABLE_Light	STABLE_Total STABLE_Heavy STABLE_Light	Stable
Aup1	ENSMUSG00000068328	-0.003354918507952	0.964105677747132	0.987362257024511	STABLE_Total	-0.022291558046596	0.779012668801634	0.911402474131605	STABLE_Heavy	0.039724897797395	0.597196298554444	0.77354269743289	STABLE_Light	STABLE_Total STABLE_Heavy STABLE_Light	Stable
Aurka	ENSMUSG00000027496	-0.0494157003434206	0.701872593868363	0.886786095061384	STABLE_Total	-0.0890431731593046	0.52127850597419	0.778209270266477	STABLE_Heavy	0.13524907507063	0.314206256652706	0.543959872996852	STABLE_Light	STABLE_Total STABLE_Heavy STABLE_Light	Stable
Aurkaip1	ENSMUSG00000065990	0.205685949274193	0.00322355826418044	0.0534001120540565	STABLE_Total	0.078689214780741	0.273899712544817	0.594592492537627	STABLE_Heavy	0.159196108340012	0.0254808627537855	0.124524829964263	STABLE_Light	STABLE_Total STABLE_Heavy STABLE_Light	Stable
Aurkb	ENSMUSG00000020897	-0.00284600995053873	0.98012708311123	0.992501377643386	STABLE_Total	-0.0454923592775929	0.709749282466598	0.880465505219852	STABLE_Heavy	0.100626925122607	0.390847957875655	0.611863933182944	STABLE_Light	STABLE_Total STABLE_Heavy STABLE_Light	Stable
Auts2	ENSMUSG00000029673	-0.308879916543704	0.000644817292038363	0.0180505173345236	DOWN_Total	-0.297328459802347	0.00300768827252703	0.0609906504642239	DOWN_Heavy	-0.298345539312092	0.00184595925693465	0.0223604411012685	DOWN_Light	DOWN_Total DOWN_Heavy DOWN_Light	Mixture
AV356131	ENSMUSG00000108461	0.409959948692332	0.0121406141542627	0.123794600435192	UP_Total	0.296357619637861	0.0726981071241145	0.338213455599777	STABLE_Heavy	0.234828313380844	0.114613077906349	0.303778373531488	STABLE_Light	UP_Total STABLE_Heavy STABLE_Light	Transcription_only
Aven	ENSMUSG00000003604	-0.257600003146992	0.0243736051978806	0.183306364497628	STABLE_Total	-0.12895847463422	0.257083785052286	0.580977790334594	STABLE_Heavy	-0.0455708719617567	0.681928263859931	0.828855747056978	STABLE_Light	STABLE_Total STABLE_Heavy STABLE_Light	Stable
Avil	ENSMUSG00000025432	0.344696634708065	0.494741566997087	0.775540316457474	STABLE_Total	0.158965153288887	0.764925859929397	0.906034202706571	STABLE_Heavy	0.0465444909986982	0.928722463765703	0.966024715533028	STABLE_Light	STABLE_Total STABLE_Heavy STABLE_Light	Stable
Avl9	ENSMUSG00000029787	-0.0454266756600769	0.660274239859667	0.866979811749154	STABLE_Total	-0.12672933053792	0.265270683025677	0.588965384803612	STABLE_Heavy	-0.229539169512204	0.0376826937291619	0.15900227025164	STABLE_Light	STABLE_Total STABLE_Heavy STABLE_Light	Stable
Avpi1	ENSMUSG00000018821	0.622126993589581	8.66548857424847e-05	0.00394953712572969	UP_Total	0.377180477734331	0.0150803210928249	0.154796465119901	UP_Heavy	0.533659214797506	0.000604992327080376	0.0102307124144793	UP_Light	UP_Total UP_Heavy UP_Light	Mixture
Avpr1a	ENSMUSG00000020123	0.302180206475087	0.320544918170596	0.64890910746972	STABLE_Total	0.378714207862814	0.235946191185748	0.559865963790919	STABLE_Heavy	-0.409604326942721	0.174061551814764	0.386543186296142	STABLE_Light	STABLE_Total STABLE_Heavy STABLE_Light	Stable
AW011738	ENSMUSG00000078349	0.0696194918664616	0.574941785310263	0.822920409154158	STABLE_Total	-0.00459529464202727	0.971585257482627	0.987597570374792	STABLE_Heavy	0.0246972419940055	0.842371493631592	0.921306193201436	STABLE_Light	STABLE_Total STABLE_Heavy STABLE_Light	Stable
AW047730	ENSMUSG00000097428	-0.29887305555575	0.014803920439828	0.139920925447406	DOWN_Total	-0.404030363767332	0.00153347963505711	0.0393849143479694	DOWN_Heavy	-0.348153493268754	0.00456326051796106	0.0414650197825107	DOWN_Light	DOWN_Total DOWN_Heavy DOWN_Light	Mixture
AW146154	ENSMUSG00000074166	0.267203190688131	0.151389970951956	0.462448045310049	STABLE_Total	0.342201917506804	0.0720169095898617	0.336352235192467	STABLE_Heavy	0.0347724673687473	0.848700514452106	0.924816425303847	STABLE_Light	STABLE_Total STABLE_Heavy STABLE_Light	Stable
AW209491	ENSMUSG00000039182	-0.0228093668499817	0.790086509237477	0.922442222747211	STABLE_Total	-0.0863858585942786	0.32730769663073	0.63951245463891	STABLE_Heavy	0.119752626238174	0.167811292804032	0.378517946706596	STABLE_Light	STABLE_Total STABLE_Heavy STABLE_Light	Stable
AW549877	ENSMUSG00000041935	0.0814245147583986	0.446707295430291	0.745591354462614	STABLE_Total	-0.0453075509637998	0.675524315919426	0.865767607286532	STABLE_Heavy	-0.20672731303538	0.0549637631018211	0.199039798054675	STABLE_Light	STABLE_Total STABLE_Heavy STABLE_Light	Stable
AW551984	ENSMUSG00000038112	0.105508866295025	0.284973330241181	0.616726274083907	STABLE_Total	0.204746625356338	0.053018794281274	0.292732069124913	STABLE_Heavy	0.0998766845678764	0.341969789004507	0.569103627489074	STABLE_Light	STABLE_Total STABLE_Heavy STABLE_Light	Stable
AW554918	ENSMUSG00000033632	-0.202984621990345	0.00938035899877589	0.106630098294082	STABLE_Total	-0.266701551862737	0.000894073028150281	0.0276047450863518	DOWN_Heavy	-0.381165914995716	1.17992540392754e-06	7.80653872082382e-05	DOWN_Light	STABLE_Total DOWN_Heavy DOWN_Light	Translation_only
Axin1	ENSMUSG00000024182	-0.0923046311151026	0.201167519487852	0.527647167489267	STABLE_Total	-0.0890745363286861	0.234441291674569	0.558101938056637	STABLE_Heavy	-0.0339223351867225	0.648369541268137	0.808165317560844	STABLE_Light	STABLE_Total STABLE_Heavy STABLE_Light	Stable
Axin2	ENSMUSG00000000142	0.0459159497570832	0.545165850676511	0.804744614246624	STABLE_Total	0.099549450973886	0.213537180735102	0.534714360246198	STABLE_Heavy	-0.114319101207644	0.139477980448862	0.340385069744061	STABLE_Light	STABLE_Total STABLE_Heavy STABLE_Light	Stable
Axl	ENSMUSG00000002602	0.2435333924119	0.10344624725997	0.381127739937102	STABLE_Total	0.280049734853751	0.0862645391695952	0.364264702605258	STABLE_Heavy	0.295356140648451	0.0506961068827668	0.189510964076449	UP_Light	STABLE_Total STABLE_Heavy UP_Light	Translation_only
Azi2	ENSMUSG00000039285	-0.0493222246222938	0.52229032248911	0.792462676467184	STABLE_Total	-0.163230480683939	0.0538277432727386	0.294626347757037	STABLE_Heavy	-0.257496178738562	0.00110006236443119	0.0156063195317575	STABLE_Light	STABLE_Total STABLE_Heavy STABLE_Light	Stable
Azin1	ENSMUSG00000037458	-0.0806363498532833	0.319435632282004	0.648125688619662	STABLE_Total	-0.197350058553479	0.0205998967896421	0.18174863328042	STABLE_Heavy	-0.0676797920981518	0.424556564069375	0.640470588456869	STABLE_Light	STABLE_Total STABLE_Heavy STABLE_Light	Stable
Azin2	ENSMUSG00000028789	0.339512429536013	0.00574999809314406	0.077806524621366	UP_Total	0.34401327002195	0.00657807090942616	0.0952029879502333	UP_Heavy	0.205488910810115	0.0867441762252371	0.257683868832139	STABLE_Light	UP_Total UP_Heavy STABLE_Light	Stable
B020010K11Rik	ENSMUSG00000118057	0.150218199926739	0.578215303921679	0.823937338238066	STABLE_Total	0.358151157038199	0.196552797806276	0.517360008308301	STABLE_Heavy	0.17537926658465	0.526853709299343	0.722728092141965	STABLE_Light	STABLE_Total STABLE_Heavy STABLE_Light	Stable
B130024G19Rik	ENSMUSG00000100005	0.0925644966174144	0.730807717374619	0.898444880755847	STABLE_Total	0.00334023465507508	0.989916556460897	0.995808270108254	STABLE_Heavy	0.127479395708399	0.609153960814263	0.782536096582889	STABLE_Light	STABLE_Total STABLE_Heavy STABLE_Light	Stable
B130034C11Rik	ENSMUSG00000093606	0.0188746497171156	0.911262484534014	0.969254370310775	STABLE_Total	-0.147594483937453	0.381690567004358	0.684563581571714	STABLE_Heavy	0.066200112263802	0.682936371526815	0.829395898703772	STABLE_Light	STABLE_Total STABLE_Heavy STABLE_Light	Stable
B130055M24Rik	ENSMUSG00000086502	0.00105916164691584	0.995280210255244	0.998916169380343	STABLE_Total	-0.335508581546066	0.062842532511826	0.31590694652391	STABLE_Heavy	-0.221806856592243	0.20904464288155	0.429609782114288	STABLE_Light	STABLE_Total STABLE_Heavy STABLE_Light	Stable
B230206L02Rik	ENSMUSG00000086003	0.870052466923426	0.0497955193013924	0.268764763387252	STABLE_Total	0.732980239613652	0.0927155504859309	0.373213134188474	STABLE_Heavy	0.782077172598296	0.0470160901067214	0.18097727418601	UP_Light	STABLE_Total STABLE_Heavy UP_Light	Translation_only
B230216N24Rik	ENSMUSG00000089706	-0.0345074404059824	0.833748921965856	0.941530998578587	STABLE_Total	-0.304372733929197	0.0572375104550165	0.30211725647157	STABLE_Heavy	-0.426145012958513	0.00538459789997539	0.0462360478767623	DOWN_Light	STABLE_Total STABLE_Heavy DOWN_Light	Translation_only
B230217C12Rik	ENSMUSG00000050538	0.119520002115927	0.305390136148028	0.636204282397025	STABLE_Total	0.158998183480396	0.214124174474878	0.534919222713734	STABLE_Heavy	0.0645335984961252	0.57722616237901	0.75973927514443	STABLE_Light	STABLE_Total STABLE_Heavy STABLE_Light	Stable
B230219D22Rik	ENSMUSG00000045767	-0.0160837924732531	0.857511513788934	0.949909930852949	STABLE_Total	-0.0677655257796264	0.471228556047917	0.745501749771894	STABLE_Heavy	-0.270319092345243	0.00274992458898526	0.0296401406336797	DOWN_Light	STABLE_Total STABLE_Heavy DOWN_Light	Translation_only
B230307C23Rik	ENSMUSG00000080717	-0.0874581012439516	0.620070214098449	0.844785354318792	STABLE_Total	-0.0937542570559077	0.576563993738217	0.814014569616231	STABLE_Heavy	-0.0695350642664541	0.66540356439823	0.818541596612577	STABLE_Light	STABLE_Total STABLE_Heavy STABLE_Light	Stable
B230323A14Rik	ENSMUSG00000097623	0.0343610122585006	0.879594653230575	0.958144190928024	STABLE_Total	0.282029716849762	0.20202071904192	0.523918255651165	STABLE_Heavy	0.0327011774491266	0.883780437685667	0.941866977120394	STABLE_Light	STABLE_Total STABLE_Heavy STABLE_Light	Stable
B230334C09Rik	ENSMUSG00000104597	-0.273791821213385	0.0973812936244291	0.371449895426131	STABLE_Total	-0.17543264109802	0.317817334550894	0.631718963846853	STABLE_Heavy	-0.359925059003821	0.0300995525830218	0.13863948554201	DOWN_Light	STABLE_Total STABLE_Heavy DOWN_Light	Translation_only
B230354K17Rik	ENSMUSG00000097119	-0.0494362134479626	0.601376634932408	0.835895922099559	STABLE_Total	-0.0103524034642285	0.91917139052832	0.969636875932427	STABLE_Heavy	-0.133421418091945	0.178880010174114	0.392868335026734	STABLE_Light	STABLE_Total STABLE_Heavy STABLE_Light	Stable
B230369F24Rik	ENSMUSG00000086350	0.0189813276243946	0.925309350810261	0.97523724012131	STABLE_Total	-0.0895182204069832	0.659590066615103	0.858070544792314	STABLE_Heavy	-0.605032768365824	0.0020469003051768	0.0239896715766721	DOWN_Light	STABLE_Total STABLE_Heavy DOWN_Light	Translation_only
B230377A18Rik	ENSMUSG00000104195	-0.308187521666207	0.151037886614976	0.461835655986185	STABLE_Total	-0.217153977592989	0.308938171693568	0.624991193972554	STABLE_Heavy	-0.363919811883768	0.063049789889347	0.21407646491777	STABLE_Light	STABLE_Total STABLE_Heavy STABLE_Light	Stable
B2m	ENSMUSG00000060802	0.396138955608771	0.0050555872991135	0.0714597777868338	UP_Total	0.23842691392455	0.0928777639158383	0.373213134188474	STABLE_Heavy	0.438294844664117	0.00198833178330814	0.0235532008357714	UP_Light	UP_Total STABLE_Heavy UP_Light	Mixture
B330016D10Rik	ENSMUSG00000048406	-0.207374546325308	0.130807559784998	0.428865982149627	STABLE_Total	-0.174114311577534	0.195412155781568	0.515912526766454	STABLE_Heavy	-0.145487472050977	0.259191079431317	0.487260223568864	STABLE_Light	STABLE_Total STABLE_Heavy STABLE_Light	Stable
B3galnt1	ENSMUSG00000043300	0.0304803493438215	0.703408896057262	0.887152239943325	STABLE_Total	0.0157374750258995	0.853508575324576	0.944144352248121	STABLE_Heavy	-0.0194125602434771	0.816437768843826	0.908017433363608	STABLE_Light	STABLE_Total STABLE_Heavy STABLE_Light	Stable
B3galnt2	ENSMUSG00000039242	-0.0922131004294429	0.339201387901592	0.664892688239699	STABLE_Total	-0.200871131219087	0.0518654056923148	0.290687624270437	STABLE_Heavy	-0.155837023938767	0.108169077255646	0.293569648801382	STABLE_Light	STABLE_Total STABLE_Heavy STABLE_Light	Stable
B3galt1	ENSMUSG00000034780	-0.244560565976952	0.0325857312399548	0.213859731142327	STABLE_Total	-0.326834169613251	0.00807411957555752	0.10904998565031	DOWN_Heavy	-0.492926846422784	2.44447276582775e-05	0.000953676508124703	DOWN_Light	STABLE_Total DOWN_Heavy DOWN_Light	Translation_only
B3galt2	ENSMUSG00000033849	-0.223050730599675	0.136792965546827	0.440937720331341	STABLE_Total	-0.364289854203057	0.0213179676335848	0.185364293851214	DOWN_Heavy	-0.431034766540123	0.00405731481972367	0.0381472618642912	DOWN_Light	STABLE_Total DOWN_Heavy DOWN_Light	Translation_only
B3galt4	ENSMUSG00000067370	-0.174154598177892	0.218648308245277	0.548895569413787	STABLE_Total	-0.223817917410985	0.11565754548767	0.411727096594713	STABLE_Heavy	-0.0550455591898053	0.691226362236735	0.834364964068673	STABLE_Light	STABLE_Total STABLE_Heavy STABLE_Light	Stable
B3galt5	ENSMUSG00000074892	0.150315638062946	0.435519849394044	0.738311309215998	STABLE_Total	0.183181303955583	0.348599397954647	0.658185370388594	STABLE_Heavy	0.0071105032468035	0.972162775928153	0.988101796233267	STABLE_Light	STABLE_Total STABLE_Heavy STABLE_Light	Stable
B3galt6	ENSMUSG00000050796	-0.163524178161374	0.169447039808044	0.488406173564363	STABLE_Total	-0.29198128852838	0.0189155778045625	0.173254879198262	DOWN_Heavy	-0.112714494684361	0.371540686128968	0.594759164626416	STABLE_Light	STABLE_Total DOWN_Heavy STABLE_Light	Translation_only
B3gat1	ENSMUSG00000045994	-0.2161230267383	0.042348602602252	0.247556550309663	STABLE_Total	-0.0685814856355068	0.558315623116235	0.80210161957573	STABLE_Heavy	-0.300275482470297	0.00863649535734905	0.0631656463807745	DOWN_Light	STABLE_Total STABLE_Heavy DOWN_Light	Translation_only
B3gat2	ENSMUSG00000026156	0.0662027223805642	0.596157783845645	0.833254611143097	STABLE_Total	0.09750720965996	0.465657454164558	0.741911922756061	STABLE_Heavy	0.155006739034213	0.233094766673719	0.45730275555269	STABLE_Light	STABLE_Total STABLE_Heavy STABLE_Light	Stable
B3gat3	ENSMUSG00000071649	-0.0198855153549227	0.764203761319542	0.913351197178754	STABLE_Total	-0.0667112584021759	0.351962571809979	0.660730862558116	STABLE_Heavy	-0.187045202947512	0.00632823943598178	0.0513319010727949	STABLE_Light	STABLE_Total STABLE_Heavy STABLE_Light	Stable
B3glct	ENSMUSG00000051950	0.13363846274779	0.100121320437754	0.376096754977716	STABLE_Total	0.020130591125958	0.815845574711023	0.928358160904031	STABLE_Heavy	-0.082222668715965	0.327989397268626	0.557195223616297	STABLE_Light	STABLE_Total STABLE_Heavy STABLE_Light	Stable
B3gnt2	ENSMUSG00000051650	0.351728116535707	0.247851412389792	0.583409289617227	STABLE_Total	-0.311349782245264	0.324268436123654	0.63709311105996	STABLE_Heavy	-0.477810449540501	0.148319459121496	0.353190448851673	STABLE_Light	STABLE_Total STABLE_Heavy STABLE_Light	Stable
B3gnt5	ENSMUSG00000022686	-0.00538161311399414	0.964412112795863	0.987362257024511	STABLE_Total	-0.0876844150554013	0.482012982363772	0.75287429831983	STABLE_Heavy	-0.112572455835927	0.356339433031931	0.581293630273769	STABLE_Light	STABLE_Total STABLE_Heavy STABLE_Light	Stable
B3gnt7	ENSMUSG00000079445	0.697801053064835	5.72744885280113e-05	0.00294727538278372	UP_Total	0.590606253284893	0.000966076554624744	0.0294479004134765	UP_Heavy	0.673085682764696	0.000204791983474282	0.0046977037972966	UP_Light	UP_Total UP_Heavy UP_Light	Mixture
B3gnt9	ENSMUSG00000069920	0.640201219384492	0.0769552884272829	0.33674095579107	STABLE_Total	0.55125129270672	0.152327962135794	0.4652293177129	STABLE_Heavy	0.592521645757674	0.11914625513314	0.310487441420576	STABLE_Light	STABLE_Total STABLE_Heavy STABLE_Light	Stable
B3gntl1	ENSMUSG00000046605	0.201154512648259	0.113772886973245	0.398738469478748	STABLE_Total	0.0750825786394014	0.54819543699273	0.795556644991876	STABLE_Heavy	0.1263114684233	0.305805100166003	0.535741544063272	STABLE_Light	STABLE_Total STABLE_Heavy STABLE_Light	Stable
B430319G15Rik	ENSMUSG00000103622	0.178294483173405	0.452570314224994	0.748911019055814	STABLE_Total	0.0596278589015091	0.802073553867392	0.922927788160147	STABLE_Heavy	0.00355607109887047	0.987692431718855	0.99560560139028	STABLE_Light	STABLE_Total STABLE_Heavy STABLE_Light	Stable
B4galnt1	ENSMUSG00000006731	-0.235685146654588	0.0227788006031516	0.175448090267944	STABLE_Total	-0.181048330994343	0.0968512864205378	0.379741054422299	STABLE_Heavy	-0.106233799076044	0.342851550886267	0.570174877339758	STABLE_Light	STABLE_Total STABLE_Heavy STABLE_Light	Stable
B4galnt4	ENSMUSG00000055629	-0.0522847768621123	0.518797173904136	0.790655602705133	STABLE_Total	-0.0312833108157463	0.712466161235518	0.882256052859956	STABLE_Heavy	0.0789255979548339	0.354118132012006	0.579671091750567	STABLE_Light	STABLE_Total STABLE_Heavy STABLE_Light	Stable
B4galt1	ENSMUSG00000028413	0.339491581559741	0.0768009675453577	0.33645329952396	STABLE_Total	0.348124236151579	0.0904845700617696	0.369794185134309	STABLE_Heavy	0.23093181809969	0.228574621148351	0.452266515411642	STABLE_Light	STABLE_Total STABLE_Heavy STABLE_Light	Stable
B4galt2	ENSMUSG00000028541	-0.146190850681561	0.0543638812570237	0.282893165352334	STABLE_Total	-0.021199902524234	0.797088013141255	0.920231127590433	STABLE_Heavy	-0.295702767369012	0.000261957012608168	0.00560328973485691	DOWN_Light	STABLE_Total STABLE_Heavy DOWN_Light	Translation_only
B4galt3	ENSMUSG00000052423	0.0739965913594962	0.321837240925251	0.650333183386886	STABLE_Total	0.0304338565840651	0.696758378466277	0.876446549383069	STABLE_Heavy	0.0690385165908047	0.382739741170639	0.604352479500016	STABLE_Light	STABLE_Total STABLE_Heavy STABLE_Light	Stable
B4galt4	ENSMUSG00000022793	0.204761995163223	0.0141954173440175	0.136689206444037	STABLE_Total	0.168548962417698	0.0484342154561375	0.280909586351138	STABLE_Heavy	0.198068636701317	0.0226210242969632	0.115796576201311	STABLE_Light	STABLE_Total STABLE_Heavy STABLE_Light	Stable
B4galt5	ENSMUSG00000017929	-0.0325623848323041	0.688963718790807	0.881181705498608	STABLE_Total	-0.0487366211686665	0.569485514391077	0.809595358957589	STABLE_Heavy	0.00629251057517584	0.940697436429017	0.970840498667398	STABLE_Light	STABLE_Total STABLE_Heavy STABLE_Light	Stable
B4galt6	ENSMUSG00000056124	0.0534604261737072	0.576393928707545	0.822920409154158	STABLE_Total	-0.012572187594463	0.900182713975414	0.962819282168295	STABLE_Heavy	-0.150630903647869	0.116919261070486	0.307775913309308	STABLE_Light	STABLE_Total STABLE_Heavy STABLE_Light	Stable
B4galt7	ENSMUSG00000021504	-0.0463937949445909	0.55921056288251	0.814010549660773	STABLE_Total	-0.0611544809238245	0.459464102441509	0.738692734462794	STABLE_Heavy	-0.0255238805624242	0.752089066326131	0.870573828224253	STABLE_Light	STABLE_Total STABLE_Heavy STABLE_Light	Stable
B4gat1	ENSMUSG00000047379	0.0187390448202815	0.831295489917808	0.940867902936536	STABLE_Total	0.0137376580459146	0.885867461863727	0.957110995790934	STABLE_Heavy	0.303424464359334	0.00112334495147731	0.0157961444352201	UP_Light	STABLE_Total STABLE_Heavy UP_Light	Translation_only
B630019K06Rik	ENSMUSG00000052364	-0.0938227553121924	0.406707619471806	0.717516782747165	STABLE_Total	-0.15120879403586	0.211711856040967	0.534225934606166	STABLE_Heavy	-0.149535373569387	0.205953838075595	0.426508851519085	STABLE_Light	STABLE_Total STABLE_Heavy STABLE_Light	Stable
B830017H08Rik	ENSMUSG00000116652	-0.324040986791058	0.293672625855659	0.625399481446773	STABLE_Total	-0.662372359828661	0.0335801668256463	0.231319727455568	STABLE_Heavy	-0.416506375065077	0.171077408012071	0.382579181749113	STABLE_Light	STABLE_Total STABLE_Heavy STABLE_Light	Stable
B930095G15Rik	ENSMUSG00000085133	-0.16263933128726	0.103309462187393	0.381088778337268	STABLE_Total	0.060496405005094	0.568235755175946	0.808799159906405	STABLE_Heavy	-0.0359856021834998	0.727978067970608	0.857741577501355	STABLE_Light	STABLE_Total STABLE_Heavy STABLE_Light	Stable
B9d1	ENSMUSG00000001039	0.199856571811045	0.0709906187345238	0.324693314167429	STABLE_Total	-0.0866275066858643	0.449190534169684	0.732620820788272	STABLE_Heavy	0.245940912797039	0.0267471308052475	0.128388016372764	STABLE_Light	STABLE_Total STABLE_Heavy STABLE_Light	Stable
B9d2	ENSMUSG00000063439	-0.0296697101741294	0.783008317187126	0.920320245299113	STABLE_Total	-0.105803652450206	0.334899585492433	0.647562740594594	STABLE_Heavy	0.113258248568528	0.316825272601401	0.546402228296799	STABLE_Light	STABLE_Total STABLE_Heavy STABLE_Light	Stable
Baalc	ENSMUSG00000022296	0.00595776210312881	0.964466807414932	0.987362257024511	STABLE_Total	0.0326660361857966	0.808634839847227	0.925481798323473	STABLE_Heavy	-0.140691334744354	0.297489637057293	0.527226110261888	STABLE_Light	STABLE_Total STABLE_Heavy STABLE_Light	Stable
Babam1	ENSMUSG00000031820	-0.14831393788951	0.0353381720552009	0.222815167411734	STABLE_Total	-0.208484496458322	0.00477464908722565	0.079065325196423	STABLE_Heavy	-0.0921219310839345	0.234781797362147	0.459732987551601	STABLE_Light	STABLE_Total STABLE_Heavy STABLE_Light	Stable
Babam2	ENSMUSG00000052139	0.166274619412597	0.0516127073974887	0.274751071600202	STABLE_Total	0.108390899313842	0.232399395654411	0.555759966753908	STABLE_Heavy	0.350343366792051	6.72749655054905e-05	0.00204632771136086	UP_Light	STABLE_Total STABLE_Heavy UP_Light	Translation_only
Bace1	ENSMUSG00000032086	-0.0873166880507002	0.160570692407644	0.475812885633962	STABLE_Total	-0.134281267830613	0.0440454731260778	0.267745925734084	STABLE_Heavy	0.00231674102002235	0.971443673350484	0.98791138052302	STABLE_Light	STABLE_Total STABLE_Heavy STABLE_Light	Stable
Bace2	ENSMUSG00000040605	0.118447310825723	0.757449457876692	0.910517118763872	STABLE_Total	-0.122597930722521	0.758821875842349	0.903392900209712	STABLE_Heavy	0.273487666899684	0.469549010304627	0.678796713795504	STABLE_Light	STABLE_Total STABLE_Heavy STABLE_Light	Stable
Bach1	ENSMUSG00000025612	-0.0250492746469069	0.730192785846806	0.898087708935372	STABLE_Total	-0.0732816906049511	0.343299366480255	0.654369775096598	STABLE_Heavy	-0.136562281110816	0.0783697035508325	0.24343440802235	STABLE_Light	STABLE_Total STABLE_Heavy STABLE_Light	Stable
Bach2	ENSMUSG00000040270	-0.280069705054419	0.00415840851525369	0.0634455590366602	DOWN_Total	-0.114252426578448	0.283763445220194	0.604180896192545	STABLE_Heavy	-0.257198531184059	0.0122816587903737	0.0790707512347062	STABLE_Light	DOWN_Total STABLE_Heavy STABLE_Light	Transcription_only
Bad	ENSMUSG00000024959	-0.0848412748310092	0.281097772876263	0.613782352461234	STABLE_Total	-0.119544966939238	0.143973372147205	0.45503622748268	STABLE_Heavy	-0.175516394194476	0.0361101156532912	0.154341449965556	STABLE_Light	STABLE_Total STABLE_Heavy STABLE_Light	Stable
Bag1	ENSMUSG00000028416	0.104268251940013	0.131895030541858	0.43073854611688	STABLE_Total	-0.00533201658025875	0.944801453013952	0.978257209066876	STABLE_Heavy	0.0270442483893793	0.704066600775286	0.843059565248606	STABLE_Light	STABLE_Total STABLE_Heavy STABLE_Light	Stable
Bag2	ENSMUSG00000042215	0.0849387005455053	0.374672105633922	0.694444541774622	STABLE_Total	-0.00793125884467795	0.934373187166634	0.97465834534219	STABLE_Heavy	0.21561686981803	0.0248928350462438	0.122771017780461	STABLE_Light	STABLE_Total STABLE_Heavy STABLE_Light	Stable
Bag3	ENSMUSG00000030847	0.341989310345583	0.225976440000112	0.557671179868709	STABLE_Total	0.569431608835302	0.0626690707413108	0.315745912034423	STABLE_Heavy	0.43045704119769	0.157721561981503	0.365758111027045	STABLE_Light	STABLE_Total STABLE_Heavy STABLE_Light	Stable
Bag4	ENSMUSG00000037316	-0.00961214821480655	0.911132016055481	0.969187401237945	STABLE_Total	-0.0604145494246069	0.512233898376216	0.772680530898495	STABLE_Heavy	-0.11462188706926	0.212513131742994	0.433609809776884	STABLE_Light	STABLE_Total STABLE_Heavy STABLE_Light	Stable
Bag5	ENSMUSG00000049792	-0.600556286421988	1.1212213418932e-16	2.87453121527869e-14	DOWN_Total	-0.684210093234926	4.69751867296459e-20	1.60576846637506e-17	DOWN_Heavy	-0.553033928712644	6.04120061338483e-14	1.20463218342175e-11	DOWN_Light	DOWN_Total DOWN_Heavy DOWN_Light	Mixture
Bag6	ENSMUSG00000024392	-0.130794330124643	0.0912127647107779	0.362248854199611	STABLE_Total	-0.00595942096729321	0.943966322939471	0.977905310995866	STABLE_Heavy	-0.104000174995207	0.197122504943993	0.416925133099721	STABLE_Light	STABLE_Total STABLE_Heavy STABLE_Light	Stable
Bahcc1	ENSMUSG00000039741	-0.378851084062359	0.000516197390300084	0.015407579901327	DOWN_Total	-0.119113042141083	0.311243036247874	0.626364771940387	STABLE_Heavy	-0.110144249810796	0.335623330585826	0.563762137822093	STABLE_Light	DOWN_Total STABLE_Heavy STABLE_Light	Transcription_only
Bahd1	ENSMUSG00000040007	-0.111702041006362	0.28126819873825	0.613841388796248	STABLE_Total	0.152352509055876	0.176806141955627	0.495202063998622	STABLE_Heavy	-0.17899859969597	0.0935568851576479	0.269934927694604	STABLE_Light	STABLE_Total STABLE_Heavy STABLE_Light	Stable
Baiap2	ENSMUSG00000025372	0.0237372663249291	0.856718540802867	0.949799852533341	STABLE_Total	0.128789552592763	0.351395235967148	0.660498850048008	STABLE_Heavy	0.122311621228987	0.360383339612832	0.584833684505643	STABLE_Light	STABLE_Total STABLE_Heavy STABLE_Light	Stable
Baiap3	ENSMUSG00000047507	-0.252787371924071	0.353237805610752	0.675068785928849	STABLE_Total	-0.283686813354631	0.326116411316909	0.638370244408249	STABLE_Heavy	-0.105021511332237	0.723254137185724	0.855475337582422	STABLE_Light	STABLE_Total STABLE_Heavy STABLE_Light	Stable
Bak1	ENSMUSG00000057789	0.141990127338606	0.178841892264361	0.501981045403603	STABLE_Total	0.112804090992818	0.311540024746831	0.626364771940387	STABLE_Heavy	0.243714158688039	0.0324813281942424	0.144985249696041	STABLE_Light	STABLE_Total STABLE_Heavy STABLE_Light	Stable
Bambi	ENSMUSG00000024232	0.307326372442569	0.0681839193297367	0.317726884069143	STABLE_Total	0.238221673885605	0.177073822647158	0.495661702426448	STABLE_Heavy	0.246825703157599	0.148693821254807	0.353510107826433	STABLE_Light	STABLE_Total STABLE_Heavy STABLE_Light	Stable
Banf1	ENSMUSG00000024844	-0.0102574181422518	0.896089823729069	0.965134660259672	STABLE_Total	-0.142044283842012	0.0934154269063079	0.3739973381313	STABLE_Heavy	-0.0316638552888846	0.710953313510964	0.847911340926807	STABLE_Light	STABLE_Total STABLE_Heavy STABLE_Light	Stable
Banp	ENSMUSG00000025316	-0.095912100493621	0.465111224203206	0.757317834503233	STABLE_Total	-0.11857148195956	0.388894749266405	0.690668223060091	STABLE_Heavy	-0.239747294389245	0.0720883266213477	0.231282054046315	STABLE_Light	STABLE_Total STABLE_Heavy STABLE_Light	Stable
Bap1	ENSMUSG00000021901	-0.0824991120890348	0.302222886766863	0.633710731790834	STABLE_Total	-0.0875386526543332	0.305156327023365	0.621152709631548	STABLE_Heavy	-0.212532539686408	0.0137201401644264	0.0844073992807377	STABLE_Light	STABLE_Total STABLE_Heavy STABLE_Light	Stable
Bard1	ENSMUSG00000026196	0.0965691932132728	0.538601536807313	0.801064444562986	STABLE_Total	0.215777437735984	0.193533199097355	0.514272986516843	STABLE_Heavy	-0.0345847776130465	0.834165367220546	0.916408790201778	STABLE_Light	STABLE_Total STABLE_Heavy STABLE_Light	Stable
Barhl1	ENSMUSG00000026805	-0.0977684956272974	0.538649585773511	0.801064444562986	STABLE_Total	-0.129644747982316	0.451142217608091	0.733959761230007	STABLE_Heavy	-0.0752668290177924	0.668167259516826	0.819338926734074	STABLE_Light	STABLE_Total STABLE_Heavy STABLE_Light	Stable
Barhl2	ENSMUSG00000034384	-0.00845585083775384	0.93680105260806	0.97913158724493	STABLE_Total	-0.0127670526896005	0.909010698531873	0.966343477164289	STABLE_Heavy	0.00689869621796702	0.95296310923007	0.978381819165912	STABLE_Light	STABLE_Total STABLE_Heavy STABLE_Light	Stable
Barx1	ENSMUSG00000021381	1.9161484317836	0.0595774730767039	0.298113299352053	STABLE_Total	1.15217905829411	0.259814750726819	0.583293256635643	STABLE_Heavy	1.67603614114028	0.0807935080810303	0.247852860284319	STABLE_Light	STABLE_Total STABLE_Heavy STABLE_Light	Stable
Barx2	ENSMUSG00000032033	0.541844599408077	0.343965012690958	0.668680787318518	STABLE_Total	0.560407147881137	0.347294972894392	0.656999467860938	STABLE_Heavy	0.129684332560867	0.821968491305932	0.910430614849503	STABLE_Light	STABLE_Total STABLE_Heavy STABLE_Light	Stable
Basp1	ENSMUSG00000045763	-0.0804767457722459	0.362541340426867	0.68233731841749	STABLE_Total	-0.208419528041203	0.0300151497062149	0.219324081420599	STABLE_Heavy	-0.232205640969473	0.0165857188706243	0.096249460721727	STABLE_Light	STABLE_Total STABLE_Heavy STABLE_Light	Stable
Batf	ENSMUSG00000034266	0.334164944560759	0.381426966519178	0.698309992134129	STABLE_Total	0.498182166557726	0.17821216348189	0.4969104740939	STABLE_Heavy	0.580997288356497	0.104145256156772	0.287171632457994	STABLE_Light	STABLE_Total STABLE_Heavy STABLE_Light	Stable
Bax	ENSMUSG00000003873	0.0728911946073495	0.337801094888786	0.663959409440343	STABLE_Total	-0.0106195789753851	0.894673831501379	0.960576742362047	STABLE_Heavy	-0.0920085366012559	0.265607914726705	0.493595699909388	STABLE_Light	STABLE_Total STABLE_Heavy STABLE_Light	Stable
Baz1a	ENSMUSG00000035021	-0.201342520198762	0.168800088165944	0.487542314956655	STABLE_Total	-0.0535920317300834	0.725957810331888	0.889050942952358	STABLE_Heavy	-0.395124571207045	0.00776139072136407	0.0591351797967831	DOWN_Light	STABLE_Total STABLE_Heavy DOWN_Light	Translation_only
Baz1b	ENSMUSG00000002748	-0.168441100772056	0.054444680176805	0.283014157247633	STABLE_Total	0.0160508194913632	0.870804121373462	0.950844481472942	STABLE_Heavy	-0.147937306866363	0.11133770543505	0.298836312755845	STABLE_Light	STABLE_Total STABLE_Heavy STABLE_Light	Stable
Baz2a	ENSMUSG00000040054	-0.0174859827068589	0.830090923102825	0.940674040954162	STABLE_Total	0.0496110167330042	0.579446389128338	0.815999196539044	STABLE_Heavy	-0.04362250189969	0.600948564126028	0.776385823992845	STABLE_Light	STABLE_Total STABLE_Heavy STABLE_Light	Stable
Baz2b	ENSMUSG00000026987	-0.19333013380415	0.062752469456896	0.304875976221211	STABLE_Total	-0.162167309934008	0.155288448417518	0.469390828634684	STABLE_Heavy	-0.258103692744709	0.018739849609379	0.103083532889599	STABLE_Light	STABLE_Total STABLE_Heavy STABLE_Light	Stable
BB218582	ENSMUSG00000085218	-0.109292004639729	0.720136691131769	0.894068010600036	STABLE_Total	0.162399662886445	0.587830581685743	0.820323061942284	STABLE_Heavy	0.228153313038825	0.428250420860046	0.643578337942753	STABLE_Light	STABLE_Total STABLE_Heavy STABLE_Light	Stable
Bbc3	ENSMUSG00000002083	0.245803181638472	0.0115927420646074	0.120843616139614	STABLE_Total	0.259448810842303	0.00958381611534932	0.121206832823239	STABLE_Heavy	-0.121984446594303	0.230714763590805	0.454759476069162	STABLE_Light	STABLE_Total STABLE_Heavy STABLE_Light	Stable
Bbip1	ENSMUSG00000084957	-0.14981829509081	0.106479700068942	0.386824081077277	STABLE_Total	-0.240338015095579	0.0144356614840345	0.152279788336726	STABLE_Heavy	-0.142403601019311	0.145508503141479	0.349225272417621	STABLE_Light	STABLE_Total STABLE_Heavy STABLE_Light	Stable
[truncated: 13,028 more rows]

## Sheet: UP in Heavy Fraction
gene_name	gene_id.x	logFC_Heavy	PValue_Heavy	FDR_Heavy	Change_Heavy	Summary
[truncated: 14,454 more rows]

[truncated: 3 more sheets: DOWN in Heavy Fraction, UP in Light fraction, DOWN in Light fraction]
