# Supplementary material for: E4F1 coordinates pyruvate metabolism and the activity of the elongator complex to ensure translation fidelity during brain development
Source: Nat Commun. 2025 Jan 2;16:67. doi: 10.1038/s41467-024-55444-y (PMC11696611; doi:10.1038/s41467-024-55444-y)
Supplement: Supplementary file 7 — Source Data [file 41467_2024_55444_MOESM7_ESM.xlsx]

## Sheet: Fig. 1B
Relative E4f1 mRNA levels
	Brain	Kidney	Lung	Liver	Heart	Tongue	Intestine
CTL	0.8	0.98	0.75	0.75	0.73	0.76	0.96
	0.95	1.38	0.99	1.32	1.34	1.17	0.88
	0.46	0.65	1.26	0.93	0.93	1.07	1.16
	1.24
	1.24
	1.31
E4f1(Nes)KO	0.15	2	0.66	0.79	0.61	0.63	0.4
	0.29	1.24	1.33	1.3	0.59	1.23	0.67
	0.21	0.59	1.04	0.89	1.77	0.91	0.85
	0.29
	0.28
	0.58

## Sheet: Fig. 1C
Relative E4F1 protein levels
CTL	1.52
	0.93
	0.63
	0.91
E4f1(Nes)KO	0.04
	0.17
	0.03
	0.03

## Sheet: Fig. 1E
Relative volume
	Neural tissue		Ventricule system
	E14.5	E16.5	E14.5	E16.5
CTL	0.901	2.966	0.92	1.07
	1.071	2.868	0.999	1.299
	1.028	2.9	1.081	1.259
		3.351		1.21
E4f1(Nes)KO	0.815	2.162	1.177	1.804
	0.925	2.352	1.08	3.334
	0.895	2.327	1.168	2.093
		2.283		2.117
		2.154		1.884

## Sheet: Fig. 2A
Relative Cleaved Caspase 3 protein levels
	E14.5	E16.5	E18.5
CTL	0	0	0.04
	0	0	0.25
	0	0	0.06
	0	0	0.32
E4f1(Nes)KO	0	1.13	3.76
	0	1.4	7.01
	0	0.33	8.98
	0	0.17	7.22

## Sheet: Fig. 2C
Cleaved Caspase 3 positive cells / mm2
	E14.5		E16.5		E18.5
	CTL	E4f1(Nes)KO	CTL	E4f1(Nes)KO	CTL	E4f1(Nes)KO
Forebrain	7.7	15.2	2	2.4	9	73.4
	10	3.3	3.6	90.8	22.2	19.9
	2.4	7.4	1.5	5.2	12.1	128.8
	20.8	10	7.2	8	8.6	20.2
	3.4	16.5	3.8	24.4
			4.2	37
			5.7	43.9
				57.1
Midbrain	9.9	40	7.8	5.6	18.6	74.1
	13.1	11.7	6.8	59.3	37.1	54.7
	10.7	11.5	14.6	13.1	36.2	92.4
	4.3	6.6	11.7	9.7	35.7
	7.5	11	15	102
			15	63.3
				77.3
				129.2
Hindbrain	9.3	35.3	7.3	31.7	8.2	30.2
	10.2	17.5	9.9	58.3	19.5	25.1
	14.3	24	12.6	8.1	10.7	19.4
	7.9	17.3	7.5	7.3	17.8
	4.6	8.9	7.4	28.9
			6.6	10.8
				31.1

## Sheet: Fig. 2D
Positive cells
	CTL	E4f1(Nes)KO
SOX2	102.482	104.243
	97.8383	101.041
	96.8775	92.8743
	102.802	97.1978
TBR2	96.6713	85.0208
	88.4882	80.8599
	109.57	71.0125
	105.27	56.7268
TBR1	103.428	67.3849
	96.7679	59.5495
	107.346	65.0343
	92.4584	64.6425
C-CASP3	91.6667	66.6667
	141.667	108.333
	66.6667	108.333
Ki67	98.2464	90.4265
	106.919	89.5735
	94.8341	85.3081

## Sheet: Fig. 3D
Relative mRNA levels
	E4f1	Ndufs5	Dnajc19	Taz	Wdr7	Neurl4
CTL	1.44097	0.93697	0.69826	0.2938	0.51211	0.28939
	1.10387	1.27099	0.98834	1.12091	1.23388	1.08235
	0.87188	0.78176	0.75698	1.15367	0.98025	0.53122
	0.75149	0.93268	1.20792	1.21643	0.86677	1.29363
	0.83179	1.0776	1.34851	0.86678	1.40699	1.23618
				1.34841		1.56723
E4f1(Nes)KO	0.07148	0.15108	0.1706	0.16831	0.075	0.17991
	0.04391	0.10115	0.07778	0.09066	0.72547	0.13995
	0.07304	0.24062	0.11036	0.21051	0.11735	0.22194
	0.08549	0.1782	0.22165	0.19919	4e-05	0.2239
	0.04596	0.19847	0.08536	0.14823	0.03872	0.16688

## Sheet: Fig. 4A
Relative mRNA levels
	E4f1	Dlat	Dld	Mpc1	Slc25a19	Pdpr	Pdha1
CTL	1.44097	1.15486	0.91311	0.93735	1.002	0.73174	1.66233
	1.10387	1.00421	1.2514	0.9832	0.9023	1.06173	1.18409
	0.87188	0.84937	1.0557	0.7772	0.9	0.95102	0.56222
	0.75149	0.92408	0.77978	1.3887	0.60112	0.98782	0.88277
	0.83179	1.06748		0.91355		1.26767	0.70858
E4f1(Nes)KO	0.07148	0.1406	0.5583	0.82325	0.8	0.74427	0.88878
	0.04391	0.09991	0.7926	0.42863	0.50123	0.38451	0.85644
	0.07304	0.12882	0.77584	0.57365	0.4002	0.60886	1.07686
	0.08549	0.12251	0.75279	0.78485	0.3023	0.60369	1.01587
	0.04596	0.10344		0.49647		0.51176	1.00318
				0.52012			1.0699

## Sheet: Fig. 4B
Relative protein levels
	E4F1	DLAT	MPC1	DLD	PDHA1
CTL	1.52	1.18	0.75	0.66	0.71
	0.93	1.4	0.73	0.6	0.7
	0.63	0.89	1.46	1.32	1.28
	0.91	0.53	1.07	1.42	1.3
E4f1(Nes)KO	0.04	0.01	0.58	0.6	0.53
	0.17	0.22	0.56	0.81	0.75
	0.03	0.01	1.18	1.51	1.32
	0.03	0.01	0.74	1.68	1.15

## Sheet: Fig. 4C
	PDH activity (mU/mg)
CTL	0.64
	0.94
	0.87
	1.34
	0.46
E4f1(Nes)KO	0.43
	0.26
	0.14
	0.18
	0.27

[truncated: 35 more sheets: Fig. 4D, Fig. 4E, Fig. 5B, Fig. 5C, Fig. 5D, Fig. 5E, Fig. 6D, Fig. 7C, Fig. 7D, Fig. 7E, Fig. 7F, Fig. 8A, Fig. 8B, Fig. 8C, Fig. 8E, Fig. 8F, Fig. 8G, Fig. 8H, Fig. S1E, Fig. S1F …]
